# Supplementary material for: Crystal structure and Hirshfeld surface analysis of anhydrous salt of levofloxacin and 4-methyl­benzoic acid
Source: Acta Crystallogr E Crystallogr Commun. 2025 Dec 14;81(Pt 12):1149–52. doi: 10.1107/S2056989025010047 (PMC12810259; doi:10.1107/S2056989025010047)
Supplement: Supplementary file 1 [file e-81-01149-sup1.cif]

##############################################################################
#                                                                            #
# This CIF contains the data in a paper accepted for publication in          #
# Acta Crystallographica Section E. It conforms to the requirements of       #
# Notes for Authors for Acta Crystallographica Section E, and has been       #
# peer reviewed under the auspices of the IUCr Commission on Journals.       #
#                                                                            #
# Full details of the Crystallographic Information File format               #
# are given in the paper "The Crystallographic Information File (CIF):       #
# a New Standard Archive File for Crystallography" by S. R. Hall, F. H.      #
# Allen and I. D. Brown [Acta Cryst. (1991), A47, 655-685].                  #
#                                                                            #
# The current version of the core CIF dictionary is obtainable from          #
# ftp://ftp.iucr.org/pub/cif_core.dic.                                       #
#                                                                            #
# Software is freely available for graphical display of the structure(s)     #
# in this CIF. For information consult the CIF software page                 #
# http://www.iucr.org/resources/cif/software.                                #
#                                                                            #
# This file may be used for bona fide research purposes within the           #
# scientific community so long as proper attribution is given to the journal # 
# article from which it was obtained.                                        #
#                                                                            #
##############################################################################
data_I
_audit_creation_method
;
Olex2 1.5
(compiled 2025.07.13 svn.rb7424aed for OlexSys, GUI svn.r7311)
;
_journal_date_recd_electronic     2025-09-24
_journal_date_accepted     2025-11-11
_journal_name_full     'Acta Crystallographica, Section E'
_journal_year     2025
_journal_volume     81
_journal_issue     12
_journal_page_first     0
_journal_page_last     0
_journal_paper_category     GO
_journal_paper_doi     10.1107/S2056989025010047
_journal_coeditor_code     EE2021
_publ_contact_author_name     'Prakasha Reddy'
_publ_contact_author_address
;
School of Applied Material Sciences
Central University of Gujarat
Vadodara, India
;
_publ_contact_author_email     j.prakashareddy@cug.ac.in
_publ_contact_author_fax     ?
_publ_contact_author_phone     ?
_publ_section_title
;
Crystal structure and Hirshfeld surface analysis of an anhydrous salt of
levofloxacin and 4-methylbenzoic acid
;
loop_
    _publ_author_name
    _publ_author_address
    'Bhumi C. Patel,'
;
Department of Chemistry,
School of Sciences,
Indrashil University,
Rajpur,
382740
India
;
    'Krunal M. Modi*'
;
Department of Chemistry,
School of Sciences,
Indrashil University,
Rajpur,
382740
India
;
    'J. Prakasha Reddy'
;
Department of Chemistry,
School of Sciences,
Indrashil University,
Rajpur,
382740
India
School of Applied Material Sciences,
Central University of Gujarat,
Vadodara,
391107
India
;
_publ_section_synopsis
;
In the crystal of the anhydrous salt of levofloxacin with 4-methylbenzoic acid,
C~18~H~21~FN~3~O~4~^+^\\cdotC~8~H~7~O~2~^-^,  the levofloxacinium ions
interact with the 4-methylbenzoate anion <i>via</i> N---H^+^...O^-^ and
C---H...O hydrogen bonds, forming a tape-like supramolecular structure.
;
_chemical_name_systematic
;\
4-{11-Carboxy-7-fluoro-2-methyl-10-oxo-4-oxa-1-azatricyclo[7.3.1.0^{5,13}^]\
trideca-5,7,9(13),11-tetraen-6-yl}-1-methylpiperazin-1-ium 4-methylbenzoate
;
_chemical_name_common
;
Levofloxacinium 4-methylbenzoate
;
_chemical_formula_moiety     'C18 H21 F N3 O4 +, C8 H7 O2 -'
_chemical_formula_sum     'C26 H28 F N3 O6'
_chemical_formula_iupac     'C18 H21 F N3 O4 +, C8 H7 O2 -'
_chemical_formula_weight     497.51
_chemical_melting_point     ?
_chemical_absolute_configuration     rm
_space_group_crystal_system     orthorhombic
_space_group_name_H-M_alt     'P 21 21 21'
_space_group_name_Hall     'P 2ac 2ab'
loop_
    _space_group_symop_operation_xyz
    'x, y, z'
    '-x+1/2, -y, z+1/2'
    '-x, y+1/2, -z+1/2'
    'x+1/2, -y+1/2, -z'
_cell_length_a     7.1788(10)
_cell_length_b     13.0274(13)
_cell_length_c     25.979(3)
_cell_angle_alpha     90
_cell_angle_beta     90
_cell_angle_gamma     90
_cell_volume     2429.6(5)
_cell_formula_units_Z     4
_cell_measurement_reflns_used     3952
_cell_measurement_theta_min     2.5
_cell_measurement_theta_max     27.5
_cell_measurement_temperature     120(2)
_exptl_crystal_description     irregular
_exptl_crystal_colour     'clear whiteish colourless'
_exptl_crystal_size_max     0.39
_exptl_crystal_size_mid     0.29
_exptl_crystal_size_min     0.23
_exptl_crystal_density_diffrn     1.360
_exptl_crystal_density_meas     ?
_exptl_crystal_density_method     ?
_exptl_crystal_F_000     1048
_exptl_absorpt_coefficient_mu     0.102
_exptl_absorpt_correction_type     analytical
_exptl_absorpt_process_details
;
(SADABS; Krause <i>et al.</i>,  2015)
;
_exptl_absorpt_correction_T_min     0.5745
_exptl_absorpt_correction_T_max     0.7455
_diffrn_ambient_temperature     120(2)
_diffrn_source     'fine-focus sealed xray tube'
_diffrn_radiation_type     MoK\a
_diffrn_radiation_wavelength     0.71073
_diffrn_measurement_device_type     'Bruker SMART APEXII CCD'
_diffrn_measurement_method     \w
_diffrn_detector_area_resol_mean     ?
_diffrn_reflns_number     17036
_diffrn_reflns_av_R_equivalents     0.1157
_diffrn_reflns_av_unetI/netI     0.1198
_diffrn_reflns_theta_min     1.749
_diffrn_reflns_theta_max     27.235
_diffrn_reflns_theta_full     25.242
_diffrn_measured_fraction_theta_max     0.997
_diffrn_measured_fraction_theta_full     1.000
_diffrn_reflns_limit_h_min     -9
_diffrn_reflns_limit_h_max     9
_diffrn_reflns_limit_k_min     -16
_diffrn_reflns_limit_k_max     14
_diffrn_reflns_limit_l_min     -33
_diffrn_reflns_limit_l_max     33
_refine_special_details     ?
_reflns_number_total     5409
_reflns_number_gt     2456
_reflns_threshold_expression     'I > 2\s(I)'
_refine_ls_structure_factor_coef     Fsqd
_refine_ls_matrix_type     full
_refine_ls_R_factor_all     0.1617
_refine_ls_R_factor_gt     0.0601
_refine_ls_wR_factor_gt     0.1291
_refine_ls_wR_factor_ref     0.1767
_refine_ls_goodness_of_fit_ref     1.001
_refine_ls_restrained_S_all     1.000
_refine_ls_number_reflns     5409
_refine_ls_number_parameters     330
_refine_ls_number_restraints     0
_refine_ls_hydrogen_treatment     constr
_refine_ls_weighting_scheme     calc
_refine_ls_weighting_details
                      'w=1/[\s^2^(Fo^2^)+(0.0526P)^2^] where P=(Fo^2^+2Fc^2^)/3'
_atom_sites_solution_hydrogens     geom
_atom_sites_solution_primary     dual
_atom_sites_solution_secondary     ?
_refine_ls_shift/su_max     0.001
_refine_ls_shift/su_mean     0.000
_refine_diff_density_max     0.228
_refine_diff_density_min     -0.173
_refine_ls_extinction_method     none
_refine_ls_extinction_coef     .
_refine_ls_abs_structure_details
;
Flack <i>x</i> determined using 707 quotients
[(<i>I</i>^+^)-(<i>I</i>^-^)]/[(<i>I</i>^+^)+(<i>I</i>^-^)]
(Parsons <i>et al.</i>,  2013)
;
_refine_ls_abs_structure_Flack     0.02(10)
loop_
    _atom_type_symbol
    _atom_type_description
    _atom_type_scat_dispersion_real
    _atom_type_scat_dispersion_imag
    _atom_type_scat_source
    'C' 'C' 0.0033 0.0016
                         'International Tables Vol C Tables 4.2.6.8 and 6.1.1.4'
    'H' 'H' 0.0000 0.0000
                         'International Tables Vol C Tables 4.2.6.8 and 6.1.1.4'
    'F' 'F' 0.0171 0.0103
                         'International Tables Vol C Tables 4.2.6.8 and 6.1.1.4'
    'N' 'N' 0.0061 0.0033
                         'International Tables Vol C Tables 4.2.6.8 and 6.1.1.4'
    'O' 'O' 0.0106 0.0060
                         'International Tables Vol C Tables 4.2.6.8 and 6.1.1.4'
_computing_data_collection
;
APEX2 (Bruker, 2005)
;
_computing_cell_refinement
;
SAINT (Bruker, 2017)
;
_computing_data_reduction
;
SAINT (Bruker, 2017)
;
_computing_structure_solution
;
<i>SHELXT2018/2</i> (Sheldrick, 2015a)
;
_computing_structure_refinement
;
<i>SHELXL2019/3</i> (Sheldrick, 2015b)
;
_computing_molecular_graphics
;
Olex2 1.5 (Dolomanov <i>et al.</i>,  2009)
;
_computing_publication_material
;
Olex2 1.5 (Dolomanov <i>et al.</i>,  2009)
;
loop_
    _atom_site_type_symbol
    _atom_site_label
    _atom_site_fract_x
    _atom_site_fract_y
    _atom_site_fract_z
    _atom_site_U_iso_or_equiv
    _atom_site_adp_type
    _atom_site_calc_flag
    _atom_site_occupancy
    _atom_site_disorder_assembly
    _atom_site_disorder_group
    F F1 0.3846(6) 0.4254(2) 0.48601(11) 0.0839(13) Uani d 1 . .
    O O4 0.4409(7) 0.6279(2) 0.63599(12) 0.0654(13) Uani d 1 . .
    O O3 0.4055(6) 0.7860(3) 0.41864(13) 0.0690(12) Uani d 1 . .
    N N1 0.4331(7) 0.8049(3) 0.57537(14) 0.0507(12) Uani d 1 . .
    O O5 0.5049(7) 0.1973(2) 0.69163(16) 0.0809(14) Uani d 1 . .
    O O2 0.4106(8) 0.9794(3) 0.41499(15) 0.0817(14) Uani d 1 . .
    H H2 0.412608 0.918689 0.406726 0.123 Uiso calc 1 . .
    O O6 0.5051(8) 0.0488(3) 0.65068(18) 0.1007(18) Uani d 1 . .
    N N3 0.2677(7) 0.2393(3) 0.61849(16) 0.0592(14) Uani d 1 . .
    H H3 0.351504 0.221625 0.646927 0.071 Uiso calc 1 . .
    N N2 0.4162(8) 0.4350(3) 0.59214(17) 0.0709(16) Uani d 1 . .
    O O1 0.4224(8) 1.0696(3) 0.48648(15) 0.0909(17) Uani d 1 . .
    C C3 0.4150(8) 0.7922(4) 0.46730(19) 0.0529(14) Uani d 1 . .
    C C2 0.4216(8) 0.8873(3) 0.49351(19) 0.0510(14) Uani d 1 . .
    C C4 0.4170(8) 0.7005(3) 0.49911(19) 0.0482(13) Uani d 1 . .
    C C7 0.4161(9) 0.5228(3) 0.5618(2) 0.0530(15) Uani d 1 . .
    C C9 0.4225(8) 0.7085(3) 0.55283(17) 0.0469(13) Uani d 1 . .
    C C8 0.4276(8) 0.6204(3) 0.58383(17) 0.0505(14) Uani d 1 . .
    C C10 0.4327(8) 0.8895(4) 0.54619(19) 0.0546(15) Uani d 1 . .
    H H10 0.440276 0.952924 0.562442 0.066 Uiso calc 1 . .
    C C11 0.4308(10) 0.8137(3) 0.63186(17) 0.0558(16) Uani d 1 . .
    H H11 0.502388 0.874645 0.641728 0.067 Uiso calc 1 . .
    C C6 0.4047(9) 0.5197(4) 0.5082(2) 0.0577(16) Uani d 1 . .
    C C16 0.1705(9) 0.3364(3) 0.6321(2) 0.0596(16) Uani d 1 . .
    H H16A 0.101626 0.326800 0.663871 0.072 Uiso calc 1 . .
    H H16B 0.082101 0.353582 0.605224 0.072 Uiso calc 1 . .
    C C22 0.7367(9) 0.0768(4) 0.71312(19) 0.0565(16) Uani d 1 . .
    C C5 0.4083(9) 0.6029(4) 0.4772(2) 0.0574(16) Uani d 1 . .
    H H5 0.405122 0.595200 0.441643 0.069 Uiso calc 1 . .
    C C1 0.4181(10) 0.9871(4) 0.4657(2) 0.0651(18) Uani d 1 . .
    C C25 1.0649(9) 0.0146(4) 0.7643(2) 0.0609(16) Uani d 1 . .
    C C23 0.7906(10) -0.0257(4) 0.7157(2) 0.0700(19) Uani d 1 . .
    H H23 0.717649 -0.075398 0.699742 0.084 Uiso calc 1 . .
    C C21 0.5685(10) 0.1086(4) 0.6829(2) 0.0678(18) Uani d 1 . .
    C C17 0.3068(10) 0.4240(4) 0.63871(19) 0.0628(17) Uani d 1 . .
    H H17A 0.239637 0.487146 0.645588 0.075 Uiso calc 1 . .
    H H17B 0.388308 0.410274 0.667678 0.075 Uiso calc 1 . .
    C C13 0.5267(10) 0.7203(3) 0.65338(19) 0.0639(17) Uani d 1 . .
    H H13A 0.656407 0.720735 0.642957 0.077 Uiso calc 1 . .
    H H13B 0.522493 0.722761 0.690684 0.077 Uiso calc 1 . .
    C C24 0.9502(10) -0.0553(4) 0.7415(2) 0.0657(18) Uani d 1 . .
    H H24 0.980162 -0.124614 0.743378 0.079 Uiso calc 1 . .
    C C15 0.3828(10) 0.2534(4) 0.5714(2) 0.073(2) Uani d 1 . .
    H H15A 0.302064 0.266210 0.542151 0.088 Uiso calc 1 . .
    H H15B 0.452586 0.191077 0.564583 0.088 Uiso calc 1 . .
    C C27 0.8484(11) 0.1468(4) 0.7376(2) 0.074(2) Uani d 1 . .
    H H27 0.815831 0.215889 0.737288 0.089 Uiso calc 1 . .
    C C26 1.0093(12) 0.1159(4) 0.7628(2) 0.085(2) Uani d 1 . .
    H H26 1.081991 0.165116 0.779177 0.102 Uiso calc 1 . .
    C C14 0.5154(10) 0.3417(4) 0.5778(2) 0.076(2) Uani d 1 . .
    H H14A 0.606069 0.325097 0.604224 0.091 Uiso calc 1 . .
    H H14B 0.581967 0.352980 0.545812 0.091 Uiso calc 1 . .
    C C12 0.2334(11) 0.8264(4) 0.6508(2) 0.080(2) Uani d 1 . .
    H H12A 0.178361 0.885510 0.634783 0.120 Uiso calc 1 . .
    H H12B 0.233870 0.835415 0.687461 0.120 Uiso calc 1 . .
    H H12C 0.162330 0.766401 0.642152 0.120 Uiso calc 1 . .
    C C28 1.2434(10) -0.0176(5) 0.7894(2) 0.083(2) Uani d 1 . .
    H H28A 1.255020 -0.090935 0.787757 0.125 Uiso calc 1 . .
    H H28B 1.243211 0.003861 0.824784 0.125 Uiso calc 1 . .
    H H28C 1.346502 0.013623 0.771844 0.125 Uiso calc 1 . .
    C C18 0.1332(11) 0.1541(4) 0.6121(3) 0.086(2) Uani d 1 . .
    H H18A 0.071686 0.141200 0.644297 0.129 Uiso calc 1 . .
    H H18B 0.198158 0.093334 0.601357 0.129 Uiso calc 1 . .
    H H18C 0.042429 0.172378 0.586578 0.129 Uiso calc 1 . .
loop_
    _atom_site_aniso_label
    _atom_site_aniso_U_11
    _atom_site_aniso_U_22
    _atom_site_aniso_U_33
    _atom_site_aniso_U_12
    _atom_site_aniso_U_13
    _atom_site_aniso_U_23
    F1 0.124(4) 0.0551(17) 0.072(2) -0.009(2) 0.020(2) -0.0210(15)
    O4 0.098(4) 0.0453(17) 0.053(2) 0.002(2) -0.007(2) -0.0014(15)
    O3 0.079(3) 0.079(2) 0.048(2) -0.001(3) 0.003(2) 0.0036(18)
    N1 0.060(4) 0.044(2) 0.049(2) 0.000(2) -0.004(2) -0.0011(17)
    O5 0.096(4) 0.050(2) 0.097(3) 0.015(2) -0.025(3) -0.0044(19)
    O2 0.102(4) 0.077(2) 0.066(3) -0.015(3) -0.006(3) 0.020(2)
    O6 0.119(5) 0.057(2) 0.127(4) 0.012(2) -0.065(4) -0.019(2)
    N3 0.068(4) 0.044(2) 0.066(3) 0.001(2) -0.011(3) -0.0008(19)
    N2 0.097(5) 0.042(2) 0.074(3) 0.013(3) 0.031(3) 0.005(2)
    O1 0.138(5) 0.052(2) 0.083(3) 0.000(3) -0.006(3) 0.009(2)
    C3 0.039(4) 0.065(3) 0.055(3) 0.001(3) -0.001(3) 0.003(2)
    C2 0.044(4) 0.049(3) 0.060(3) 0.001(3) -0.003(3) 0.004(2)
    C4 0.041(4) 0.050(3) 0.054(3) 0.000(3) 0.001(3) -0.002(2)
    C7 0.058(4) 0.041(2) 0.060(3) 0.004(3) 0.008(3) 0.000(2)
    C9 0.050(4) 0.043(2) 0.048(3) 0.002(3) -0.002(3) -0.002(2)
    C8 0.056(4) 0.048(2) 0.047(3) 0.006(3) 0.003(3) -0.001(2)
    C10 0.052(4) 0.046(3) 0.065(3) 0.003(3) -0.008(3) 0.002(2)
    C11 0.074(5) 0.048(3) 0.045(3) -0.003(3) -0.005(3) -0.006(2)
    C6 0.065(5) 0.049(3) 0.060(4) -0.001(3) 0.008(3) -0.014(3)
    C16 0.064(5) 0.049(3) 0.066(3) 0.010(3) -0.001(3) 0.001(3)
    C22 0.064(5) 0.047(3) 0.058(3) 0.001(3) -0.011(3) 0.000(2)
    C5 0.060(5) 0.059(3) 0.053(3) 0.002(3) 0.003(3) -0.008(2)
    C1 0.066(5) 0.063(3) 0.066(4) -0.002(4) -0.006(4) 0.015(3)
    C25 0.059(5) 0.070(3) 0.054(3) 0.003(3) -0.007(3) -0.004(3)
    C23 0.082(6) 0.048(3) 0.080(4) 0.000(3) -0.029(4) -0.007(3)
    C21 0.079(6) 0.051(3) 0.073(4) -0.008(4) -0.012(4) 0.000(3)
    C17 0.084(5) 0.047(3) 0.057(3) 0.005(3) 0.004(3) 0.001(3)
    C13 0.087(5) 0.054(3) 0.050(3) -0.001(3) -0.012(3) 0.003(2)
    C24 0.078(6) 0.055(3) 0.064(3) 0.006(3) -0.002(4) -0.004(3)
    C15 0.093(6) 0.052(3) 0.076(4) 0.009(3) 0.010(4) -0.008(3)
    C27 0.090(6) 0.051(3) 0.083(4) 0.002(4) -0.018(4) -0.010(3)
    C26 0.091(6) 0.063(3) 0.102(5) -0.004(4) -0.029(5) -0.015(3)
    C14 0.091(6) 0.045(3) 0.092(4) 0.010(3) 0.025(4) -0.002(3)
    C12 0.100(7) 0.081(4) 0.060(4) 0.014(4) 0.011(4) -0.004(3)
    C28 0.069(6) 0.097(4) 0.083(4) 0.009(4) -0.019(4) -0.011(3)
    C18 0.089(6) 0.063(3) 0.108(5) -0.015(4) -0.019(4) -0.010(3)
_geom_special_details
;
 All esds (except the esd in the dihedral angle between two l.s. planes)
 are estimated using the full covariance matrix.  The cell esds are taken
 into account individually in the estimation of esds in distances, angles
 and torsion angles; correlations between esds in cell parameters are only
 used when they are defined by crystal symmetry.  An approximate (isotropic)
 treatment of cell esds is used for estimating esds involving l.s. planes.
;
loop_
    _geom_bond_atom_site_label_1
    _geom_bond_atom_site_label_2
    _geom_bond_site_symmetry_2
    _geom_bond_distance
    _geom_bond_publ_flag
    F1 C6 . 1.365(5) ?
    O4 C8 . 1.362(5) ?
    O4 C13 . 1.426(6) ?
    O3 C3 . 1.269(6) ?
    N1 C9 . 1.388(6) ?
    N1 C10 . 1.337(6) ?
    N1 C11 . 1.472(6) ?
    O5 C21 . 1.264(6) ?
    O2 H2 . 0.8200 ?
    O2 C1 . 1.323(6) ?
    O6 C21 . 1.231(6) ?
    N3 H3 . 0.9800 ?
    N3 C16 . 1.488(6) ?
    N3 C15 . 1.488(7) ?
    N3 C18 . 1.481(7) ?
    N2 C7 . 1.389(6) ?
    N2 C17 . 1.449(7) ?
    N2 C14 . 1.458(6) ?
    O1 C1 . 1.202(6) ?
    C3 C2 . 1.415(6) ?
    C3 C4 . 1.453(6) ?
    C2 C10 . 1.371(6) ?
    C2 C1 . 1.487(7) ?
    C4 C9 . 1.400(7) ?
    C4 C5 . 1.394(6) ?
    C7 C8 . 1.396(6) ?
    C7 C6 . 1.396(7) ?
    C9 C8 . 1.402(6) ?
    C10 H10 . 0.9300 ?
    C11 H11 . 0.9800 ?
    C11 C13 . 1.505(7) ?
    C11 C12 . 1.509(9) ?
    C6 C5 . 1.350(7) ?
    C16 H16A . 0.9700 ?
    C16 H16B . 0.9700 ?
    C16 C17 . 1.512(8) ?
    C22 C23 . 1.392(7) ?
    C22 C21 . 1.498(8) ?
    C22 C27 . 1.371(8) ?
    C5 H5 . 0.9300 ?
    C25 C24 . 1.363(7) ?
    C25 C26 . 1.379(8) ?
    C25 C28 . 1.498(8) ?
    C23 H23 . 0.9300 ?
    C23 C24 . 1.382(9) ?
    C17 H17A . 0.9700 ?
    C17 H17B . 0.9700 ?
    C13 H13A . 0.9700 ?
    C13 H13B . 0.9700 ?
    C24 H24 . 0.9300 ?
    C15 H15A . 0.9700 ?
    C15 H15B . 0.9700 ?
    C15 C14 . 1.503(8) ?
    C27 H27 . 0.9300 ?
    C27 C26 . 1.387(9) ?
    C26 H26 . 0.9300 ?
    C14 H14A . 0.9700 ?
    C14 H14B . 0.9700 ?
    C12 H12A . 0.9600 ?
    C12 H12B . 0.9600 ?
    C12 H12C . 0.9600 ?
    C28 H28A . 0.9600 ?
    C28 H28B . 0.9600 ?
    C28 H28C . 0.9600 ?
    C18 H18A . 0.9600 ?
    C18 H18B . 0.9600 ?
    C18 H18C . 0.9600 ?
loop_
    _geom_angle_atom_site_label_1
    _geom_angle_atom_site_label_2
    _geom_angle_atom_site_label_3
    _geom_angle_site_symmetry_1
    _geom_angle_site_symmetry_3
    _geom_angle
    _geom_angle_publ_flag
    C8 O4 C13 . . 114.0(4) ?
    C9 N1 C11 . . 119.3(4) ?
    C10 N1 C9 . . 120.4(4) ?
    C10 N1 C11 . . 120.1(4) ?
    C1 O2 H2 . . 109.5 ?
    C16 N3 H3 . . 108.0 ?
    C15 N3 H3 . . 108.0 ?
    C15 N3 C16 . . 110.6(4) ?
    C18 N3 H3 . . 108.0 ?
    C18 N3 C16 . . 111.0(5) ?
    C18 N3 C15 . . 111.3(4) ?
    C7 N2 C17 . . 123.7(4) ?
    C7 N2 C14 . . 122.8(4) ?
    C17 N2 C14 . . 113.3(4) ?
    O3 C3 C2 . . 122.5(4) ?
    O3 C3 C4 . . 121.0(4) ?
    C2 C3 C4 . . 116.5(4) ?
    C3 C2 C1 . . 122.1(5) ?
    C10 C2 C3 . . 120.0(4) ?
    C10 C2 C1 . . 117.9(4) ?
    C9 C4 C3 . . 120.4(4) ?
    C5 C4 C3 . . 121.2(5) ?
    C5 C4 C9 . . 118.4(4) ?
    N2 C7 C8 . . 121.1(4) ?
    N2 C7 C6 . . 122.9(4) ?
    C6 C7 C8 . . 116.0(4) ?
    N1 C9 C4 . . 119.3(4) ?
    N1 C9 C8 . . 119.8(4) ?
    C4 C9 C8 . . 120.8(4) ?
    O4 C8 C7 . . 118.5(4) ?
    O4 C8 C9 . . 121.0(4) ?
    C7 C8 C9 . . 120.5(4) ?
    N1 C10 C2 . . 123.3(4) ?
    N1 C10 H10 . . 118.3 ?
    C2 C10 H10 . . 118.3 ?
    N1 C11 H11 . . 108.5 ?
    N1 C11 C13 . . 107.6(4) ?
    N1 C11 C12 . . 110.1(5) ?
    C13 C11 H11 . . 108.5 ?
    C13 C11 C12 . . 113.4(5) ?
    C12 C11 H11 . . 108.5 ?
    F1 C6 C7 . . 116.9(4) ?
    C5 C6 F1 . . 118.3(4) ?
    C5 C6 C7 . . 124.8(4) ?
    N3 C16 H16A . . 109.3 ?
    N3 C16 H16B . . 109.3 ?
    N3 C16 C17 . . 111.4(5) ?
    H16A C16 H16B . . 108.0 ?
    C17 C16 H16A . . 109.3 ?
    C17 C16 H16B . . 109.3 ?
    C23 C22 C21 . . 121.0(5) ?
    C27 C22 C23 . . 117.0(6) ?
    C27 C22 C21 . . 122.0(5) ?
    C4 C5 H5 . . 120.3 ?
    C6 C5 C4 . . 119.3(5) ?
    C6 C5 H5 . . 120.3 ?
    O2 C1 C2 . . 114.7(5) ?
    O1 C1 O2 . . 121.0(5) ?
    O1 C1 C2 . . 124.3(5) ?
    C24 C25 C26 . . 116.8(6) ?
    C24 C25 C28 . . 121.2(5) ?
    C26 C25 C28 . . 121.9(6) ?
    C22 C23 H23 . . 119.3 ?
    C24 C23 C22 . . 121.4(5) ?
    C24 C23 H23 . . 119.3 ?
    O5 C21 C22 . . 116.8(5) ?
    O6 C21 O5 . . 124.5(6) ?
    O6 C21 C22 . . 118.7(5) ?
    N2 C17 C16 . . 109.3(4) ?
    N2 C17 H17A . . 109.8 ?
    N2 C17 H17B . . 109.8 ?
    C16 C17 H17A . . 109.8 ?
    C16 C17 H17B . . 109.8 ?
    H17A C17 H17B . . 108.3 ?
    O4 C13 C11 . . 111.5(4) ?
    O4 C13 H13A . . 109.3 ?
    O4 C13 H13B . . 109.3 ?
    C11 C13 H13A . . 109.3 ?
    C11 C13 H13B . . 109.3 ?
    H13A C13 H13B . . 108.0 ?
    C25 C24 C23 . . 121.7(5) ?
    C25 C24 H24 . . 119.1 ?
    C23 C24 H24 . . 119.1 ?
    N3 C15 H15A . . 109.5 ?
    N3 C15 H15B . . 109.5 ?
    N3 C15 C14 . . 110.8(4) ?
    H15A C15 H15B . . 108.1 ?
    C14 C15 H15A . . 109.5 ?
    C14 C15 H15B . . 109.5 ?
    C22 C27 H27 . . 119.6 ?
    C22 C27 C26 . . 120.8(5) ?
    C26 C27 H27 . . 119.6 ?
    C25 C26 C27 . . 122.2(6) ?
    C25 C26 H26 . . 118.9 ?
    C27 C26 H26 . . 118.9 ?
    N2 C14 C15 . . 110.9(5) ?
    N2 C14 H14A . . 109.5 ?
    N2 C14 H14B . . 109.5 ?
    C15 C14 H14A . . 109.5 ?
    C15 C14 H14B . . 109.5 ?
    H14A C14 H14B . . 108.0 ?
    C11 C12 H12A . . 109.5 ?
    C11 C12 H12B . . 109.5 ?
    C11 C12 H12C . . 109.5 ?
    H12A C12 H12B . . 109.5 ?
    H12A C12 H12C . . 109.5 ?
    H12B C12 H12C . . 109.5 ?
    C25 C28 H28A . . 109.5 ?
    C25 C28 H28B . . 109.5 ?
    C25 C28 H28C . . 109.5 ?
    H28A C28 H28B . . 109.5 ?
    H28A C28 H28C . . 109.5 ?
    H28B C28 H28C . . 109.5 ?
    N3 C18 H18A . . 109.5 ?
    N3 C18 H18B . . 109.5 ?
    N3 C18 H18C . . 109.5 ?
    H18A C18 H18B . . 109.5 ?
    H18A C18 H18C . . 109.5 ?
    H18B C18 H18C . . 109.5 ?
loop_
    _geom_torsion_atom_site_label_1
    _geom_torsion_atom_site_label_2
    _geom_torsion_atom_site_label_3
    _geom_torsion_atom_site_label_4
    _geom_torsion_site_symmetry_1
    _geom_torsion_site_symmetry_2
    _geom_torsion_site_symmetry_3
    _geom_torsion_site_symmetry_4
    _geom_torsion
    _geom_torsion_publ_flag
    F1 C6 C5 C4 . . . . 176.0(5) ?
    O3 C3 C2 C10 . . . . -179.7(6) ?
    O3 C3 C2 C1 . . . . 0.0(10) ?
    O3 C3 C4 C9 . . . . -178.3(6) ?
    O3 C3 C4 C5 . . . . -0.1(9) ?
    N1 C9 C8 O4 . . . . 0.7(9) ?
    N1 C9 C8 C7 . . . . 179.7(6) ?
    N1 C11 C13 O4 . . . . -56.6(6) ?
    N3 C16 C17 N2 . . . . 56.2(6) ?
    N3 C15 C14 N2 . . . . -54.6(6) ?
    N2 C7 C8 O4 . . . . 0.7(9) ?
    N2 C7 C8 C9 . . . . -178.3(6) ?
    N2 C7 C6 F1 . . . . 2.9(10) ?
    N2 C7 C6 C5 . . . . -178.5(6) ?
    C3 C2 C10 N1 . . . . -1.7(10) ?
    C3 C2 C1 O2 . . . . -0.8(9) ?
    C3 C2 C1 O1 . . . . 179.6(7) ?
    C3 C4 C9 N1 . . . . -2.4(9) ?
    C3 C4 C9 C8 . . . . -179.0(5) ?
    C3 C4 C5 C6 . . . . -177.9(6) ?
    C2 C3 C4 C9 . . . . 0.9(9) ?
    C2 C3 C4 C5 . . . . 179.1(6) ?
    C4 C3 C2 C10 . . . . 1.1(9) ?
    C4 C3 C2 C1 . . . . -179.2(6) ?
    C4 C9 C8 O4 . . . . 177.2(5) ?
    C4 C9 C8 C7 . . . . -3.8(9) ?
    C7 N2 C17 C16 . . . . 118.4(6) ?
    C7 N2 C14 C15 . . . . -118.4(6) ?
    C7 C6 C5 C4 . . . . -2.6(10) ?
    C9 N1 C10 C2 . . . . 0.2(9) ?
    C9 N1 C11 C13 . . . . 32.8(8) ?
    C9 N1 C11 C12 . . . . -91.2(6) ?
    C9 C4 C5 C6 . . . . 0.3(9) ?
    C8 O4 C13 C11 . . . . 54.5(6) ?
    C8 C7 C6 F1 . . . . -177.0(5) ?
    C8 C7 C6 C5 . . . . 1.6(10) ?
    C10 N1 C9 C4 . . . . 1.9(9) ?
    C10 N1 C9 C8 . . . . 178.5(5) ?
    C10 N1 C11 C13 . . . . -151.6(5) ?
    C10 N1 C11 C12 . . . . 84.3(6) ?
    C10 C2 C1 O2 . . . . 178.9(6) ?
    C10 C2 C1 O1 . . . . -0.8(10) ?
    C11 N1 C9 C4 . . . . 177.4(5) ?
    C11 N1 C9 C8 . . . . -6.0(9) ?
    C11 N1 C10 C2 . . . . -175.3(6) ?
    C6 C7 C8 O4 . . . . -179.4(5) ?
    C6 C7 C8 C9 . . . . 1.6(9) ?
    C16 N3 C15 C14 . . . . 54.8(6) ?
    C22 C23 C24 C25 . . . . -1.9(10) ?
    C22 C27 C26 C25 . . . . 0.3(10) ?
    C5 C4 C9 N1 . . . . 179.4(5) ?
    C5 C4 C9 C8 . . . . 2.8(9) ?
    C1 C2 C10 N1 . . . . 178.6(6) ?
    C23 C22 C21 O5 . . . . 164.6(6) ?
    C23 C22 C21 O6 . . . . -17.5(9) ?
    C23 C22 C27 C26 . . . . 1.2(9) ?
    C21 C22 C23 C24 . . . . 177.0(6) ?
    C21 C22 C27 C26 . . . . -176.2(6) ?
    C17 N2 C7 C8 . . . . 44.6(9) ?
    C17 N2 C7 C6 . . . . -135.3(6) ?
    C17 N2 C14 C15 . . . . 57.0(7) ?
    C13 O4 C8 C7 . . . . 155.4(5) ?
    C13 O4 C8 C9 . . . . -25.6(8) ?
    C24 C25 C26 C27 . . . . -2.5(10) ?
    C15 N3 C16 C17 . . . . -56.0(6) ?
    C27 C22 C23 C24 . . . . -0.4(9) ?
    C27 C22 C21 O5 . . . . -18.1(8) ?
    C27 C22 C21 O6 . . . . 159.9(6) ?
    C26 C25 C24 C23 . . . . 3.3(9) ?
    C14 N2 C7 C8 . . . . -140.5(6) ?
    C14 N2 C7 C6 . . . . 39.6(10) ?
    C14 N2 C17 C16 . . . . -57.0(7) ?
    C12 C11 C13 O4 . . . . 65.4(6) ?
    C28 C25 C24 C23 . . . . -176.2(6) ?
    C28 C25 C26 C27 . . . . 177.0(6) ?
    C18 N3 C16 C17 . . . . 180.0(4) ?
    C18 N3 C15 C14 . . . . 178.6(5) ?
loop_
    _geom_hbond_atom_site_label_D
    _geom_hbond_atom_site_label_H
    _geom_hbond_atom_site_label_A
    _geom_hbond_site_symmetry_A
    _geom_hbond_distance_DH
    _geom_hbond_distance_HA
    _geom_hbond_distance_DA
    _geom_hbond_angle_DHA
    O2 H2 O3 . 0.82 1.76 2.522(6) 155
    N3 H3 O5 . 0.98 1.63 2.610(6) 175
    N3 H3 O6 . 0.98 2.51 3.125(6) 121
    C11 H11 O6 1_565 0.98 2.28 3.147(6) 147
    C12 H12C O3 4_466 0.96 2.52 3.308(8) 139
    C13 H13A O3 4_566 0.97 2.40 3.302(8) 154
    C14 H14B F1 . 0.97 2.30 2.785(6) 110
    C15 H15B O1 1_545 0.97 2.58 3.268(7) 128
    C16 H16B O2 4_466 0.97 2.55 3.277(7) 131
    C18 H18C F1 4_456 0.96 2.54 3.279(8) 134
    C28 H28B O2 2_665 0.96 2.60 3.481(7) 153
_shelx_space_group_comment
;
The symmetry employed for this shelxl refinement is uniquely defined
by the following loop, which should always be used as a source of
symmetry information in preference to the above space-group names.
They are only intended as comments.
;
_shelx_estimated_absorpt_T_min     ?
_shelx_estimated_absorpt_T_max     ?
_shelx_hkl_file
;
  -1   0   0    0.64    0.67
   1   0   0   -0.23    0.54
  -2   0   0 5235.50  451.04
   2   0   0 5163.15  450.99
  -3   0   0    0.26    1.64
   3   0   0   -0.42    1.38
  -4   0   0   56.45    9.44
   4   0   0   70.03   10.05
  -5   0   0    3.84    2.50
   5   0   0    0.49    3.23
  -6   0   0  594.61   56.96
  -7   0   0    5.31    4.24
   8   0   0   19.67   10.19
   9   0   0    0.45    5.18
   9  -1   0   -4.57    5.28
   8  -1   0   13.50    6.50
   7  -1   0   -1.73    4.26
  -7   1   0   -3.33    3.31
  -6   1   0   15.63    4.45
  -5   1   0   10.92    4.57
   4  -1   0 1095.01  107.99
  -4   1   0 1324.96  108.87
   3  -1   0    0.59    1.80
  -3   1   0    0.92    1.62
   2  -1   0 2114.45  179.92
  -2   1   0 2000.20  179.96
   1  -1   0  273.00   24.31
  -1   1   0  248.19   23.70
  -1  -1   0  280.39   25.24
   1   1   0  285.81   25.32
  -2  -1   0 2609.94  222.16
   2   1   0 2493.58  222.22
  -3  -1   0    0.08    1.30
   3   1   0    1.45    1.74
  -4  -1   0 1084.99   97.76
   4   1   0 1092.51   98.02
  -5  -1   0   12.77    4.45
   5   1   0   -0.30    2.93
  -6  -1   0   16.24    4.72
  -7  -1   0   -0.22    3.30
   9   1   0  -10.97    5.60
   9  -2   0    2.38    6.28
   8  -2   0    3.62    4.64
   7  -2   0   -9.87    3.71
  -7   2   0    7.62    4.46
   6  -2   0    4.85    5.22
  -6   2   0    8.29    3.17
   5  -2   0   14.21    6.86
  -5   2   0   16.77    5.52
   4  -2   0    0.63    2.19
   4  -2   0    0.80    4.33
  -4   2   0    3.29    2.81
   3  -2   0   97.66   11.45
   3  -2   0  107.11   13.16
  -3   2   0   85.40   11.18
   2  -2   0   11.04    3.76
   2  -2   0   15.33    3.47
  -2   2   0   18.73    3.45
   1  -2   0   17.04    3.31
   1  -2   0   13.00    2.60
  -1   2   0   15.92    2.90
   0  -2   0  160.05   14.63
   0  -2   0  163.48   14.91
   0  -2   0  161.22   14.32
   0   2   0  176.85   15.00
   0   2   0  151.15   14.34
  -1  -2   0   18.37    2.28
  -1  -2   0   15.03    3.24
   1   2   0   18.39    3.38
   1   2   0   15.15    2.29
  -2  -2   0   15.26    2.65
   2   2   0   11.78    2.67
  -3  -2   0   91.66   10.36
   3   2   0   92.39   10.47
  -4  -2   0   -0.45    1.71
   4   2   0    0.00    2.36
  -5  -2   0   12.68    3.70
   5   2   0   15.01    4.39
  -6  -2   0    7.77    3.30
  -7  -2   0    3.19    3.38
   9  -3   0   -1.95    4.84
   8  -3   0    1.26    5.66
   7  -3   0    4.22    4.31
  -7   3   0   -2.07    3.94
   6  -3   0   28.68    9.18
  -6   3   0   23.29    6.82
   5  -3   0    8.91    4.81
  -5   3   0    2.60    3.13
   4  -3   0   34.54    8.97
   4  -3   0   32.60    6.48
  -4   3   0   20.42    5.72
   3  -3   0    2.25    1.67
   3  -3   0    2.45    2.41
  -3   3   0    1.83    1.70
   2  -3   0   38.02    7.11
   2  -3   0   33.52    5.47
  -2   3   0   27.85    5.43
   1  -3   0   71.07    7.59
   1  -3   0   63.81    7.25
  -1   3   0   58.85    7.36
   0  -3   0   -0.75    1.07
   0  -3   0    0.27    0.76
   0  -3   0    0.07    0.39
   0   3   0    0.38    0.51
  -1  -3   0   72.66    7.92
  -1  -3   0   58.12    6.48
   1   3   0   78.84    6.75
  -2  -3   0   26.11    3.86
   2   3   0   28.57    4.14
  -3  -3   0    1.19    1.37
   3   3   0    1.73    1.67
  -4  -3   0   26.83    4.76
   4   3   0   20.65    5.05
  -5  -3   0    9.82    3.15
   5   3   0    6.72    3.55
  -6  -3   0   29.79    6.04
  -7  -3   0    5.73    3.78
   8  -4   0   -2.27    3.97
   7  -4   0   -2.74    3.65
  -7   4   0    4.02    5.29
   6  -4   0   13.25    7.34
  -6   4   0   17.83    6.40
   5  -4   0   10.32    5.26
  -5   4   0   17.65    5.80
   4  -4   0    1.77    3.27
   4  -4   0    0.77    2.86
  -4   4   0    2.70    2.23
   3  -4   0   29.90    7.02
   3  -4   0   21.73    5.25
  -3   4   0   32.61    6.26
   2  -4   0   96.56   11.03
   2  -4   0  100.34   11.62
  -2   4   0   92.86   11.21
   1  -4   0   71.35    8.30
   1  -4   0   59.59    7.66
   1  -4   0   83.47    7.43
  -1   4   0   61.57    7.82
   0  -4   0   11.31    2.67
   0  -4   0    6.52    1.95
   0  -4   0    9.21    1.53
   0   4   0   12.74    1.88
  -1  -4   0   85.89    9.03
  -1  -4   0   71.47    7.22
   1   4   0   76.78    7.41
  -2  -4   0  110.44   12.65
  -2  -4   0   98.05   10.55
   2   4   0  128.39   11.25
  -3  -4   0   29.06    4.34
   3   4   0   27.20    4.88
  -4  -4   0    3.50    2.00
   4   4   0    2.07    2.55
  -5  -4   0   16.02    3.95
   5   4   0    3.30    3.70
  -6  -4   0   18.00    4.63
   8  -5   0    1.15    4.86
   7  -5   0   -4.28    5.49
   6  -5   0   -2.99    3.52
  -6   5   0   -0.54    3.80
   5  -5   0   47.42   11.71
  -5   5   0   50.11   10.44
   4  -5   0    6.57    3.52
   4  -5   0   -0.65    2.97
  -4   5   0   -1.69    2.35
   3  -5   0  186.63   20.75
   3  -5   0  157.53   19.00
  -3   5   0  211.11   20.52
   2  -5   0  378.94   35.72
   2  -5   0  386.71   35.07
  -2   5   0  342.00   35.09
   1  -5   0  748.16   66.90
   1  -5   0  707.34   65.28
   1  -5   0  775.38   66.45
   0  -5   0   -0.34    0.89
   0  -5   0    0.60    0.50
   0  -5   0   -0.95    0.86
   0   5   0    0.78    0.76
  -1  -5   0  750.33   66.06
  -1  -5   0  724.68   63.84
  -1  -5   0  721.41   63.97
  -2  -5   0  327.47   33.16
  -2  -5   0  355.30   30.40
   2   5   0  333.72   30.84
  -3  -5   0  191.60   18.13
   3   5   0  193.72   19.02
  -4  -5   0    3.15    1.88
   4   5   0    4.75    2.41
  -5  -5   0   57.89    7.24
   5   5   0   39.72    8.06
  -6  -5   0   -0.63    2.02
   8  -6   0    8.13    7.31
   7  -6   0   16.05    8.66
   6  -6   0    2.45    4.28
  -6   6   0    4.51    3.56
   5  -6   0  112.80   18.87
  -5   6   0   83.66   14.21
   4  -6   0   -0.43    1.66
   3  -6   0   40.29    7.23
   3  -6   0   41.85    8.34
  -3   6   0   34.65    7.02
   2  -6   0   12.54    4.12
   2  -6   0   11.37    3.04
   2  -6   0    8.33    2.50
  -2   6   0   18.24    4.22
   1  -6   0   61.16    7.93
   1  -6   0   68.99    6.51
   1  -6   0   40.26    7.12
   0  -6   0    6.48    1.99
   0  -6   0    6.80    1.38
   0  -6   0    7.45    2.56
   0   6   0    4.76    1.52
  -1  -6   0   63.74    8.16
  -1  -6   0   61.81    5.84
  -1  -6   0   51.91    5.92
   1   6   0   57.32    6.03
  -2  -6   0   16.69    5.16
  -2  -6   0    9.74    1.56
   2   6   0   10.84    2.33
  -3  -6   0   45.55    4.84
   3   6   0   39.60    6.02
  -4  -6   0   -0.13    1.29
   4   6   0   -0.28    2.38
  -5  -6   0  106.90   10.55
   5   6   0   73.69   12.44
   8  -7   0   -6.59    4.48
   7  -7   0    6.65    5.21
   6  -7   0    1.92    3.02
   5  -7   0    1.03    3.62
   4  -7   0   -1.25    1.40
  -4   7   0   -1.81    2.48
   3  -7   0   -0.77    1.43
   3  -7   0    1.82    1.58
   3  -7   0   -2.86    2.48
  -3   7   0   -3.65    1.84
   2  -7   0  154.77   15.38
   2  -7   0  162.46   17.55
   2  -7   0  143.35   16.50
   1  -7   0   29.48    5.11
   1  -7   0   27.53    3.78
   1  -7   0   48.17    7.53
   0  -7   0    0.24    0.57
   0  -7   0   -1.00    1.21
   0  -7   0   -1.19    1.18
   0   7   0   -1.43    0.78
  -1  -7   0   32.35    3.82
  -1  -7   0   28.06    6.11
  -1  -7   0   31.62    3.58
   1   7   0   33.80    4.05
  -2  -7   0  145.24   16.89
   2   7   0  142.67   13.93
   3   7   0    1.43    1.47
   4   7   0    0.51    2.17
   8  -8   0   -5.18    3.80
   7  -8   0   -1.41    5.36
   6  -8   0   -0.40    3.29
   5  -8   0    2.44    3.11
   4  -8   0    1.80    3.33
   3  -8   0   19.07    3.93
   3  -8   0   22.38    6.41
   3  -8   0   19.55    5.28
   2  -8   0   10.36    3.91
   2  -8   0   17.98    4.47
   2  -8   0   16.43    3.30
   1  -8   0    8.62    1.98
   1  -8   0    5.89    3.32
   1  -8   0    4.24    2.63
   0  -8   0   41.18    5.33
   0  -8   0   41.60    4.49
   0  -8   0   37.97    7.70
   0   8   0   33.02    5.28
  -1  -8   0    4.46    1.09
  -1  -8   0    3.19    1.16
  -1  -8   0    8.00    3.79
   1   8   0    4.16    1.60
  -2  -8   0   17.98    5.16
   2   8   0   14.49    2.84
  -3  -8   0   19.38    5.79
   3   8   0   17.32    3.58
   4   8   0    4.21    2.25
   7  -9   0    5.57    5.54
   6  -9   0   -0.55    3.74
   5  -9   0    5.11    3.51
   4  -9   0    2.45    3.54
   4  -9   0    0.48    2.14
   3  -9   0    0.34    1.99
   3  -9   0    2.01    1.39
   3  -9   0    1.58    3.31
   2  -9   0   27.54    4.62
   2  -9   0   32.11    7.54
   2  -9   0   38.05    7.03
   1  -9   0   26.52    4.25
   1  -9   0   42.49    6.48
   1  -9   0   39.89    7.74
   0  -9   0    2.16    1.87
   0  -9   0   -0.14    1.24
   0   9   0    4.52    2.00
  -1  -9   0   34.21    7.64
   1   9   0   27.59    4.50
  -2  -9   0   19.78    6.17
   2   9   0   24.88    4.00
  -3  -9   0    0.47    2.75
   3   9   0    0.51    1.59
   4   9   0   -0.64    2.18
   7 -10   0   -1.89    6.45
   6 -10   0   43.06    8.71
   6 -10   0   37.84   11.22
   5 -10   0    2.63    3.23
   5 -10   0   -2.04    2.32
   4 -10   0    6.12    2.88
   4 -10   0    9.35    4.41
   3 -10   0   -7.58    3.80
   3 -10   0    1.83    2.14
   3 -10   0   -1.33    1.37
   2 -10   0   85.29   12.30
   2 -10   0   91.03    9.77
   2 -10   0   87.32   12.51
   1 -10   0   45.27    9.15
   1 -10   0   34.84    6.42
   1 -10   0   43.44    4.98
   0 -10   0   55.36    6.49
   0 -10   0   50.24    5.48
   0 -10   0   44.76    9.00
   0  10   0   40.56    6.70
  -1 -10   0   39.41    9.11
   1  10   0   36.37    5.64
  -2 -10   0   74.21   13.33
   2  10   0   68.76    8.07
  -3 -10   0   -0.06    2.81
   3  10   0    2.85    1.78
   4  10   0   12.50    3.37
   6 -11   0    5.77    5.39
   6 -11   0    3.46    3.50
   5 -11   0   -0.57    2.98
   5 -11   0    1.29    2.66
   4 -11   0  188.64   23.57
   4 -11   0  189.36   20.05
   3 -11   0   12.85    6.12
   3 -11   0   13.58    3.06
   2 -11   0  518.91   43.34
   2 -11   0  426.76   44.79
   2 -11   0  460.74   47.06
   1 -11   0    3.83    1.31
   1 -11   0    2.10    2.70
   1 -11   0   -5.44    2.45
   0 -11   0    3.95    1.36
   0 -11   0   -0.13    1.96
   0 -11   0    4.76    4.66
   0  11   0    5.17    2.66
  -1 -11   0    1.17    2.26
   1  11   0   -1.30    1.87
  -2 -11   0  423.22   44.84
   2  11   0  445.99   40.28
  -3 -11   0   24.89    7.99
   3  11   0   21.90    4.04
   6 -12   0    3.22    5.37
   6 -12   0    3.45    4.25
   5 -12   0    0.78    3.78
   5 -12   0   -0.73    2.99
   4 -12   0    4.70    3.09
   4 -12   0   -1.11    1.94
   3 -12   0   14.57    6.28
   3 -12   0   23.56    4.49
   2 -12   0  113.11   14.93
   2 -12   0  135.10   17.39
   2 -12   0  138.98   13.48
   1 -12   0   -2.00    2.00
   1 -12   0   -1.56    0.87
   1 -12   0   -7.52    2.14
   0 -12   0    4.20    1.76
   0 -12   0    7.29    4.27
   0 -12   0    8.23    1.61
  -1 -12   0   -0.43    3.32
  -2 -12   0  128.15   17.59
  -3 -12   0   11.98    7.13
   5 -13   0   -2.33    3.05
   5 -13   0   -0.31    3.58
   4 -13   0   -9.03    3.43
   4 -13   0   -4.29    1.93
   3 -13   0    2.46    1.77
   3 -13   0   -0.93    3.10
   2 -13   0   20.59    5.16
   2 -13   0    7.95    4.35
   2 -13   0    9.84    2.68
   1 -13   0    4.56    3.20
   1 -13   0    1.76    3.61
   1 -13   0    2.10    1.30
   0 -13   0   -0.34    3.25
  -1 -13   0   -2.13    2.21
  -2 -13   0    9.26    4.53
  -3 -13   0    3.28    3.87
   5 -14   0    0.27    4.17
   5 -14   0    3.29    3.85
   4 -14   0   -2.65    2.34
   4 -14   0    5.32    4.53
   3 -14   0    6.91    3.53
   3 -14   0    4.17    1.95
   2 -14   0  -13.15    4.31
   2 -14   0   -1.46    3.42
   2 -14   0   -0.22    1.70
   1 -14   0    9.74    2.06
   1 -14   0    8.19    3.35
   1 -14   0    7.32    4.09
   0 -14   0    9.82    4.98
  -1 -14   0    9.33    4.78
  -2 -14   0    3.54    4.50
  -3 -14   0    7.50    6.11
   4 -15   0    0.29    3.95
   4 -15   0   -0.57    2.17
   3 -15   0    2.29    3.93
   3 -15   0   -0.03    2.08
   2 -15   0   -0.75    2.00
   2 -15   0  -16.32    4.93
   2 -15   0   -3.73    2.74
   1 -15   0   -0.79    4.10
   0 -15   0    1.16    3.18
  -1 -15   0    2.92    4.98
  -2 -15   0    1.36    3.57
  -3 -15   0    1.26    3.00
   2 -16   0    4.80    2.45
   2 -16   0    7.20    5.49
   1 -16   0    4.61    3.88
   0 -16   0    6.44    3.71
  -1 -16   0   -2.59    2.95
  -2 -16   0   -3.53    3.79
  -2 -16   1    4.22    4.33
  -1 -16   1    3.35    3.89
   0 -16   1   -1.23    3.48
   1 -16   1   10.35    4.60
   2 -16   1    4.34    4.35
   2 -16   1    7.03    2.29
  -3 -15   1    4.53    5.06
  -2 -15   1    4.59    4.55
  -1 -15   1    0.87    4.08
   0 -15   1    0.33    2.39
   1 -15   1    0.06    3.42
   2 -15   1    4.02    4.24
   2 -15   1    7.25    4.62
   3 -15   1    5.50    3.71
   3 -15   1   10.28    3.07
   4 -15   1   -4.04    2.86
   4 -15   1   -3.69    2.47
  -3 -14   1   -2.35    2.82
  -2 -14   1    2.74    3.78
  -1 -14   1   -0.55    3.50
   0 -14   1   -0.11    2.17
   1 -14   1   -1.27    1.19
   1 -14   1    0.18    3.31
   1 -14   1   -2.87    1.72
   2 -14   1    4.12    4.95
   2 -14   1    0.15    1.31
   2 -14   1   -3.74    3.72
   3 -14   1    0.65    2.66
   3 -14   1   -2.93    1.72
   4 -14   1    1.62    2.70
   4 -14   1   -1.26    2.22
   5 -14   1    4.10    5.52
   5 -14   1   -0.05    2.73
  -3 -13   1    4.53    4.48
  -2 -13   1    0.91    2.66
  -1 -13   1   12.73    5.65
   0 -13   1    0.52    2.27
   1 -13   1   20.00    3.07
   1 -13   1   21.57    6.94
   1 -13   1   17.00    3.93
   2 -13   1    6.37    4.02
   2 -13   1    1.32    2.68
   2 -13   1    0.44    1.46
   3 -13   1    3.96    3.86
   3 -13   1    1.82    1.78
   4 -13   1   -0.18    2.10
   4 -13   1   -2.54    3.62
   5 -13   1    1.28    2.84
   5 -13   1    1.50    3.02
  -3 -12   1    0.16    3.54
   2  12  -1   27.88    4.91
  -2 -12   1   35.16    9.09
   1  12  -1   14.08    3.85
  -1 -12   1   12.79    5.47
   0 -12   1    3.10    3.45
   1 -12   1   20.77    3.00
   1 -12   1    9.28    4.67
   1 -12   1   13.01    3.45
   2 -12   1   34.07    8.52
   2 -12   1   44.10    7.55
   2 -12   1   35.52    5.32
   3 -12   1    5.39    2.15
   3 -12   1    4.14    2.97
   4 -12   1   18.31    4.31
   4 -12   1    7.65    3.91
   5 -12   1    6.43    5.36
   5 -12   1    3.54    3.24
   6 -12   1   -4.27    4.41
   6 -12   1    1.69    3.17
   3  11  -1   18.17    3.75
  -3 -11   1   16.07    6.54
   2  11  -1   89.90   10.24
  -2 -11   1  100.78   17.03
   1  11  -1   12.36    3.43
  -1 -11   1   22.01    6.52
   0  11  -1 1038.39   86.74
   0 -11   1  926.50   83.91
   0 -11   1  893.74   88.88
   0 -11   1  995.30   84.16
   1 -11   1    9.94    4.70
   1 -11   1   11.94    2.41
   1 -11   1   17.02    3.89
   2 -11   1   94.99   12.51
   2 -11   1  100.15   10.40
   2 -11   1   94.55   13.59
   3 -11   1   19.95    5.87
   3 -11   1   17.17    3.64
   3 -11   1   19.39    6.39
   4 -11   1   53.45   12.26
   4 -11   1   80.66    9.94
   5 -11   1    2.37    4.02
   5 -11   1    3.38    2.92
   6 -11   1   37.99    8.55
   6 -11   1   36.46   10.33
   4  10  -1   44.88    6.35
   3  10  -1    1.01    1.86
  -3 -10   1   -5.25    2.55
   2  10  -1  185.00   17.48
  -2 -10   1  166.56   21.19
   1  10  -1   64.26    7.70
  -1 -10   1   73.60   12.32
   0  10  -1  207.45   21.02
   0 -10   1  237.91   23.75
   0 -10   1  225.65   19.30
   0 -10   1  190.39   19.60
   1 -10   1   52.12    7.77
   1 -10   1   40.07    8.53
   1 -10   1   57.21    5.93
   2 -10   1  189.10   20.34
   2 -10   1  174.03   21.38
   2 -10   1  203.85   18.70
   3 -10   1    4.04    3.96
   3 -10   1    1.09    1.57
   3 -10   1    0.12    2.66
   4 -10   1   72.39    9.32
   4 -10   1   59.75   12.87
   5 -10   1    5.60    3.39
   5 -10   1    1.45    3.26
   6 -10   1   -5.10    2.84
   6 -10   1    0.61    3.43
   7 -10   1   -8.64    4.28
   4   9  -1   25.15    4.69
   3   9  -1    3.96    1.83
  -3  -9   1    0.69    3.19
   2   9  -1   38.53    4.92
  -2  -9   1   38.73    8.66
   1   9  -1   22.76    3.61
  -1  -9   1   20.68    5.76
   0   9  -1   12.39    2.74
   0  -9   1   11.99    2.58
   0  -9   1   15.66    2.28
   0  -9   1    7.19    3.85
   1  -9   1   23.37    4.67
   1  -9   1   29.96    3.62
   1  -9   1   23.89    6.19
   2  -9   1   54.96    6.63
   2  -9   1   52.49    9.78
   2  -9   1   60.78    9.16
   3  -9   1   -1.84    3.37
   3  -9   1    1.20    2.60
   3  -9   1    2.37    1.28
   4  -9   1   17.85    4.65
   4  -9   1   22.37    7.65
   5  -9   1   -0.12    2.76
   6  -9   1    1.86    3.92
   7  -9   1    2.90    6.32
   4   8  -1   32.93    5.46
   3   8  -1   44.75    5.97
  -3  -8   1   56.79   10.77
   2   8  -1    7.31    1.75
  -2  -8   1   14.17    4.69
   1   8  -1   51.02    5.97
  -1  -8   1   62.99   10.11
   0   8  -1   80.27    8.74
   0  -8   1   83.58   10.58
   0  -8   1   71.94    8.32
   0  -8   1   86.24    7.92
   1  -8   1   58.68    6.19
   1  -8   1   62.77    8.22
   1  -8   1   44.55    7.41
   2  -8   1   12.18    2.50
   2  -8   1    5.38    2.90
   2  -8   1   14.08    4.11
  -3   8  -1   57.99   10.21
   3  -8   1   54.28   10.48
   3  -8   1   53.48    7.69
   3  -8   1   36.36    7.96
  -4   8  -1   31.70    8.56
   4  -8   1   44.59    9.62
  -5   8  -1    5.06    4.25
   5  -8   1    1.41    3.90
   6  -8   1   -3.48    2.70
   7  -8   1    0.42    3.27
   8  -8   1    3.46    4.89
   5   7  -1   -3.81    3.20
   4   7  -1   64.78    9.24
   3   7  -1   71.21    7.99
   2   7  -1   67.31    7.00
  -2  -7   1   57.18   10.35
   1   7  -1   29.28    3.75
  -1  -7   1   31.24    6.37
   0   7  -1    8.02    2.01
   0  -7   1   13.22    1.90
   0  -7   1    7.73    2.03
   0  -7   1   10.83    3.59
   1  -7   1   18.31    4.23
   1  -7   1   30.12    3.64
   1  -7   1   37.82    6.46
  -2   7  -1   83.68    9.81
   2  -7   1   51.75    8.45
   2  -7   1   55.22    6.95
   2  -7   1   61.68   10.00
  -3   7  -1   57.10   10.70
   3  -7   1   69.88   10.48
   3  -7   1   74.57   12.36
  -4   7  -1   31.16    8.04
   4  -7   1   54.92   10.24
  -5   7  -1    0.31    3.12
   5  -7   1   -3.16    2.86
  -6   7  -1   13.60    5.79
   6  -7   1   14.93    5.86
   7  -7   1    6.86    5.40
   8  -7   1    9.68    7.42
   5   6  -1    1.65    3.39
   4   6  -1    9.42    3.58
   3   6  -1  179.41   17.70
   2   6  -1  204.84   19.21
  -2  -6   1  212.82   22.03
   1   6  -1  122.77   11.38
  -1  -6   1  114.75   13.21
   0   6  -1   10.87    2.09
   0  -6   1    7.68    2.70
   0  -6   1   10.48    1.64
   0  -6   1   10.65    2.16
  -1   6  -1  102.58   12.55
   1  -6   1  132.86   13.36
   1  -6   1  107.19   12.16
   1  -6   1  123.79   11.40
  -2   6  -1  247.46   25.63
   2  -6   1  289.04   25.56
   2  -6   1  228.04   23.98
   2  -6   1  266.35   26.19
  -3   6  -1  196.03   22.05
   3  -6   1  212.31   21.58
   3  -6   1  198.68   22.47
  -4   6  -1    9.86    3.89
   4  -6   1   22.04    6.24
   4  -6   1   13.58    5.24
  -5   6  -1    6.79    3.55
   5  -6   1    2.73    4.32
  -6   6  -1    0.36    3.48
   6  -6   1   -1.24    3.45
  -7   6  -1    0.05    4.72
   7  -6   1    0.02    4.91
   8  -6   1    4.67    6.42
   5   5  -1   32.45    7.04
   4   5  -1    9.68    3.37
  -4  -5   1   14.73    2.81
   3   5  -1   94.93   10.83
  -3  -5   1  102.68    9.46
   2   5  -1   44.16    5.08
  -2  -5   1   42.69    7.65
   1   5  -1  374.80   33.22
   0   5  -1  218.83   20.08
   0  -5   1  215.06   19.71
   0  -5   1  210.12   21.25
   0  -5   1  242.11   20.39
   1  -5   1  373.64   32.97
   1  -5   1  379.92   33.90
   1  -5   1  347.09   34.42
  -2   5  -1   22.58    5.01
   2  -5   1   24.76    4.84
   2  -5   1   33.74    6.44
  -3   5  -1  107.98   13.78
   3  -5   1  136.33   15.41
   3  -5   1  100.04   13.05
  -4   5  -1    7.89    3.89
   4  -5   1    5.14    4.14
   4  -5   1    5.85    3.58
  -5   5  -1   13.03    5.07
   5  -5   1   27.40    8.56
  -6   5  -1   19.61    7.63
   6  -5   1   11.21    6.20
  -7   5  -1   -1.21    4.07
   7  -5   1    1.96    5.50
   8  -5   1    4.70    7.93
   5   4  -1   25.82    6.08
  -5  -4   1   19.48    4.35
   4   4  -1    4.75    2.25
  -4  -4   1    1.16    1.57
   3   4  -1    4.01    2.16
  -3  -4   1    4.50    1.64
   2   4  -1  229.13   21.74
  -2  -4   1  290.63   24.16
  -2  -4   1  217.91   20.75
   1   4  -1    3.59    0.99
  -1  -4   1    8.38    2.39
   0   4  -1   66.19    8.16
   0   4  -1   98.66    7.95
   0  -4   1   81.64    8.05
   0  -4   1   79.88    7.57
   0  -4   1   83.16    8.82
  -1   4  -1    4.06    1.82
   1  -4   1    6.22    1.99
   1  -4   1    7.63    1.93
   1  -4   1    6.10    1.50
  -2   4  -1  217.16   23.35
   2  -4   1  252.96   24.27
   2  -4   1  237.10   23.09
  -3   4  -1    2.74    1.75
   3  -4   1    4.23    2.58
   3  -4   1    1.53    3.39
  -4   4  -1    0.78    1.89
   4  -4   1   -4.73    2.18
   4  -4   1   -2.05    2.84
  -5   4  -1   19.61    5.93
   5  -4   1   12.45    5.85
  -6   4  -1    0.23    3.59
   6  -4   1    4.78    4.95
  -7   4  -1    6.21    6.17
   7  -4   1   13.77    7.33
   8  -4   1    2.56    4.43
  -6  -3   1   -2.49    2.29
   5   3  -1    5.41    4.35
  -5  -3   1   11.22    2.94
   4   3  -1   22.89    4.99
  -4  -3   1   12.67    3.47
   3   3  -1   33.70    5.42
  -3  -3   1   27.40    4.48
   2   3  -1  111.77   10.93
  -2  -3   1  106.38   10.30
   1   3  -1  100.82    9.09
  -1  -3   1   92.51   10.11
   0   3  -1  378.98   31.83
   0   3  -1  406.58   32.38
   0  -3   1  353.57   32.00
   0  -3   1  354.79   31.64
   0  -3   1  320.20   32.52
  -1   3  -1  109.76   10.69
   1  -3   1   87.51   10.09
   1  -3   1  103.56   10.69
  -2   3  -1  133.41   13.56
   2  -3   1  142.94   14.58
   2  -3   1  100.62   12.57
  -3   3  -1   22.55    5.42
   3  -3   1   36.98    7.89
   3  -3   1   21.54    4.68
  -4   3  -1   14.04    3.92
   4  -3   1   14.82    5.61
   4  -3   1   20.61    4.70
  -5   3  -1   13.18    4.47
   5  -3   1   12.19    5.95
  -6   3  -1    0.87    3.41
   6  -3   1    4.96    4.31
  -7   3  -1    6.64    6.11
   7  -3   1    5.50    4.85
  -8   3  -1    3.47    4.92
   8  -3   1    2.08    5.35
   9  -3   1    1.37    5.87
  -6  -2   1   -1.76    2.22
   5   2  -1   -0.01    2.90
  -5  -2   1    6.04    2.77
   4   2  -1    3.50    2.38
  -4  -2   1   -0.94    1.42
   3   2  -1  114.37   12.83
  -3  -2   1  124.81   12.53
   2   2  -1  674.24   59.63
  -2  -2   1  668.41   59.25
   1   2  -1  679.81   58.69
   1   2  -1  715.82   59.56
  -1  -2   1  621.26   59.47
   0   2  -1  613.84   48.75
   0   2  -1  479.01   48.94
   0   2  -1  506.20   48.38
   0  -2   1  596.20   49.09
   0  -2   1  601.27   48.34
   0  -2   1  548.23   48.53
  -1   2  -1  606.34   61.37
   1  -2   1  770.88   61.58
   1  -2   1  710.31   62.14
   2  -2   1  740.26   70.59
   2  -2   1  809.07   69.47
  -3   2  -1  120.04   14.23
   3  -2   1  109.19   14.96
   3  -2   1  149.19   14.40
  -4   2  -1    2.04    2.17
   4  -2   1    0.58    2.19
   4  -2   1    2.84    3.68
  -5   2  -1    2.90    2.71
   5  -2   1    3.69    3.61
  -6   2  -1    0.65    2.68
   6  -2   1   -2.62    3.46
  -7   2  -1    7.04    6.58
   7  -2   1    7.12    5.75
  -8   2  -1   -4.04    5.19
   8  -2   1    1.50    4.40
   9  -2   1    6.56    5.91
  -6  -1   1  140.07   16.84
   5   1  -1   29.40    6.61
  -5  -1   1   18.43    4.96
   4   1  -1  151.94   16.97
  -4  -1   1  155.64   16.52
   3   1  -1  123.10   13.45
  -3  -1   1  127.87   13.39
   2   1  -1  992.08   92.98
  -2  -1   1 1124.26   93.06
   1   1  -1    4.71    1.11
  -1  -1   1    5.88    1.09
   0  -1   1  861.09   74.93
  -1   1  -1    3.38    1.30
   1  -1   1    4.48    1.41
  -2   1  -1 1053.79   91.02
   2  -1   1  999.46   90.83
  -3   1  -1  113.67   12.86
  -4   1  -1  179.10   17.71
   4  -1   1  126.61   16.10
  -5   1  -1   10.26    3.40
  -6   1  -1  169.49   20.10
  -7   1  -1   -0.82    3.50
   7  -1   1    3.56    4.42
   8  -1   1   40.74   13.84
   9  -1   1   -3.74    5.87
   9   0  -1   -3.06    5.39
   8   0  -1   50.38   13.30
  -6   0   1   -2.86    2.12
   5   0  -1    0.95    2.85
  -5   0   1    9.27    3.27
   4   0  -1 2259.48  172.15
  -4   0   1 1647.20  170.69
   3   0  -1  646.18   50.80
  -3   0   1  466.13   49.86
   2   0  -1 9999.00  811.62
  -2   0   1 8753.47  811.35
   1   0  -1  549.41   48.65
  -1   0   1  555.49   48.59
  -1   0  -1  557.18   50.29
   1   0   1  582.98   50.32
  -2   0  -1 9074.98  800.81
   2   0   1 9424.17  800.88
  -3   0  -1  527.23   47.22
   3   0   1  493.00   46.97
  -4   0  -1 1922.07  170.49
   4   0   1 1927.93  170.39
  -5   0  -1   -0.88    1.96
   5   0   1    2.67    3.69
  -6   0  -1   -2.58    2.76
  -7   0  -1    4.49    4.37
  -8   0  -1   45.02   10.49
   9   0   1    1.59    6.07
   9  -1  -1    0.30    5.74
   8  -1  -1   17.38    8.23
   7  -1  -1   -1.57    4.93
   6  -1  -1  124.80   22.74
  -6   1   1  171.23   18.68
  -5   1   1   12.34    4.47
   4  -1  -1  123.34   14.87
  -4   1   1  130.43   14.83
   3  -1  -1  130.90   14.63
  -3   1   1  148.96   15.13
   2  -1  -1  915.91   84.68
   2  -1  -1  913.05   83.71
  -2   1   1 1005.91   83.93
   1  -1  -1    5.47    1.92
   1  -1  -1    5.10    1.53
  -1   1   1    9.31    2.26
  -1   1   1    2.73    1.10
   0  -1  -1 1172.59  101.99
  -1  -1  -1    6.90    1.48
   1   1   1    5.14    1.26
  -2  -1  -1 1027.10   90.21
   2   1   1 1017.72   90.26
  -3  -1  -1  119.18   14.44
   3   1   1  173.70   15.56
  -4  -1  -1  138.10   16.53
   4   1   1  172.68   17.46
  -5  -1  -1   18.66    4.77
   5   1   1   19.00    5.55
  -6  -1  -1  151.98   18.08
  -7  -1  -1    4.28    3.40
  -8  -1  -1   23.98    6.60
   9   1   1   -0.55    8.10
   9  -2  -1   -0.33    6.23
   8  -2  -1    7.44    7.56
   7  -2  -1   -0.11    3.38
   6  -2  -1    2.38    4.18
  -6   2   1    3.32    3.35
   5  -2  -1   -0.98    4.19
  -5   2   1    2.43    2.62
   4  -2  -1    1.27    1.99
   4  -2  -1    2.79    3.18
  -4   2   1    1.05    1.99
   3  -2  -1  112.35   14.74
   3  -2  -1  143.84   14.10
  -3   2   1  112.20   13.40
   2  -2  -1  674.05   58.48
   2  -2  -1  621.01   59.11
   1  -2  -1  685.66   61.51
   1  -2  -1  634.93   61.28
  -1   2   1  760.11   61.48
   0  -2  -1  547.58   47.96
   0  -2  -1  536.21   48.50
   0   2   1  563.53   48.51
   0   2   1  552.36   48.00
  -1  -2  -1  650.79   61.62
  -1  -2  -1  809.09   63.05
   1   2   1  669.68   61.63
  -2  -2  -1  648.31   56.37
   2   2   1  615.91   56.32
  -3  -2  -1  125.43   12.17
   3   2   1   94.69   11.79
  -4  -2  -1    0.13    1.34
   4   2   1    2.58    2.22
  -5  -2  -1    1.58    2.33
   5   2   1    2.26    2.74
  -6  -2  -1    0.26    2.35
  -7  -2  -1    3.51    3.33
  -8  -2  -1    1.24    4.43
   9  -3  -1    0.88    7.54
   8  -3  -1   -1.44    4.83
   7  -3  -1    0.91    3.36
   6  -3  -1    2.82    5.53
  -6   3   1    0.81    2.69
   5  -3  -1   19.04    7.86
  -5   3   1   11.24    4.66
   4  -3  -1   19.85    6.69
   4  -3  -1   16.75    4.70
  -4   3   1   16.68    4.53
   3  -3  -1   32.97    7.43
   3  -3  -1   20.38    4.94
  -3   3   1   23.18    5.12
   2  -3  -1  116.36   12.92
   2  -3  -1  101.75   12.02
  -2   3   1  120.33   12.41
   1  -3  -1  110.67   10.44
   1  -3  -1   90.91   10.03
   1  -3  -1   89.03    9.47
   0  -3  -1  440.33   37.35
   0  -3  -1  406.79   38.16
  -1  -3  -1   92.82   10.36
  -1  -3  -1   81.85    9.15
   1   3   1  117.85    9.38
  -2  -3  -1  102.68   10.36
   2   3   1  100.22   10.40
  -3  -3  -1   18.76    4.11
   3   3   1   34.11    5.31
  -4  -3  -1   11.74    3.25
   4   3   1   12.99    3.80
  -5  -3  -1    9.92    2.92
   5   3   1    9.60    4.60
  -6  -3  -1    4.20    2.84
  -7  -3  -1   14.21    4.76
   8  -4  -1   -0.34    6.42
   7  -4  -1   24.01    9.53
   6  -4  -1    6.18    5.49
  -6   4   1   -1.20    3.29
   5  -4  -1   19.62    7.40
  -5   4   1   17.42    5.79
   4  -4  -1    3.09    2.86
   4  -4  -1    8.30    3.67
  -4   4   1    2.47    2.20
   3  -4  -1    5.43    2.60
   3  -4  -1    3.89    3.14
  -3   4   1    4.11    2.11
   2  -4  -1  205.30   21.51
   2  -4  -1  231.57   22.14
  -2   4   1  210.65   21.50
   1  -4  -1    7.17    1.83
   1  -4  -1   12.01    2.98
   1  -4  -1    5.90    1.82
   0  -4  -1   74.32    7.64
   0  -4  -1   92.78    9.06
   0   4   1   80.25    7.87
  -1  -4  -1    5.88    2.16
  -1  -4  -1    4.86    1.26
   1   4   1    3.16    1.10
  -2  -4  -1  262.64   23.35
   2   4   1  241.95   23.33
  -3  -4  -1    0.91    1.48
   3   4   1    4.17    1.96
  -4  -4  -1    0.06    1.48
   4   4   1    1.39    2.17
  -5  -4  -1   19.42    4.45
   5   4   1   14.43    4.48
  -6  -4  -1    7.88    2.94
  -7  -4  -1   16.96    5.44
   8  -5  -1   -3.38    5.01
   7  -5  -1    3.79    5.60
   6  -5  -1   11.32    6.99
   5  -5  -1   36.48    9.81
  -5   5   1   27.45    7.34
   4  -5  -1   15.05    4.86
   4  -5  -1   12.87    5.65
  -4   5   1   12.03    4.20
   3  -5  -1   74.79   12.85
   3  -5  -1  101.54   11.70
  -3   5   1   85.86   11.06
   2  -5  -1   42.14    7.56
   2  -5  -1   48.34    7.69
   1  -5  -1  447.33   41.58
   1  -5  -1  455.23   40.20
   1  -5  -1  442.77   41.25
   0  -5  -1  280.81   22.52
   0  -5  -1  217.98   21.35
   0  -5  -1  250.54   23.12
   0   5   1  219.00   21.60
  -1  -5  -1  346.23   38.56
  -1  -5  -1  414.08   37.00
   1   5   1  475.78   37.19
  -2  -5  -1   36.12    4.61
  -2  -5  -1   28.83    6.78
   2   5   1   41.60    4.59
  -3  -5  -1   98.09   10.28
   3   5   1   96.42   10.80
   4   5   1   17.55    4.63
  -5  -5  -1   29.28    5.78
   5   5   1   34.60    7.15
  -6  -5  -1   12.70    4.54
  -7  -5  -1    1.00    2.90
   8  -6  -1    3.92    5.65
   7  -6  -1    5.05    5.30
   6  -6  -1    0.49    3.37
   5  -6  -1   13.48    4.90
   4  -6  -1   24.71    7.07
   3  -6  -1  224.45   23.22
   3  -6  -1  216.55   23.86
   2  -6  -1  248.94   25.12
   2  -6  -1  234.25   24.57
   2  -6  -1  251.65   23.57
   1  -6  -1  138.71   14.31
   1  -6  -1  113.03   12.22
   1  -6  -1  139.26   13.91
   0  -6  -1    4.09    1.93
   0  -6  -1    6.69    1.46
   0  -6  -1    8.65    2.23
   0   6   1    6.23    1.64
  -1  -6  -1  110.42   11.46
  -1  -6  -1  143.65   14.18
   1   6   1  121.63   11.62
  -2  -6  -1  295.97   23.43
  -2  -6  -1  215.73   25.71
   2   6   1  236.02   23.37
  -3  -6  -1  201.96   18.14
   3   6   1  176.75   18.45
  -4  -6  -1   10.43    2.89
   4   6   1    8.36    3.32
  -5  -6  -1   -1.72    2.14
  -6  -6  -1    0.61    2.56
   8  -7  -1   -3.68    4.96
   7  -7  -1   -0.77    4.66
   6  -7  -1    7.43    5.59
   5  -7  -1   -0.65    2.72
   4  -7  -1   71.99   13.43
   3  -7  -1   86.94   10.06
   3  -7  -1   70.09   12.62
   3  -7  -1   86.35   12.42
   2  -7  -1   69.45    9.40
   2  -7  -1   43.42    8.45
   2  -7  -1   70.33    7.47
   1  -7  -1   25.24    5.41
   1  -7  -1   24.06    5.02
   1  -7  -1   20.55    3.34
   0  -7  -1   11.04    2.00
   0  -7  -1   12.79    3.12
   0  -7  -1   12.57    3.94
   0   7   1    6.14    2.17
  -1  -7  -1   26.27    3.95
  -1  -7  -1   29.70    6.35
  -1  -7  -1   30.19    3.59
   1   7   1   24.19    3.93
  -2  -7  -1   57.75   10.08
  -2  -7  -1   59.34    5.95
   2   7   1   47.13    6.08
  -3  -7  -1   79.03    8.35
   3   7   1   88.15    9.38
  -4  -7  -1   56.86    6.84
   4   7   1   66.34    8.28
  -5  -7  -1   -0.77    1.46
   8  -8  -1    5.86    5.07
   7  -8  -1    4.22    4.57
   6  -8  -1    3.32    3.59
   5  -8  -1   12.30    4.95
   4  -8  -1   36.35    7.12
   4  -8  -1   39.95    9.09
   3  -8  -1   50.62   10.00
   3  -8  -1   54.42    7.83
   3  -8  -1   38.47    8.20
   2  -8  -1    8.30    4.04
   2  -8  -1   12.47    4.11
   2  -8  -1    7.75    2.20
   1  -8  -1   68.74    8.52
   1  -8  -1   54.40    6.76
   1  -8  -1   79.74    9.48
   0  -8  -1   73.94    9.65
   0  -8  -1   80.74    8.72
   0  -8  -1  102.30   11.73
   0   8   1  102.86    9.74
  -1  -8  -1   54.76    6.21
  -1  -8  -1   46.32    9.17
  -1  -8  -1   76.68    6.94
   1   8   1   53.17    6.53
  -2  -8  -1    9.33    1.72
  -2  -8  -1   12.08    1.97
  -2  -8  -1    8.99    4.19
   2   8   1   13.77    2.76
  -3  -8  -1   39.03    9.61
   3   8   1   54.37    6.58
   4   8   1   33.24    5.70
   7  -9  -1   -9.51    3.10
   6  -9  -1    3.30    3.79
   5  -9  -1   12.94    4.67
   5  -9  -1    4.19    4.24
   4  -9  -1   23.40    7.31
   4  -9  -1   23.38    5.19
   3  -9  -1   10.35    3.70
   3  -9  -1    0.97    1.23
   3  -9  -1    4.71    3.57
   2  -9  -1   44.57    5.61
   2  -9  -1   37.20    8.24
   2  -9  -1   47.55    8.06
   1  -9  -1   15.36    2.89
   1  -9  -1   13.66    4.41
   1  -9  -1   24.73    5.15
   0  -9  -1   16.13    2.58
   0  -9  -1    6.51    2.57
   0  -9  -1   12.09    4.34
   0   9   1    7.77    2.71
  -1  -9  -1   18.39    2.74
  -1  -9  -1   20.98    3.35
  -1  -9  -1   13.81    4.91
   1   9   1   15.17    3.16
  -2  -9  -1   38.11    9.44
   2   9   1   43.91    5.50
  -3  -9  -1    4.88    3.51
   3   9   1   -0.28    1.70
   4   9   1   21.05    4.52
   7 -10  -1   -5.00    3.74
   7 -10  -1   -2.02    4.63
   6 -10  -1   -1.76    3.12
   6 -10  -1    2.39    2.64
   5 -10  -1   -1.72    2.57
   5 -10  -1   -2.31    2.49
   4 -10  -1   54.61   10.80
   4 -10  -1   43.98    7.82
   3 -10  -1    5.94    3.90
   2 -10  -1  213.13   19.76
   2 -10  -1  158.34   19.71
   2 -10  -1  161.29   16.98
   1 -10  -1   45.39    9.43
   1 -10  -1   56.24    8.17
   1 -10  -1   50.58    5.97
   0 -10  -1  216.95   24.64
   0 -10  -1  213.49   21.08
   0 -10  -1  244.18   22.23
   0  10   1  241.27   22.63
  -1 -10  -1   49.85   10.17
  -1 -10  -1   53.29    5.62
  -1 -10  -1   46.47    5.17
   1  10   1   38.05    6.21
   2  10   1  151.62   15.30
  -3 -10  -1   -0.03    2.82
   3  10   1   -0.92    2.09
   6 -11  -1   51.67    9.42
   6 -11  -1   36.10   10.95
   5 -11  -1    6.83    3.83
   5 -11  -1   -2.16    2.49
   4 -11  -1   46.50   10.60
   4 -11  -1   48.32    7.62
   3 -11  -1   12.64    5.51
   3 -11  -1   20.28    4.19
   2 -11  -1   93.82   10.38
   2 -11  -1  100.19   13.77
   1 -11  -1   12.04    4.44
   1 -11  -1   13.74    2.74
   1 -11  -1   17.43    4.85
   0 -11  -1 1059.57   89.29
   0 -11  -1  964.12   92.81
   0 -11  -1  983.12   88.19
  -1 -11  -1   11.78    5.38
  -2 -11  -1   63.17   13.79
   2  11   1   89.38    9.75
  -3 -11  -1   21.39    7.66
   6 -12  -1    1.69    4.58
   6 -12  -1    2.26    3.19
   5 -12  -1    3.81    4.26
   5 -12  -1    4.63    3.11
   4 -12  -1   20.80    4.76
   4 -12  -1   28.53    8.71
   3 -12  -1    1.67    3.55
   3 -12  -1    6.35    2.59
   2 -12  -1   30.69    8.50
   2 -12  -1   29.11    4.96
   2 -12  -1   33.76    7.00
   1 -12  -1   17.18    5.93
   1 -12  -1   18.05    4.49
   1 -12  -1   11.00    2.44
   0 -12  -1    2.02    2.86
   0 -12  -1   -2.47    1.98
   0 -12  -1   -0.43    1.17
  -1 -12  -1   14.49    5.60
  -2 -12  -1   20.40    6.75
  -3 -12  -1   -0.82    3.59
   5 -13  -1    1.24    3.59
   5 -13  -1   -2.04    2.86
   4 -13  -1    0.87    2.09
   4 -13  -1   -2.90    3.12
   3 -13  -1    0.56    2.80
   3 -13  -1   -0.16    1.80
   2 -13  -1  -10.55    4.09
   2 -13  -1    0.01    1.28
   2 -13  -1   -1.17    2.62
   1 -13  -1   21.84    3.66
   1 -13  -1   15.96    4.51
   1 -13  -1   21.61    6.90
   0 -13  -1   -3.67    1.91
   0 -13  -1    3.63    3.65
   0 -13  -1    1.53    1.29
  -1 -13  -1   28.32    9.11
  -2 -13  -1   -4.75    2.39
  -3 -13  -1   -2.34    3.48
   5 -14  -1    0.99    3.32
   5 -14  -1   -0.27    4.03
   4 -14  -1    4.62    4.02
   4 -14  -1    6.32    3.01
   3 -14  -1   -2.59    3.51
   3 -14  -1   -4.07    2.32
   2 -14  -1    3.06    4.82
   2 -14  -1    0.98    3.31
   2 -14  -1    0.14    1.66
   1 -14  -1    2.53    1.67
   1 -14  -1    1.04    3.57
   1 -14  -1    1.31    3.38
   0 -14  -1   -0.53    2.98
  -1 -14  -1   -1.07    3.80
  -2 -14  -1    4.89    4.42
  -3 -14  -1   -0.42    3.67
   4 -15  -1   -0.67    3.99
   4 -15  -1    2.30    2.82
   3 -15  -1    4.02    2.25
   3 -15  -1    4.58    3.87
   2 -15  -1    3.41    2.21
   2 -15  -1    0.16    3.51
   2 -15  -1  -18.13    8.44
   1 -15  -1   -2.09    1.59
   1 -15  -1    3.13    3.18
   1 -15  -1   -5.27    3.29
   0 -15  -1    1.24    3.00
  -1 -15  -1    4.95    4.58
  -2 -15  -1   -0.96    3.85
  -3 -15  -1    1.73    4.94
   2 -16  -1   15.90    7.80
   2 -16  -1    4.70    2.60
   1 -16  -1    3.88    4.41
   0 -16  -1    1.26    4.88
  -1 -16  -1   -0.34    3.00
  -2 -16  -1    5.62    5.60
  -2 -16   2    4.34    5.65
  -1 -16   2    3.14    4.06
   0 -16   2    3.24    2.72
   1 -16   2    7.69    4.48
   2 -16   2   -4.58    3.40
  -3 -15   2   -5.21    4.17
  -2 -15   2    2.53    3.14
  -1 -15   2    4.07    4.12
   0 -15   2    3.49    3.97
   1 -15   2   -2.15    2.06
   2 -15   2   -4.26    3.11
   2 -15   2    1.26    3.05
   2 -15   2    1.84    1.73
   3 -15   2   -3.50    2.33
   3 -15   2    0.99    2.04
   4 -15   2    3.50    2.81
   4 -15   2    0.45    3.28
  -3 -14   2    0.71    3.40
  -2 -14   2    5.06    3.31
  -1 -14   2    1.61    3.19
   0 -14   2    0.21    3.13
   1 -14   2    1.08    3.08
   2 -14   2    1.05    3.66
   2 -14   2    3.53    1.62
   2 -14   2    0.36    3.51
   3 -14   2   -3.41    5.89
   3 -14   2   -1.17    1.58
   3 -14   2    2.23    4.18
   4 -14   2   -7.54    2.11
   4 -14   2    2.42    4.56
  -3 -13   2   -3.46    2.79
  -2 -13   2   11.45    5.93
  -1 -13   2    1.73    3.32
   0 -13   2   28.48    8.15
   1 -13   2   -0.21    1.44
   1 -13   2    5.45    3.81
   2 -13   2    9.63    4.29
   2 -13   2   13.85    2.62
   2 -13   2   12.50    5.34
   3 -13   2   -3.00    4.62
   3 -13   2    0.72    1.77
   3 -13   2   -1.36    2.73
   4 -13   2    3.01    3.72
   4 -13   2    1.18    2.37
   5 -13   2    0.71    4.64
   5 -13   2    5.40    3.29
   3  12  -2    4.38    2.61
  -3 -12   2    7.40    5.29
   2  12  -2   -1.01    2.35
  -2 -12   2    3.78    3.78
   1  12  -2   10.63    3.29
  -1 -12   2    7.09    3.65
   0 -12   2    2.32    2.56
   1 -12   2   11.62    2.03
   1 -12   2   10.35    4.65
   1 -12   2    8.96    2.44
   2 -12   2    3.02    1.55
   2 -12   2   -2.25    3.05
   2 -12   2   -1.73    2.38
   3 -12   2   10.98    5.58
   3 -12   2    5.64    4.58
   3 -12   2   11.36    2.90
   4 -12   2    4.05    3.84
   4 -12   2    2.30    2.27
   5 -12   2    8.48    3.24
   5 -12   2    3.46    4.78
   6 -12   2    0.77    7.05
   6 -12   2   15.17    4.85
   4  11  -2   63.93    8.20
   3  11  -2    8.71    2.36
  -3 -11   2    3.36    3.29
   2  11  -2  198.20   19.81
  -2 -11   2  219.65   24.59
   1  11  -2   15.49    3.68
  -1 -11   2   25.35    7.00
   0  11  -2   21.39    4.95
   0 -11   2   31.01    7.50
   1 -11   2   16.64    2.82
   1 -11   2   24.73    4.17
   1 -11   2   11.82    5.17
   2 -11   2  218.80   21.71
   2 -11   2  197.56   23.45
   2 -11   2  205.09   19.75
   3 -11   2   -0.38    3.93
   3 -11   2    7.37    2.03
   3 -11   2    2.02    3.21
   4 -11   2   72.90    9.68
   4 -11   2   79.82   14.82
   5 -11   2    3.10    3.26
   5 -11   2    8.52    5.00
   6 -11   2    4.21    4.22
   6 -11   2    5.78    3.63
   4  10  -2   62.23    8.16
   3  10  -2   -4.04    1.49
  -3 -10   2   -1.75    3.59
   2  10  -2   73.22    8.22
  -2 -10   2   77.73   13.31
   1  10  -2   28.12    4.57
  -1 -10   2   35.29    7.60
   0  10  -2   59.78    7.55
   0 -10   2   57.46   10.35
   1 -10   2   27.90    4.70
   1 -10   2   30.75    3.85
   1 -10   2   33.52    7.62
   2 -10   2   95.58   12.74
   2 -10   2   88.50   11.15
   2 -10   2   88.57    9.48
   3 -10   2   -0.58    2.79
   3 -10   2   -3.24    3.55
   4 -10   2   74.34    9.11
   4 -10   2   50.87   12.14
   5 -10   2    1.34    3.65
   5 -10   2    0.38    2.47
   6 -10   2   21.40    8.68
   7 -10   2   -0.77    5.79
   4   9  -2   -1.47    2.00
   3   9  -2    3.29    1.67
  -3  -9   2   -3.08    2.57
   2   9  -2   50.02    5.68
  -2  -9   2   39.29    9.15
   1   9  -2   -0.04    1.08
  -1  -9   2   -1.35    2.19
   0   9  -2   67.13    7.96
   0  -9   2   79.16    6.59
   0  -9   2   55.76    6.14
   0  -9   2   69.33   11.05
   1  -9   2    1.10    1.77
   1  -9   2    2.46    1.09
   1  -9   2    3.51    2.14
   2  -9   2   25.20    6.22
   2  -9   2   43.70    8.44
   2  -9   2   40.70    4.99
  -3   9  -2    0.39    2.83
   3  -9   2   -1.84    1.97
   3  -9   2    3.16    3.20
   3  -9   2    5.80    2.18
  -4   9  -2    0.64    3.91
   4  -9   2    0.01    1.34
   4  -9   2   -0.83    2.91
  -5   9  -2    4.11    3.51
   5  -9   2    1.93    3.16
   6  -9   2    0.26    3.93
   7  -9   2   -0.25    4.19
   5   8  -2   10.82    4.37
   4   8  -2   14.83    3.64
   3   8  -2    5.89    2.00
  -3  -8   2    2.70    2.45
   2   8  -2   29.45    3.93
  -2  -8   2   34.21    7.51
   1   8  -2   14.71    2.71
  -1  -8   2   17.32    4.69
   0   8  -2   10.81    2.63
   0  -8   2   13.60    2.16
   0  -8   2   11.70    1.73
   0  -8   2   15.80    4.51
   1  -8   2   13.49    3.34
   1  -8   2   19.58    5.08
   1  -8   2   14.75    2.54
  -2   8  -2   28.86    6.22
   2  -8   2   18.57    4.59
   2  -8   2   28.63    4.46
   2  -8   2   24.11    5.98
  -3   8  -2    7.29    3.54
   3  -8   2    0.54    2.85
   3  -8   2    2.02    1.72
   3  -8   2    3.93    3.41
  -4   8  -2    8.26    5.59
   4  -8   2   14.78    5.33
  -5   8  -2   22.24    6.64
   5  -8   2    6.14    4.53
  -6   8  -2   -5.02    4.07
   6  -8   2    3.43    4.05
   7  -8   2    0.09    4.39
   8  -8   2    2.49    7.33
   5   7  -2   27.92    6.63
   4   7  -2   23.52    4.97
   3   7  -2   93.30    9.95
   2   7  -2   25.66    3.77
  -2  -7   2   27.60    6.18
   1   7  -2   24.75    3.17
  -1  -7   2   23.64    5.17
   0   7  -2   78.10    7.79
   0  -7   2   71.10    6.93
   0  -7   2   69.02    8.98
   0  -7   2   75.33    7.31
  -1   7  -2   15.40    4.19
   1  -7   2   26.06    3.03
   1  -7   2   17.53    3.62
   1  -7   2   16.48    4.41
  -2   7  -2   29.03    6.11
   2  -7   2   26.43    4.48
   2  -7   2   26.17    5.94
   2  -7   2   39.53    6.40
  -3   7  -2   80.10   13.34
   3  -7   2  122.92   13.62
   3  -7   2  101.44   13.59
  -4   7  -2   34.31    8.15
   4  -7   2   22.68    7.55
  -5   7  -2   23.07    6.55
   5  -7   2   23.92    8.11
  -6   7  -2    2.69    3.77
   6  -7   2    6.68    4.95
  -7   7  -2   -0.32    3.80
   7  -7   2   -1.53    4.48
   8  -7   2    2.99    5.54
   5   6  -2   20.96    5.52
   4   6  -2   20.99    4.42
   3   6  -2   17.06    3.72
  -2  -6   2   10.07    3.68
   1   6  -2   94.50    9.12
  -1  -6   2   98.62   11.03
   0   6  -2  169.41   16.04
   0  -6   2  167.47   15.81
   0  -6   2  175.70   17.59
   0  -6   2  177.72   15.47
  -1   6  -2   87.80   10.89
   1  -6   2   97.52    9.59
   1  -6   2  112.84   11.76
   1  -6   2   94.30   10.46
  -2   6  -2    6.35    3.56
   2  -6   2    5.15    2.54
   2  -6   2    5.30    3.01
   2  -6   2    4.59    1.75
  -3   6  -2   18.18    4.70
   3  -6   2   16.26    5.67
   3  -6   2   10.80    4.19
  -4   6  -2   15.28    5.32
   4  -6   2   19.57    5.57
   4  -6   2   12.37    5.64
  -5   6  -2   17.66    5.61
   5  -6   2   35.36   10.26
  -6   6  -2    7.52    4.83
   6  -6   2    9.28    5.62
  -7   6  -2   -3.66    5.11
   7  -6   2    8.46    5.96
   8  -6   2    4.91    7.14
   5   5  -2   28.37    6.40
   4   5  -2   43.56    7.30
   3   5  -2   59.71    7.37
   2   5  -2  211.06   18.92
  -2  -5   2  192.32   20.78
   1   5  -2  709.46   61.96
   0   5  -2    9.65    2.51
   0   5  -2   16.19    2.41
   0  -5   2   18.84    2.25
   0  -5   2   13.83    3.17
   0  -5   2   15.02    1.75
  -1   5  -2  783.61   68.54
   1  -5   2  707.42   67.67
   1  -5   2  722.66   68.56
   1  -5   2  827.88   67.07
  -2   5  -2  248.24   21.18
   2  -5   2  168.29   20.22
   2  -5   2  186.08   19.59
  -3   5  -2   49.11    8.55
   3  -5   2   47.64    9.47
   3  -5   2   36.36    7.04
  -4   5  -2   42.12    8.37
   4  -5   2   34.90    7.43
   4  -5   2   49.01   10.81
  -5   5  -2   25.74    7.26
   5  -5   2   32.53    9.99
  -6   5  -2    7.97    4.84
   6  -5   2    3.51    5.38
  -7   5  -2    1.70    4.17
   7  -5   2   -1.40    4.99
  -8   5  -2   -5.10    5.35
   8  -5   2    4.95    5.88
   5   4  -2    2.93    3.64
   4   4  -2   68.72    8.94
   3   4  -2  171.79   17.20
   2   4  -2   98.27    9.69
  -2  -4   2   94.58   11.11
   1   4  -2  131.54   11.89
  -1  -4   2  131.51   13.29
   0   4  -2   19.04    3.19
   0   4  -2   24.02    2.69
   0  -4   2   24.77    2.59
   0  -4   2   26.52    4.14
   0  -4   2   22.15    2.30
  -1   4  -2  141.67   14.87
   1  -4   2  149.12   14.51
   1  -4   2  145.76   13.93
   1  -4   2  153.30   15.22
  -2   4  -2   91.58   11.37
   2  -4   2   98.27   11.07
   2  -4   2  110.44   12.43
  -3   4  -2  170.59   19.87
   3  -4   2  185.58   19.73
   3  -4   2  209.04   21.93
  -4   4  -2   59.33    9.98
   4  -4   2   67.42   12.97
   4  -4   2   47.00    8.71
  -5   4  -2    3.49    3.34
   5  -4   2    3.90    4.66
  -6   4  -2   -1.22    3.37
   6  -4   2   -1.81    3.82
  -7   4  -2   14.15    5.77
   7  -4   2    1.06    3.87
  -8   4  -2   -5.41    4.42
   8  -4   2    3.19    5.01
   5   3  -2    5.75    3.56
   4   3  -2   31.60    5.92
  -4  -3   2   29.09    4.98
   3   3  -2  120.71   12.44
  -3  -3   2  113.76   11.45
   2   3  -2  188.02   17.62
   1   3  -2  123.84   10.90
  -1  -3   2  119.18   12.14
   0   3  -2  271.12   24.20
   0   3  -2  290.98   23.82
   0  -3   2  254.12   23.53
   0  -3   2  268.31   24.69
  -1   3  -2  101.84    9.85
   1  -3   2   80.58    9.82
  -2   3  -2  197.70   20.49
   2  -3   2  204.44   21.54
   2  -3   2  213.50   20.38
  -3   3  -2  134.92   14.61
   3  -3   2  131.07   14.22
   3  -3   2  108.63   15.18
  -4   3  -2   45.49    8.23
   4  -3   2   21.17    7.54
   4  -3   2   31.84    6.18
  -5   3  -2    9.18    4.47
   5  -3   2   13.18    6.93
  -6   3  -2   29.18    7.32
   6  -3   2   26.97    9.31
  -7   3  -2   -7.58    3.52
   7  -3   2   -2.26    3.85
  -8   3  -2   -1.57    4.38
   8  -3   2    2.44    4.63
   9  -3   2    4.66    7.19
   9   2  -2   -4.60    4.51
   5   2  -2   17.80    4.68
  -5  -2   2   13.77    3.79
   4   2  -2   52.44    8.26
  -4  -2   2   56.91    7.23
   3   2  -2   43.14    6.55
  -3  -2   2   45.40    5.65
   2   2  -2  110.17   10.94
   1   2  -2 1147.73   96.95
  -1  -2   2 1069.03   97.00
   0   2  -2  113.08   12.39
   0   2  -2  136.09   11.91
   0   2  -2  130.82   11.77
   0  -2   2  158.31   12.60
  -1   2  -2 1269.25  117.51
   1  -2   2 1435.26  118.49
   1  -2   2 1329.74  117.41
  -2   2  -2  145.10   15.53
   2  -2   2  141.18   16.44
   2  -2   2  169.05   15.66
  -3   2  -2   46.89    7.59
   3  -2   2   38.68    6.84
  -4   2  -2   46.77    9.24
   4  -2   2   76.41    9.18
  -5   2  -2   12.71    4.91
   5  -2   2   14.04    6.87
  -6   2  -2   12.28    5.39
   6  -2   2   11.04    4.88
  -7   2  -2    6.04    4.66
   7  -2   2    8.23    5.92
  -8   2  -2  -11.52    4.53
   8  -2   2    0.77    5.84
   9  -2   2    6.59    6.97
   9   1  -2    0.66    6.63
   5   1  -2   10.91    4.16
  -5  -1   2   21.81    4.86
   4   1  -2  170.81   19.33
  -4  -1   2  198.18   19.01
   3   1  -2    6.67    2.36
  -3  -1   2    5.99    2.07
   2   1  -2  548.05   51.22
  -2  -1   2  599.70   50.99
   0  -1   2  609.29   53.17
  -1   1  -2   55.47    5.75
   1  -1   2   44.78    5.35
  -2   1  -2  880.42   68.37
   2  -1   2  652.85   67.57
  -3   1  -2    4.79    2.29
   3  -1   2    7.97    3.20
  -4   1  -2  223.34   22.51
   4  -1   2  195.69   21.89
  -5   1  -2   15.80    4.71
  -6   1  -2    9.75    4.81
  -7   1  -2    9.72    5.29
  -8   1  -2    5.05    5.68
   8  -1   2    3.15    4.83
   9  -1   2    2.45    6.71
   9   0  -2    2.44    5.43
   8   0  -2    6.74    7.15
   7   0  -2    2.72    4.90
   5   0  -2    3.74    3.38
  -5   0   2    3.38    2.81
   4   0  -2 1380.53  120.10
  -4   0   2 1308.21  119.48
   3   0  -2   19.20    3.99
  -3   0   2   17.11    3.88
   2   0  -2 1448.92  135.97
  -2   0   2 1657.75  135.96
   1   0   2 1630.10  141.84
  -2   0  -2 1408.56  125.52
   2   0   2 1448.01  125.49
  -3   0  -2   16.15    3.92
   3   0   2   14.57    3.68
  -4   0  -2 1312.56  116.08
   4   0   2 1277.03  115.88
  -5   0  -2    2.34    3.15
  -6   0  -2  266.24   28.53
  -7   0  -2    3.46    3.69
  -8   0  -2   -1.00    5.16
   9   0   2   -5.99    5.37
   9  -1  -2   15.63    7.19
   8  -1  -2   -2.97    5.24
   7  -1  -2    9.94    6.56
   6  -1  -2    9.09    5.80
   5  -1  -2   16.54    6.14
  -5   1   2   16.88    4.79
   4  -1  -2  183.65   20.12
  -4   1   2  194.06   20.14
   3  -1  -2    3.41    2.52
   3  -1  -2    5.32    3.06
  -3   1   2    5.88    2.84
   2  -1  -2  594.62   52.82
   2  -1  -2  554.90   53.43
  -2   1   2  606.70   52.65
   1  -1  -2   60.94    6.95
  -1   1   2   73.58    7.24
   0  -1  -2  570.02   51.98
   0  -1  -2  659.23   52.38
   0   1   2  565.17   52.26
  -1  -1  -2   45.74    5.39
   1   1   2   58.59    5.57
  -2  -1  -2  615.60   55.10
   2   1   2  614.42   55.05
  -3  -1  -2    4.24    2.10
   3   1   2    8.71    2.63
  -4  -1  -2  163.08   19.25
   4   1   2  211.09   20.28
  -5  -1  -2   25.73    6.24
   5   1   2   16.68    5.75
  -6  -1  -2   16.93    5.39
  -7  -1  -2    5.82    4.82
  -8  -1  -2    3.81    4.65
   9  -2  -2   -2.72    6.25
   8  -2  -2   -3.00    5.07
   7  -2  -2    4.77    5.46
   6  -2  -2   10.22    5.43
   5  -2  -2   12.49    5.80
  -5   2   2   13.73    4.43
   4  -2  -2   78.31   13.15
   4  -2  -2   55.38    9.22
  -4   2   2   61.88    9.82
   3  -2  -2   30.06    6.92
   3  -2  -2   38.45    6.36
  -3   2   2   31.81    5.73
   2  -2  -2  136.18   13.24
   2  -2  -2  123.84   13.44
  -2   2   2  111.05   12.64
   1  -2  -2 1023.87   88.11
   1  -2  -2  980.06   88.03
   0  -2  -2  141.05   12.69
   0   2   2  131.82   12.53
   0   2   2  127.36   12.08
  -1  -2  -2 1133.24   97.04
  -1  -2  -2 1074.70   95.78
   1   2   2 1088.56   95.70
  -2  -2  -2  117.18   12.33
   2   2   2  128.36   12.41
  -3  -2  -2   33.14    5.73
   3   2   2   37.45    5.73
  -4  -2  -2   59.93    9.09
   4   2   2   64.13    9.68
  -5  -2  -2   15.01    4.09
   5   2   2   17.37    4.98
  -6  -2  -2    1.91    3.25
  -7  -2  -2    1.06    3.62
  -8  -2  -2   -5.41    4.17
   9  -3  -2    3.26    6.02
   8  -3  -2   -2.60    3.91
   7  -3  -2   -7.41    4.18
   6  -3  -2   33.47    9.33
   5  -3  -2    3.16    4.15
  -5   3   2    7.12    2.81
   4  -3  -2   30.58    6.54
   4  -3  -2   39.46    8.68
  -4   3   2   25.34    5.70
   3  -3  -2  126.03   15.61
   3  -3  -2  142.65   15.00
  -3   3   2  126.38   14.52
   2  -3  -2  162.17   18.93
   2  -3  -2  225.09   19.44
   1  -3  -2  112.30   11.68
   1  -3  -2  131.48   12.47
   0  -3  -2  259.91   24.89
   0  -3  -2  262.54   24.03
   0   3   2  285.91   24.19
  -1  -3  -2  112.85   12.19
   1   3   2  113.19   10.75
  -2  -3  -2  174.69   16.47
   2   3   2  166.63   16.41
  -3  -3  -2  113.12   12.36
   3   3   2  118.29   12.59
  -4  -3  -2   20.42    4.55
   4   3   2   35.80    6.35
  -5  -3  -2   -3.43    2.29
   5   3   2   13.68    4.94
  -6  -3  -2   24.20    5.77
  -7  -3  -2   -2.02    3.01
  -8  -3  -2    0.79    4.78
   8  -4  -2   13.80    7.21
   7  -4  -2    2.86    4.42
   6  -4  -2    3.03    4.59
   5  -4  -2    1.78    3.60
   4  -4  -2   62.46   12.36
   4  -4  -2   62.47   10.44
  -4   4   2   56.40    9.62
   3  -4  -2  193.07   22.35
   3  -4  -2  227.30   22.12
   2  -4  -2   88.33   10.97
   2  -4  -2  101.53   11.28
   1  -4  -2  133.23   14.61
   1  -4  -2  182.72   16.09
   1  -4  -2  162.88   15.79
   0  -4  -2   26.73    3.04
   0  -4  -2   19.60    4.00
   0   4   2   26.39    3.15
  -1  -4  -2  125.59   13.85
  -1  -4  -2  139.06   12.38
   1   4   2  123.69   12.23
  -2  -4  -2   87.49    9.61
   2   4   2   99.64    9.69
  -3  -4  -2  174.67   17.34
   3   4   2  171.18   17.46
  -4  -4  -2   69.63    8.76
   4   4   2   73.06    9.51
  -5  -4  -2    2.80    1.91
   5   4   2    3.24    3.67
  -6  -4  -2   -0.94    2.17
  -7  -4  -2    1.26    2.97
  -8  -4  -2   -4.33    4.34
   8  -5  -2    0.75    5.48
   7  -5  -2   -4.75    3.85
   6  -5  -2   -0.24    5.21
   5  -5  -2   50.15   12.01
   4  -5  -2   30.69    7.27
   4  -5  -2   53.15    9.92
   3  -5  -2   46.78    8.33
   3  -5  -2   50.19    9.35
   2  -5  -2  223.55   20.41
   2  -5  -2  204.89   21.27
   2  -5  -2  192.95   21.15
   1  -5  -2  789.32   67.37
   1  -5  -2  783.85   68.57
   1  -5  -2  713.16   68.52
   0  -5  -2   16.02    2.42
   0  -5  -2   14.82    3.69
   0   5   2   12.29    2.45
  -1  -5  -2  775.52   71.53
  -1  -5  -2  763.27   69.41
   1   5   2  829.36   69.50
  -2  -5  -2  194.83   16.61
  -2  -5  -2  171.07   18.82
   2   5   2  151.81   16.28
  -3  -5  -2   50.11    6.51
   3   5   2   53.46    6.84
  -4  -5  -2   38.29    5.84
   4   5   2   37.88    6.78
  -5  -5  -2   34.25    6.25
  -6  -5  -2    8.73    3.65
  -7  -5  -2    2.98    3.91
   8  -6  -2   -4.26    5.05
   7  -6  -2    6.31    7.17
   6  -6  -2   12.82    5.97
   5  -6  -2   31.19    9.21
   4  -6  -2   15.06    5.38
   3  -6  -2   22.48    5.12
   3  -6  -2   22.38    5.90
   2  -6  -2    7.83    3.37
   2  -6  -2    4.86    1.91
   2  -6  -2    8.81    3.39
   1  -6  -2  109.29   11.55
   1  -6  -2  100.67   11.50
   1  -6  -2   91.28    9.89
   0  -6  -2  204.55   19.73
   0  -6  -2  177.05   17.55
   0  -6  -2  214.43   18.88
   0   6   2  179.84   17.89
  -1  -6  -2   95.53    9.50
  -1  -6  -2  114.64   12.15
   1   6   2   87.24    9.47
  -2  -6  -2    6.68    1.64
  -2  -6  -2    6.38    2.78
   2   6   2    5.74    1.87
  -3  -6  -2   26.35    4.08
   3   6   2   17.31    3.69
  -4  -6  -2   15.53    3.60
   4   6   2   19.11    4.70
  -5  -6  -2   23.31    5.31
  -6  -6  -2   16.06    4.29
  -7  -6  -2    6.41    3.47
   8  -7  -2   10.55    6.01
   7  -7  -2    0.02    4.63
   6  -7  -2   -5.07    3.28
   5  -7  -2   21.90    7.50
   4  -7  -2   23.04    6.73
   3  -7  -2  118.27   13.91
   3  -7  -2  120.58   14.14
   3  -7  -2   87.82   11.79
   2  -7  -2   34.95    7.53
   2  -7  -2   23.51    5.53
   2  -7  -2   34.06    5.11
   1  -7  -2   14.56    3.72
   1  -7  -2   18.63    3.87
   1  -7  -2   13.39    2.70
   0  -7  -2   64.26    8.72
   0  -7  -2   79.09    7.05
   0  -7  -2   52.93    8.19
   0   7   2   56.67    7.14
  -1  -7  -2   19.01    3.09
  -1  -7  -2   22.90    6.05
   1   7   2   20.27    3.54
  -2  -7  -2   25.87    6.78
  -2  -7  -2   29.70    4.30
   2   7   2   29.27    4.28
  -3  -7  -2  109.64   11.54
   3   7   2  117.53   12.10
  -4  -7  -2   28.86    4.64
   4   7   2   23.49    4.82
  -5  -7  -2   33.34    5.45
  -6  -7  -2    2.76    2.55
   8  -8  -2    0.45    4.66
   7  -8  -2   -1.88    3.91
   6  -8  -2    7.68    5.18
   5  -8  -2    9.60    5.11
   4  -8  -2    8.44    3.31
   4  -8  -2   13.20    5.20
   3  -8  -2    3.13    3.23
   3  -8  -2    2.61    3.72
   3  -8  -2    5.73    2.30
   2  -8  -2   30.03    7.04
   2  -8  -2   35.38    6.55
   2  -8  -2   29.93    4.85
   1  -8  -2   14.80    3.01
   1  -8  -2   18.04    4.92
   1  -8  -2   27.93    5.38
   0  -8  -2   10.96    2.22
   0  -8  -2    9.22    3.35
   0  -8  -2   16.78    4.72
   0   8   2   12.34    2.61
  -1  -8  -2   15.43    2.82
  -1  -8  -2   19.19    3.52
  -1  -8  -2   16.64    5.33
   1   8   2   18.70    3.38
  -2  -8  -2   47.69    5.09
  -2  -8  -2   30.44    8.00
   2   8   2   35.70    5.39
  -3  -8  -2    0.47    3.09
  -3  -8  -2    4.89    1.82
   3   8   2    2.85    2.06
  -4  -8  -2    9.11    2.36
   4   8   2    6.25    2.86
  -5  -8  -2   12.59    3.18
   7  -9  -2    8.97    5.31
   6  -9  -2    8.30    4.21
   5  -9  -2   -0.30    2.59
   5  -9  -2    3.74    3.50
   4  -9  -2    1.48    1.87
   4  -9  -2    0.19    2.99
   3  -9  -2    2.49    2.05
   3  -9  -2    0.06    2.85
   2  -9  -2   37.89    8.13
   2  -9  -2   50.47    6.12
   2  -9  -2   44.32    8.05
   1  -9  -2   -1.65    2.30
   1  -9  -2    2.56    1.08
   1  -9  -2    1.19    1.95
   0  -9  -2   69.57    8.19
   0  -9  -2   89.10   10.79
   0  -9  -2   62.44    6.88
   0   9   2   50.27    7.35
  -1  -9  -2    1.12    1.54
  -1  -9  -2    1.74    2.53
  -1  -9  -2    0.32    0.90
   1   9   2    4.56    2.07
  -2  -9  -2   39.39    8.71
  -2  -9  -2   44.07    4.63
  -2  -9  -2   36.93    4.74
   2   9   2   29.05    4.94
  -3  -9  -2    5.42    4.78
  -3  -9  -2    0.29    1.06
  -3  -9  -2   -0.52    0.91
   3   9   2    1.37    1.65
   7 -10  -2    8.36    4.51
   7 -10  -2    2.33    4.62
   6 -10  -2   19.65    8.06
   6 -10  -2   31.54    7.41
   5 -10  -2    1.05    2.41
   5 -10  -2    0.32    3.23
   4 -10  -2   53.80   11.39
   4 -10  -2   77.77    9.66
   3 -10  -2   -0.34    2.56
   3 -10  -2    0.65    1.60
   2 -10  -2   81.18   12.45
   2 -10  -2   88.20    9.42
   2 -10  -2   67.30   12.76
   1 -10  -2   34.82    7.97
   1 -10  -2   26.76    6.03
   1 -10  -2   38.09    4.77
   0 -10  -2   48.01    7.58
   0 -10  -2   66.32   11.02
   0 -10  -2   48.67    5.90
   0  10   2   52.60    7.69
  -1 -10  -2   35.33    5.16
  -1 -10  -2   30.02    4.12
  -1 -10  -2   23.12    7.29
   1  10   2   23.85    4.48
  -2 -10  -2   79.99    7.98
  -2 -10  -2   74.99   14.76
  -2 -10  -2   80.73    8.05
   2  10   2   89.73    9.29
  -3 -10  -2    2.22    4.18
   3  10   2   -0.41    1.80
   6 -11  -2    8.24    5.72
   6 -11  -2    3.48    4.13
   5 -11  -2    0.83    3.15
   5 -11  -2    2.15    2.50
   4 -11  -2   63.10   13.33
   4 -11  -2   84.37   10.30
   3 -11  -2   10.98    3.16
   3 -11  -2    9.91    4.20
   2 -11  -2  176.16   18.85
   2 -11  -2  204.17   21.68
   2 -11  -2  216.37   23.23
   1 -11  -2   13.32    4.59
   1 -11  -2   15.64    5.49
   1 -11  -2   17.09    3.14
   0 -11  -2   16.88    6.53
   0 -11  -2   23.32    4.77
  -1 -11  -2   18.21    7.09
  -1 -11  -2   18.20    3.10
  -1 -11  -2   19.02    3.44
   1  11   2   21.69    4.16
   2  11   2  193.46   20.17
  -3 -11  -2    6.23    4.61
   6 -12  -2    7.12    6.26
   6 -12  -2   14.93    5.39
   5 -12  -2    5.03    2.95
   5 -12  -2    1.08    3.68
   4 -12  -2    5.05    3.69
   4 -12  -2   -0.75    1.74
   3 -12  -2    5.45    3.79
   3 -12  -2    6.59    2.49
   2 -12  -2    5.19    5.48
   2 -12  -2    5.62    2.14
   2 -12  -2    8.09    4.38
   1 -12  -2   10.30    2.29
   1 -12  -2   20.20    6.66
   1 -12  -2   12.29    4.27
   0 -12  -2    1.46    1.33
   0 -12  -2   -0.72    2.36
   0 -12  -2   -0.64    2.67
  -1 -12  -2    7.51    4.76
  -1 -12  -2    9.10    2.21
  -1 -12  -2   14.83    2.30
  -2 -12  -2    8.44    4.82
  -3 -12  -2    9.23    4.99
   5 -13  -2   -2.60    3.73
   5 -13  -2   -1.87    2.63
   4 -13  -2    3.32    2.62
   4 -13  -2    2.87    3.83
   3 -13  -2    1.59    2.85
   3 -13  -2   -1.56    1.78
   2 -13  -2   19.66    6.51
   2 -13  -2    9.03    4.51
   2 -13  -2   14.43    2.84
   1 -13  -2    4.25    1.76
   1 -13  -2    4.77    3.67
   1 -13  -2    0.71    2.76
   0 -13  -2   29.16    4.02
   0 -13  -2   20.58    4.70
   0 -13  -2   16.17    6.79
  -1 -13  -2    1.27    2.84
  -2 -13  -2   18.35    6.58
  -3 -13  -2   -4.18    3.07
   5 -14  -2   12.77    7.00
   4 -14  -2   -0.41    4.13
   4 -14  -2    0.14    2.29
   3 -14  -2    0.96    1.92
   3 -14  -2    1.37    3.52
   2 -14  -2    8.30    6.05
   2 -14  -2    1.03    3.06
   2 -14  -2    0.09    1.58
   1 -14  -2    3.93    1.88
   1 -14  -2    3.23    4.46
   1 -14  -2    7.31    3.79
   0 -14  -2   -0.65    2.42
   0 -14  -2   -3.91    1.67
   0 -14  -2    3.69    3.56
  -1 -14  -2    4.55    3.87
  -2 -14  -2    7.14    4.99
  -3 -14  -2    5.02    5.53
   4 -15  -2    1.39    2.74
   4 -15  -2   -1.14    3.69
   3 -15  -2    0.02    3.37
   3 -15  -2   -2.58    1.79
   2 -15  -2    4.35    4.66
   2 -15  -2    1.80    1.89
   1 -15  -2    0.94    3.42
   1 -15  -2    3.34    4.37
   1 -15  -2   -0.97    1.93
   0 -15  -2    1.51    4.35
  -1 -15  -2   -0.48    2.98
  -2 -15  -2    2.02    5.41
  -3 -15  -2   -3.50    4.47
   2 -16  -2    3.96    2.82
   2 -16  -2    6.46    5.53
   1 -16  -2    0.89    3.66
   1 -16  -2    2.96    2.14
   0 -16  -2   -1.64    2.73
  -1 -16  -2   14.39    5.63
  -2 -16  -2    3.65    4.81
  -2 -16   3    1.70    4.72
  -1 -16   3    8.79    4.99
   0 -16   3    3.54    3.63
   1 -16   3    5.40    3.23
   2 -16   3    7.58    5.02
  -2 -15   3    8.37    4.46
  -1 -15   3    2.23    5.04
   0 -15   3   -0.41    3.37
   1 -15   3    2.35    3.13
   2 -15   3    2.73    3.07
   3 -15   3   -1.56    1.74
   3 -15   3    5.31    4.58
  -3 -14   3   -5.74    4.19
  -2 -14   3   -1.02    2.74
  -1 -14   3   -3.96    3.29
   0 -14   3    0.78    2.98
   1 -14   3    1.09    3.17
   2 -14   3    3.63    2.61
   2 -14   3   -4.93    2.59
   2 -14   3    0.72    1.48
   3 -14   3  -10.72    5.08
   3 -14   3   -3.32    1.58
   3 -14   3    2.57    3.78
   4 -14   3   -4.00    1.91
   4 -14   3    3.96    3.67
  -3 -13   3    0.60    3.27
  -2 -13   3    5.80    4.66
  -1 -13   3    7.04    4.78
   0 -13   3    8.60    3.84
   1 -13   3   15.00    6.19
   2 -13   3    5.83    1.72
   2 -13   3   -0.84    3.11
   2 -13   3   -1.68    2.36
   3 -13   3    8.62    4.54
   3 -13   3    5.89    2.08
   3 -13   3    4.90    3.84
   4 -13   3    3.70    2.18
   4 -13   3   -0.61    3.55
   5 -13   3   -5.09    3.53
   5 -13   3   -0.85    2.77
   3  12  -3    5.60    2.62
  -3 -12   3    8.42    5.36
   2  12  -3    5.47    2.62
  -2 -12   3    5.25    4.94
   1  12  -3    3.58    2.49
  -1 -12   3    8.40    3.54
   0 -12   3    0.23    2.57
   1 -12   3    8.27    1.87
   1 -12   3   13.60    5.24
   1 -12   3    8.42    1.54
   2 -12   3    6.85    1.92
   2 -12   3    6.93    4.88
   2 -12   3    7.36    3.45
   3 -12   3   12.91    2.96
   3 -12   3    3.68    3.05
   3 -12   3    5.66    4.69
   4 -12   3    3.28    2.35
   4 -12   3    3.78    3.10
   5 -12   3   -1.10    2.98
   5 -12   3    1.97    2.98
   6 -12   3   -1.60    3.25
   6 -12   3    4.42    4.24
   4  11  -3   27.96    5.18
   3  11  -3    3.58    2.36
  -3 -11   3    3.24    4.12
   2  11  -3   93.35   10.78
  -2 -11   3  124.21   15.59
   1  11  -3   69.79    8.42
  -1 -11   3   81.04   13.73
   0 -11   3  113.15   14.52
   1 -11   3   65.43    7.67
   1 -11   3   51.48   10.93
   1 -11   3   78.36    7.17
   2 -11   3   96.88    9.96
   2 -11   3   90.06   11.35
   2 -11   3   93.57   13.04
   3 -11   3    3.55    3.62
   3 -11   3   -0.84    3.57
   3 -11   3    4.88    2.30
   4 -11   3   28.31    5.40
   4 -11   3   18.27    6.41
   5 -11   3    6.94    2.73
   5 -11   3    2.47    3.89
   6 -11   3   11.62    6.07
   6 -11   3   32.60    7.80
   4  10  -3   38.95    6.01
   3  10  -3    7.59    2.36
  -3 -10   3   11.61    4.99
   2  10  -3   51.99    6.17
  -2 -10   3   47.31    9.48
   1  10  -3   55.10    6.42
  -1 -10   3   47.97    9.27
   0  10  -3  269.44   28.97
   0 -10   3  374.88   32.51
   1 -10   3   74.16    9.79
   1 -10   3   57.77    7.02
   1 -10   3   54.63    6.02
   2 -10   3   48.73    7.61
   2 -10   3   30.71    7.65
   2 -10   3   49.59    5.55
   3 -10   3   11.93    3.97
   3 -10   3   10.89    2.93
   3 -10   3   11.45    4.84
  -4  10  -3   50.26   11.33
   4 -10   3   58.11   12.42
   4 -10   3   36.46    6.59
   5 -10   3    5.54    3.41
   5 -10   3    4.76    4.50
   6 -10   3    6.51    5.65
   7 -10   3    5.28    6.45
   5   9  -3    1.62    3.49
   4   9  -3    3.63    2.45
   3   9  -3    5.89    1.97
  -3  -9   3    6.39    3.78
   2   9  -3    7.62    1.86
  -2  -9   3    8.68    4.69
   1   9  -3   25.53    3.73
  -1  -9   3   15.53    5.36
   0   9  -3    3.68    1.55
   0  -9   3   -1.39    1.55
   1  -9   3   16.39    5.01
   1  -9   3   19.33    3.75
   1  -9   3   20.81    2.88
  -2   9  -3    7.24    3.59
   2  -9   3    7.98    4.01
   2  -9   3    5.74    1.73
   2  -9   3    1.73    2.66
  -3   9  -3    5.22    3.75
   3  -9   3    3.57    3.49
   3  -9   3    1.37    3.47
   3  -9   3    6.27    2.31
  -4   9  -3    8.70    4.41
   4  -9   3    5.61    4.14
   4  -9   3    5.09    2.76
  -5   9  -3    3.94    5.02
   5  -9   3   -1.10    3.49
  -6   9  -3   -5.00    5.07
   6  -9   3    3.62    4.33
   7  -9   3    1.35    3.61
   5   8  -3   -8.46    3.37
   4   8  -3    6.57    2.77
   3   8  -3    3.46    1.52
  -3  -8   3    1.97    3.23
   2   8  -3    6.51    1.69
  -2  -8   3   13.57    4.47
   1   8  -3    6.81    1.70
  -1  -8   3    4.55    2.63
   0   8  -3   15.15    3.06
   0  -8   3   16.72    4.46
  -1   8  -3    6.70    2.84
   1  -8   3    7.29    3.17
   1  -8   3    6.43    1.45
   1  -8   3    6.84    2.15
  -2   8  -3   10.41    3.72
   2  -8   3    2.71    2.80
   2  -8   3    6.53    1.84
   2  -8   3    7.79    3.18
  -3   8  -3    4.88    2.49
   3  -8   3    7.15    3.08
   3  -8   3    1.81    1.45
   3  -8   3   -0.68    2.16
  -4   8  -3    4.53    4.19
   4  -8   3    1.69    3.44
  -5   8  -3    2.63    4.81
   5  -8   3    6.55    3.87
  -6   8  -3    4.79    4.49
   6  -8   3    5.73    4.05
  -7   8  -3   -1.50    4.67
   7  -8   3   -1.65    3.58
   8  -8   3    0.90    6.77
   5   7  -3   14.49    4.36
   4   7  -3    8.41    2.93
   3   7  -3    1.84    1.42
   2   7  -3   79.41    8.55
  -2  -7   3  108.37   12.10
   1   7  -3   89.34    8.86
  -1  -7   3   98.16   11.10
   0   7  -3   13.67    2.63
   0   7  -3   15.80    3.24
   0  -7   3   17.00    4.31
  -1   7  -3  119.79   11.59
   1  -7   3   87.85    8.88
   1  -7   3   84.12    9.65
   1  -7   3   87.96   11.03
  -2   7  -3   99.71   11.99
   2  -7   3   79.03   10.31
   2  -7   3   81.86   11.40
   2  -7   3   94.65    9.66
  -3   7  -3    1.52    2.25
   3  -7   3    2.51    2.67
   3  -7   3   -2.02    1.35
  -4   7  -3    8.84    4.70
   4  -7   3    5.02    3.75
  -5   7  -3   14.38    5.27
   5  -7   3   19.98    7.89
  -6   7  -3   13.06    6.75
   6  -7   3   33.28    9.70
  -7   7  -3   -1.26    4.23
   7  -7   3    6.22    5.28
   8  -7   3   -0.34    6.87
   5   6  -3   19.08    5.27
   4   6  -3   41.61    6.90
   3   6  -3  149.92   15.05
   2   6  -3   36.00    4.46
  -2  -6   3   46.08    8.00
   1   6  -3   18.45    2.29
  -1  -6   3   17.53    4.01
   0   6  -3  311.78   28.60
   0   6  -3  289.70   27.69
   0  -6   3  330.52   29.42
  -1   6  -3   15.04    3.89
   1  -6   3   23.19    3.84
   1  -6   3   15.40    2.54
   1  -6   3   19.72    4.46
  -2   6  -3   49.68    7.94
   2  -6   3   28.60    6.20
   2  -6   3   36.59    5.95
  -3   6  -3  172.79   19.60
   3  -6   3  158.44   19.90
   3  -6   3  183.28   18.79
  -4   6  -3   56.10   10.25
   4  -6   3   37.62    7.80
   4  -6   3   34.62    9.66
  -5   6  -3   18.24    5.95
   5  -6   3   17.00    7.62
  -6   6  -3   17.59    5.77
   6  -6   3    4.15    5.35
  -7   6  -3   -0.88    5.19
   7  -6   3   -6.94    3.71
  -8   6  -3   -6.61    4.63
   8  -6   3    4.50    6.11
   5   5  -3   15.91    5.43
   4   5  -3   84.20   10.58
   3   5  -3   18.38    3.94
   2   5  -3   70.11    7.08
  -2  -5   3   64.81    8.65
   1   5  -3  234.27   20.73
  -1  -5   3  233.47   22.44
   0   5  -3   19.19    2.55
   0   5  -3   23.54    3.52
   0  -5   3   17.45    3.79
  -1   5  -3  266.01   25.05
   1  -5   3  262.56   23.52
   1  -5   3  232.24   23.97
   1  -5   3  281.61   25.44
  -2   5  -3   46.88    8.61
   2  -5   3   68.34   10.82
   2  -5   3   79.36    8.62
  -3   5  -3   18.31    5.23
   3  -5   3   13.61    5.67
   3  -5   3   12.16    3.65
  -4   5  -3   70.43   11.89
   4  -5   3   75.13   11.56
   4  -5   3   93.23   16.14
  -5   5  -3   51.63   10.37
   5  -5   3   45.98   12.10
  -6   5  -3   19.29    6.72
   6  -5   3   13.49    6.83
  -7   5  -3    1.80    5.56
   7  -5   3   11.23    7.30
  -8   5  -3   -4.62    5.81
   8  -5   3    1.80    6.23
   5   4  -3   -8.95    2.62
   4   4  -3   45.65    7.29
   3   4  -3   97.13   10.59
   2   4  -3   45.46    5.02
  -2  -4   3   43.14    6.10
  -1  -4   3  133.02   13.24
   0   4  -3   88.67    8.42
   0   4  -3   90.46    8.98
   0  -4   3   94.97    9.54
  -1   4  -3  194.05   18.41
   1  -4   3  193.36   18.78
   1  -4   3  177.37   17.74
  -2   4  -3   47.69    7.41
   2  -4   3   34.58    7.66
   2  -4   3   58.07    6.52
  -3   4  -3   98.83   12.67
   3  -4   3   93.17   11.83
   3  -4   3  113.72   14.32
  -4   4  -3   31.67    7.10
   4  -4   3   45.43   10.63
   4  -4   3   25.93    6.33
  -5   4  -3    2.54    2.90
   5  -4   3    4.36    4.64
  -6   4  -3    7.49    5.08
   6  -4   3   10.77    5.99
  -7   4  -3    9.11    5.52
   7  -4   3   -2.25    5.58
  -8   4  -3   -3.56    4.90
   8  -4   3    8.66    7.70
   5   3  -3   12.68    4.62
   4   3  -3   28.35    5.53
   3   3  -3   82.04    9.24
   2   3  -3   55.15    5.89
   1   3  -3   55.33    6.23
  -1  -3   3   54.56    6.12
   0   3  -3   66.14    6.17
   0   3  -3   61.78    5.87
   0  -3   3   63.16    6.75
  -1   3  -3   39.95    5.56
   1  -3   3   46.81    6.08
   1  -3   3   50.35    5.52
  -2   3  -3   55.54    8.02
   2  -3   3   49.47    6.73
   2  -3   3   56.99    9.37
  -3   3  -3   97.77   11.29
   3  -3   3   86.71   14.36
   3  -3   3   76.75   10.35
  -4   3  -3   34.35    7.45
   4  -3   3   41.12    9.76
   4  -3   3   36.68    7.40
  -5   3  -3   15.48    5.29
   5  -3   3   19.62    7.10
  -6   3  -3    6.07    4.91
   6  -3   3    4.98    5.74
  -7   3  -3   -8.43    3.28
   7  -3   3   -0.05    4.49
  -8   3  -3   -5.99    5.67
   8  -3   3   -1.31    4.79
  -9   3  -3   -4.57    6.14
   9  -3   3  -12.03    4.65
   9   2  -3   -5.14    4.57
   5   2  -3    1.18    3.08
   4   2  -3   33.87    6.37
   3   2  -3   38.75    5.98
   2   2  -3    9.68    2.15
   1   2  -3  282.70   24.61
  -1  -2   3  265.00   24.75
   0   2  -3  456.73   34.83
   0   2  -3  354.87   35.56
   0  -2   3  378.41   35.45
  -1   2  -3  382.56   30.87
   1  -2   3  292.28   31.31
  -2   2  -3   12.96    3.21
   2  -2   3    9.38    2.19
  -3   2  -3   32.51    6.01
   3  -2   3   30.37    5.79
  -4   2  -3   40.66    7.69
   4  -2   3   38.73    7.18
  -5   2  -3   -4.53    2.46
  -6   2  -3    9.29    5.28
   6  -2   3   18.68    8.10
  -7   2  -3    7.51    4.53
   7  -2   3   -6.03    4.48
  -8   2  -3   -1.29    4.04
   8  -2   3    0.30    4.80
  -9   2  -3   -2.95    6.54
   9  -2   3   -7.80    4.94
   9   1  -3   -1.25    4.96
   8   1  -3    1.39    5.79
   5   1  -3   55.25    9.41
   4   1  -3   49.97    8.25
   3   1  -3   93.58   10.49
   2   1  -3  729.28   64.60
   0   1  -3  881.19   77.76
   0  -1   3  916.03   78.30
  -1   1  -3  783.90   60.92
   1  -1   3  601.10   60.55
  -2   1  -3  918.22   77.47
   2  -1   3  819.67   76.98
  -3   1  -3   77.91    9.79
  -4   1  -3   62.82   10.08
   4  -1   3   67.48   10.03
  -5   1  -3   61.56   10.82
  -6   1  -3   11.34    4.86
  -7   1  -3    8.40    5.69
  -8   1  -3    3.61    5.47
   8  -1   3   -1.49    3.97
  -9   1  -3  -13.79    4.84
   9  -1   3   -7.06    5.19
   9   0  -3   -0.49    5.80
   8   0  -3   14.88    7.02
   7   0  -3   12.29    7.01
   5   0  -3   -1.66    3.18
   4   0  -3  540.30   50.56
   3   0  -3  325.21   30.99
   2   0  -3 3021.96  262.87
   1   0  -3 2559.64  222.00
   0   0  -3    0.03    0.23
   0   0   3    0.04    0.19
  -1   0  -3 2441.43  218.22
   1   0   3 2586.72  218.21
  -2   0  -3 3132.34  273.92
   2   0   3 3160.45  273.84
  -3   0  -3  273.00   27.16
   3   0   3  282.56   27.01
  -4   0  -3  468.57   43.42
   4   0   3  439.04   43.00
  -5   0  -3    4.88    3.31
  -6   0  -3   29.67    6.61
  -7   0  -3   16.14    5.68
  -8   0  -3    6.41    5.58
  -9   0  -3   -8.24    5.97
   9   0   3   -7.94    5.16
   9  -1  -3   -1.68    5.10
   8  -1  -3   -4.32    5.55
   7  -1  -3   12.32    4.07
   6  -1  -3   19.56    8.02
   5  -1  -3   71.74   13.59
   4  -1  -3   50.61   10.09
   4  -1  -3   57.52    9.12
   3  -1  -3   96.74   11.46
   3  -1  -3  105.31   12.90
   2  -1  -3  716.12   69.42
   2  -1  -3  847.67   70.38
   1  -1  -3  825.64   62.07
  -1   1   3  585.65   61.84
   0  -1  -3  696.57   72.20
   0  -1  -3  839.84   71.93
   0   1   3  873.42   72.27
   0   1   3  895.54   71.96
  -1  -1  -3  627.18   60.69
   1   1   3  755.34   60.74
  -2  -1  -3  667.98   61.29
   2   1   3  706.06   61.36
  -3  -1  -3  111.60   12.02
   3   1   3   92.93   11.47
  -4  -1  -3   48.97    8.48
   4   1   3   54.35    8.57
  -5  -1  -3   78.60   12.15
  -6  -1  -3   28.47    7.97
  -7  -1  -3    9.23    5.18
  -8  -1  -3   10.67    4.64
  -9  -1  -3   -1.36    5.96
   9  -2  -3   -3.77    5.17
   8  -2  -3   -4.99    4.95
   7  -2  -3    4.49    5.12
   6  -2  -3   13.70    6.19
   5  -2  -3    3.89    2.56
   4  -2  -3   35.64    7.33
   4  -2  -3   43.14    8.91
   3  -2  -3   34.94    6.33
   3  -2  -3   34.09    7.39
   2  -2  -3    7.98    2.40
   2  -2  -3    9.42    2.99
   1  -2  -3  278.28   24.66
   1  -2  -3  256.51   24.30
   0  -2  -3  356.00   29.02
   0  -2  -3  300.91   29.45
   0   2   3  322.41   28.96
  -1  -2  -3  211.92   22.71
  -1  -2  -3  251.24   21.80
   1   2   3  248.21   21.66
  -2  -2  -3   11.44    2.58
   2   2   3   12.32    2.60
  -3  -2  -3   30.21    5.37
   3   2   3   29.18    5.30
  -4  -2  -3   43.64    7.19
   4   2   3   37.21    7.08
  -5  -2  -3    0.25    2.00
  -6  -2  -3   14.05    5.17
  -7  -2  -3    3.07    3.60
  -8  -2  -3   -7.94    3.95
  -9  -2  -3    7.20    6.24
   9  -3  -3    1.15    5.97
   8  -3  -3    0.51    5.90
   7  -3  -3   -5.44    3.54
   6  -3  -3   19.53    8.23
   5  -3  -3    7.39    5.03
   4  -3  -3   39.50    7.12
   4  -3  -3   28.12    7.99
   3  -3  -3   88.59   11.22
   3  -3  -3   91.21   11.68
   2  -3  -3   53.04    6.80
   2  -3  -3   45.13    7.23
   1  -3  -3   41.57    5.27
   1  -3  -3   55.09    6.05
   0  -3  -3   56.40    6.02
   0  -3  -3   65.57    7.04
   0   3   3   59.67    6.15
  -1  -3  -3   48.50    5.61
  -1  -3  -3   49.65    6.79
   1   3   3   56.83    5.62
  -2  -3  -3   41.39    5.58
   2   3   3   52.20    5.77
  -3  -3  -3   91.60   10.20
   3   3   3   84.59   10.16
  -4  -3  -3   30.68    5.69
   4   3   3   41.36    6.88
  -5  -3  -3   12.07    3.81
  -6  -3  -3   14.87    4.28
  -7  -3  -3    4.26    3.67
  -8  -3  -3   -9.42    3.93
   8  -4  -3   -2.05    4.46
   7  -4  -3    0.33    3.69
   6  -4  -3   14.21    7.20
   5  -4  -3    0.90    2.97
   4  -4  -3   44.40    8.62
   4  -4  -3   29.59    7.84
   3  -4  -3   96.83   12.13
   3  -4  -3   99.35   12.51
   2  -4  -3   50.85    6.91
   2  -4  -3   37.40    6.66
   1  -4  -3  163.20   16.79
   1  -4  -3  173.59   16.04
   0  -4  -3   81.23    8.95
   0  -4  -3  120.99   10.68
   0   4   3   91.24    9.17
  -1  -4  -3  178.14   16.29
   1   4   3  169.79   16.16
  -2  -4  -3   41.52    5.44
   2   4   3   41.38    5.08
  -3  -4  -3   83.14    9.66
   3   4   3   83.34    9.62
  -4  -4  -3   32.74    5.84
   4   4   3   26.98    5.48
  -5  -4  -3    2.85    2.18
  -6  -4  -3   11.41    3.81
  -7  -4  -3    6.24    4.20
  -8  -4  -3   -2.03    4.54
   8  -5  -3    4.95    6.09
   7  -5  -3    1.02    3.97
   6  -5  -3   19.20    8.46
   5  -5  -3   40.10   10.84
   4  -5  -3  106.55   15.51
   4  -5  -3   70.87   12.83
   3  -5  -3   21.46    5.50
   3  -5  -3   11.71    4.49
   2  -5  -3   71.36    9.19
   2  -5  -3   69.40   10.22
   2  -5  -3   70.94    8.35
   1  -5  -3  310.19   26.19
   1  -5  -3  227.56   25.21
   1  -5  -3  262.46   24.46
   0  -5  -3   19.71    4.37
   0  -5  -3   15.95    2.55
   0   5   3   14.12    2.61
  -1  -5  -3  223.79   21.63
  -1  -5  -3  217.96   19.42
   1   5   3  190.83   19.22
  -2  -5  -3   60.59    6.87
  -2  -5  -3   50.86    9.58
   2   5   3   61.62    6.78
  -3  -5  -3   18.06    3.67
   3   5   3   15.06    3.49
  -4  -5  -3   96.22   10.90
   4   5   3   85.47   10.93
  -5  -5  -3   40.26    7.11
  -6  -5  -3    9.64    4.55
  -7  -5  -3    8.77    3.63
  -8  -5  -3    1.62    4.41
   8  -6  -3   -4.76    4.03
   7  -6  -3    7.11    5.40
   6  -6  -3   -0.08    3.56
   5  -6  -3   26.62    7.68
   4  -6  -3   36.09    8.23
   3  -6  -3  158.62   18.10
   3  -6  -3  157.27   18.09
   2  -6  -3   27.52    6.22
   2  -6  -3   46.83    5.53
   2  -6  -3   33.82    6.84
   1  -6  -3   20.46    4.37
   1  -6  -3   13.37    3.92
   1  -6  -3   19.01    3.24
  -1   6   3   17.53    3.63
   0  -6  -3  269.60   29.91
   0  -6  -3  318.43   28.37
   0   6   3  343.99   28.79
  -1  -6  -3   15.46    2.69
  -1  -6  -3   23.25    5.44
   1   6   3   11.51    2.39
  -2  -6  -3   48.94    5.54
  -2  -6  -3   54.27    9.61
   2   6   3   37.24    5.19
  -3  -6  -3  157.12   15.45
   3   6   3  145.33   15.21
  -4  -6  -3   31.95    5.88
   4   6   3   46.29    7.11
  -5  -6  -3   16.06    4.06
  -6  -6  -3    4.96    3.29
  -7  -6  -3    0.66    3.25
  -8  -6  -3   -8.17    3.56
   8  -7  -3   -1.41    4.53
   7  -7  -3   -2.05    3.79
   6  -7  -3   15.18    6.72
   5  -7  -3   15.70    6.45
   4  -7  -3    9.02    4.08
   3  -7  -3   -0.64    1.16
   3  -7  -3    1.88    3.19
   3  -7  -3    2.10    2.49
   2  -7  -3   85.03   10.50
   2  -7  -3   74.08    8.64
   2  -7  -3   64.78   10.77
   1  -7  -3  121.63   12.75
   1  -7  -3   99.00   11.92
   1  -7  -3   96.08   10.30
  -1   7   3   93.56   11.04
   0  -7  -3   15.41    3.38
   0  -7  -3   11.08    2.29
   0  -7  -3   13.24    4.00
   0   7   3   11.97    2.75
  -1  -7  -3  106.94   13.22
  -1  -7  -3  110.59   10.61
   1   7   3   96.70   10.53
  -2  -7  -3   66.41   12.45
  -2  -7  -3   76.17    8.65
   2   7   3   90.47    8.90
  -3  -7  -3   -1.48    1.51
   3   7   3   -0.07    1.72
  -4  -7  -3    9.41    2.67
   4   7   3   18.76    4.00
  -5  -7  -3    9.26    2.85
  -6  -7  -3    9.75    3.86
  -7  -7  -3    0.53    3.25
   8  -8  -3   -0.22    5.13
   7  -8  -3    0.48    3.03
   6  -8  -3   -1.63    4.40
   5  -8  -3    3.24    4.89
   4  -8  -3    2.19    2.12
   4  -8  -3    0.51    2.70
   3  -8  -3    4.15    2.59
   3  -8  -3    2.29    3.79
   3  -8  -3    3.13    1.92
   2  -8  -3   10.90    2.40
   2  -8  -3    8.29    4.34
   2  -8  -3    4.20    2.89
   1  -8  -3    9.70    3.50
   1  -8  -3    4.29    2.46
   1  -8  -3    6.77    1.73
   0  -8  -3   14.26    3.64
   0  -8  -3   18.87    3.08
   0  -8  -3   20.61    5.03
   0   8   3   16.21    3.28
  -1  -8  -3    5.67    2.88
  -1  -8  -3    5.64    1.80
   1   8   3    6.52    2.14
  -2  -8  -3    7.43    3.64
  -2  -8  -3    6.40    1.78
   2   8   3    4.65    2.00
  -3  -8  -3    2.22    1.63
  -3  -8  -3   -0.94    2.31
   3   8   3    1.46    2.00
  -4  -8  -3    3.08    1.79
   4   8   3    1.68    2.33
  -5  -8  -3    8.75    3.32
  -6  -8  -3    3.53    2.57
   7  -9  -3    0.80    3.72
   6  -9  -3   -2.62    2.96
   6  -9  -3   -2.34    3.78
   5  -9  -3    5.31    2.92
   5  -9  -3    1.59    3.62
   4  -9  -3    4.39    3.28
   4  -9  -3    8.27    2.99
   3  -9  -3    6.88    2.81
   3  -9  -3    4.30    3.97
   2  -9  -3    2.53    3.19
   2  -9  -3    9.22    4.01
   2  -9  -3    8.17    2.35
   1  -9  -3   23.04    5.90
   1  -9  -3   21.90    3.75
   1  -9  -3   22.08    5.29
   0  -9  -3    0.37    0.75
   0  -9  -3    3.25    2.27
   0  -9  -3   -0.62    2.07
   0   9   3    0.66    1.41
  -1  -9  -3   18.90    3.47
  -1  -9  -3   25.55    6.33
  -1  -9  -3   21.24    4.25
   1   9   3   19.79    3.98
  -2  -9  -3    4.29    3.94
  -2  -9  -3    5.71    1.92
   2   9   3    2.87    1.77
  -3  -9  -3    9.41    2.14
  -3  -9  -3    3.51    4.19
   3   9   3    2.09    2.11
  -4  -9  -3    5.05    1.86
  -5  -9  -3    2.08    1.96
   7 -10  -3    5.72    5.52
   7 -10  -3   -0.47    5.27
   6 -10  -3   26.40    7.17
   6 -10  -3   12.46    5.15
   5 -10  -3    7.86    4.23
   5 -10  -3    4.77    3.01
   4 -10  -3   38.23    8.68
   4 -10  -3   27.69    6.06
   3 -10  -3    9.72    4.77
   3 -10  -3    7.03    2.41
   2 -10  -3   41.14    8.76
   2 -10  -3   41.49    6.54
   2 -10  -3   65.51   11.02
   1 -10  -3   63.40   12.01
   1 -10  -3   64.75    9.79
   1 -10  -3   63.01    7.19
   0 -10  -3  334.33   31.98
   0 -10  -3  305.31   29.23
   0 -10  -3  280.25   27.50
   0  10   3  293.29   28.66
  -1 -10  -3   63.82   11.76
  -1 -10  -3   57.44    6.52
  -1 -10  -3   53.89    7.82
   1  10   3   58.14    7.50
  -2 -10  -3   42.28    5.85
  -2 -10  -3   34.90    8.92
  -2 -10  -3   44.36    5.45
   2  10   3   49.84    6.21
  -3 -10  -3    2.62    3.57
  -3 -10  -3    6.74    1.76
  -3 -10  -3    6.37    1.65
   6 -11  -3   21.11    8.75
   6 -11  -3   16.56    5.77
   5 -11  -3    7.66    3.55
   5 -11  -3   10.20    4.80
   4 -11  -3   34.20    8.36
   4 -11  -3   34.90    6.77
   3 -11  -3    5.21    3.75
   3 -11  -3    4.66    2.00
   2 -11  -3   99.85   10.08
   2 -11  -3   70.71   12.18
   2 -11  -3   74.02   13.49
   1 -11  -3   62.25   12.49
   1 -11  -3   82.19   11.78
   1 -11  -3   75.09    8.32
   0 -11  -3  105.88   12.16
   0 -11  -3   74.28   14.45
   0 -11  -3  104.14   10.48
  -1 -11  -3   75.13   14.17
  -1 -11  -3   72.32    8.05
  -1 -11  -3   71.65    9.07
  -2 -11  -3   90.89    9.39
  -2 -11  -3   87.77    9.11
  -2 -11  -3   92.83   16.91
  -3 -11  -3    4.20    4.03
   6 -12  -3    2.78    3.98
   6 -12  -3   -1.51    3.02
   5 -12  -3   -1.56    3.91
   5 -12  -3    1.34    2.77
   4 -12  -3    3.69    2.72
   4 -12  -3    7.31    3.68
   3 -12  -3    7.26    4.47
   3 -12  -3    3.43    2.03
   2 -12  -3    7.71    2.50
   2 -12  -3    8.24    4.81
   2 -12  -3    1.05    4.97
   1 -12  -3   -0.21    4.11
   1 -12  -3    5.79    2.05
   1 -12  -3    7.15    4.11
   0 -12  -3    0.73    1.27
   0 -12  -3   -0.77    2.83
   0 -12  -3   -3.37    2.56
  -1 -12  -3   11.38    2.52
  -1 -12  -3    9.27    4.22
  -1 -12  -3    8.46    2.32
  -2 -12  -3    6.60    4.31
  -3 -12  -3    2.42    4.18
   5 -13  -3    0.86    3.16
   5 -13  -3   -3.98    2.98
   4 -13  -3   -3.11    2.62
   4 -13  -3    1.20    2.28
   3 -13  -3    0.95    2.97
   3 -13  -3    2.27    2.10
   2 -13  -3    3.32    3.51
   2 -13  -3    5.46    2.34
   1 -13  -3   13.64    3.01
   1 -13  -3    3.26    4.17
   1 -13  -3    5.95    4.43
   0 -13  -3    1.23    3.58
   0 -13  -3    2.93    3.52
   0 -13  -3    5.50    1.94
  -1 -13  -3    7.33    4.31
  -1 -13  -3    1.95    1.70
  -1 -13  -3    4.72    2.19
  -2 -13  -3    7.63    3.74
  -3 -13  -3    9.43    6.24
   4 -14  -3    0.84    2.79
   4 -14  -3    0.61    4.85
   3 -14  -3   -2.19    2.58
   3 -14  -3    4.88    2.43
   2 -14  -3   -1.73    2.63
   2 -14  -3    2.24    2.02
   1 -14  -3   -0.79    1.64
   1 -14  -3   -8.15    4.91
   1 -14  -3    5.22    4.04
   0 -14  -3    0.02    1.54
   0 -14  -3   -4.85    3.19
   0 -14  -3   -0.11    2.81
  -1 -14  -3   -2.13    3.37
  -2 -14  -3   -1.68    2.85
  -3 -14  -3   -5.41    4.35
   3 -15  -3   -1.72    1.88
   3 -15  -3   -0.17    3.65
   2 -15  -3    5.26    2.42
   2 -15  -3   13.27    7.42
   1 -15  -3    2.75    1.89
   1 -15  -3   -5.21    2.52
   1 -15  -3  -11.52    4.83
   0 -15  -3    0.94    1.89
   0 -15  -3   -0.06    2.76
   0 -15  -3    0.96    3.17
  -1 -15  -3    6.41    6.64
  -3 -15  -3   -2.05    3.39
   2 -16  -3   -1.25    4.21
   2 -16  -3    3.01    2.92
   1 -16  -3   -1.37    4.16
   1 -16  -3    5.23    2.85
   0 -16  -3   -1.49    3.32
  -1 -16  -3    7.62    5.12
  -2 -16  -3    1.08    4.95
  -2 -16   4    7.62    5.19
  -1 -16   4    1.11    4.67
   0 -16   4    4.02    4.46
   1 -16   4    1.71    3.22
   2 -16   4    7.91    5.37
  -3 -15   4   -0.94    3.50
  -2 -15   4    1.92    3.01
  -1 -15   4    5.69    4.58
   0 -15   4    1.15    2.93
   1 -15   4    4.67    3.24
   2 -15   4   -0.21    3.13
   3 -15   4    0.25    3.47
   3 -15   4    6.89    2.25
  -3 -14   4    1.91    4.26
  -2 -14   4    1.42    4.29
  -1 -14   4    2.68    3.21
   0 -14   4    1.66    3.51
   2 -14   4   -1.68    3.41
   2 -14   4    2.57    1.95
   2 -14   4    1.95    1.35
   3 -14   4    5.76    2.06
   3 -14   4    9.37    5.25
   3 -14   4    3.02    3.81
   4 -14   4    0.06    4.20
   4 -14   4   -1.28    2.13
   3  13  -4   -0.99    2.72
  -3 -13   4    1.23    3.88
   2  13  -4    2.43    3.01
  -2 -13   4    1.65    4.63
  -1 -13   4    1.38    3.79
   1 -13   4    7.02    3.55
   2 -13   4    4.66    1.42
   2 -13   4    4.64    3.19
   2 -13   4    1.04    2.52
   3 -13   4   -1.22    4.47
   3 -13   4   -0.26    1.62
   3 -13   4   -1.08    2.54
   4 -13   4   -1.57    2.96
   4 -13   4   -4.92    2.22
   5 -13   4   -1.33    2.61
   5 -13   4    8.25    4.92
   4  12  -4    1.22    2.63
   3  12  -4    6.09    2.46
  -3 -12   4   11.72    5.92
   2  12  -4   13.25    3.24
  -2 -12   4   21.11    7.27
   1  12  -4    4.21    2.26
  -1 -12   4    1.89    3.46
   0 -12   4    3.00    3.94
   1 -12   4   -0.51    3.12
   2 -12   4   13.53    3.73
   2 -12   4   21.28    3.18
   2 -12   4   19.22    6.80
   3 -12   4    7.62    2.50
   3 -12   4    9.90    5.57
   3 -12   4    9.19    4.45
   4 -12   4   -4.30    3.23
   4 -12   4   -0.87    1.91
   5 -12   4    2.49    4.12
   5 -12   4    6.51    2.77
   6 -12   4   -5.77    3.27
   6 -12   4    6.94    5.19
   4  11  -4    0.45    2.57
   3  11  -4    9.58    2.91
  -3 -11   4   10.91    5.61
   2  11  -4   50.24    6.32
  -2 -11   4   53.47   10.87
   1  11  -4   52.01    6.66
  -1 -11   4   56.40   10.36
   0 -11   4    7.59    4.03
   1 -11   4   44.51    9.04
   1 -11   4   46.53    4.80
   1 -11   4   49.18    5.06
   2 -11   4   44.67   10.06
   2 -11   4   50.87    7.48
   2 -11   4   56.78    6.13
   3 -11   4   17.63    6.25
   3 -11   4   21.48    5.38
   3 -11   4   21.33    4.20
   4 -11   4   10.21    3.23
   4 -11   4    6.88    5.12
   5 -11   4   -0.90    3.14
   5 -11   4    4.25    2.61
   6 -11   4   10.97    4.48
   6 -11   4    1.29    3.29
   5  10  -4   16.86    6.40
   4  10  -4   26.37    4.78
   3  10  -4   19.63    3.62
  -3 -10   4   24.12    6.81
   2  10  -4   67.42    7.36
  -2 -10   4   60.56   11.67
   1  10  -4   74.69    8.42
  -1 -10   4   78.59   10.75
   0 -10   4  113.27   14.18
   1 -10   4   86.89    9.00
   1 -10   4   85.26   11.81
   1 -10   4   88.75    8.40
  -2  10  -4   66.66   10.93
   2 -10   4   63.52   11.62
   2 -10   4   77.07    9.12
   2 -10   4   70.47    7.75
  -3  10  -4   21.95    6.86
   3 -10   4   11.72    4.93
   3 -10   4   30.04    7.74
   3 -10   4   18.54    3.97
  -4  10  -4   21.08    6.50
   4 -10   4   30.67    8.91
   4 -10   4   24.12    5.44
  -5  10  -4   16.08    6.58
   5 -10   4   17.68    5.09
   5 -10   4    8.64    5.82
  -6  10  -4   10.02    6.70
   6 -10   4    6.10    4.88
   7 -10   4    8.05    4.24
   5   9  -4    7.10    3.67
   4   9  -4   32.48    5.35
   3   9  -4   15.57    3.02
  -3  -9   4    5.08    3.30
   2   9  -4    1.66    1.09
  -2  -9   4    1.02    2.56
   1   9  -4   51.33    5.63
  -1  -9   4   41.38    7.87
   0   9  -4    0.23    1.18
   0  -9   4   -1.47    1.60
  -1   9  -4   40.88    7.19
   1  -9   4   33.41    7.32
   1  -9   4   36.36    5.10
   1  -9   4   42.25    4.31
  -2   9  -4   -1.21    1.93
   2  -9   4    0.15    2.49
   2  -9   4    0.63    0.98
   2  -9   4    1.98    1.83
  -3   9  -4   17.44    5.56
   3  -9   4    2.50    3.57
   3  -9   4   11.47    2.68
   3  -9   4    8.54    4.35
  -4   9  -4   44.61    9.57
   4  -9   4   41.60   10.54
  -5   9  -4   18.11    7.36
   5  -9   4    9.87    5.12
  -6   9  -4    1.08    4.93
   6  -9   4    1.35    3.89
   7  -9   4   -4.10    3.93
   5   8  -4   -4.43    3.43
   4   8  -4    0.31    2.42
   3   8  -4    3.10    1.57
  -3  -8   4    0.22    3.07
   2   8  -4    3.45    1.32
  -2  -8   4    4.12    2.56
   1   8  -4   17.36    2.79
  -1  -8   4   23.83    5.30
   0   8  -4   -1.40    1.31
   0   8  -4    0.73    1.23
   0  -8   4    1.31    1.24
  -1   8  -4   21.40    4.99
   1  -8   4   21.02    3.57
   1  -8   4   21.72    2.75
   1  -8   4   17.61    4.95
  -2   8  -4    6.30    3.33
   2  -8   4    4.07    2.88
   2  -8   4    4.57    2.58
   2  -8   4    2.17    1.20
  -3   8  -4    7.51    4.03
   3  -8   4    4.27    2.29
   3  -8   4    2.90    3.14
   3  -8   4    4.14    3.40
  -4   8  -4   -2.18    3.59
   4  -8   4    2.58    3.68
  -5   8  -4    5.26    4.04
   5  -8   4    2.85    3.49
  -6   8  -4   -9.21    3.70
   6  -8   4   -2.66    3.88
  -7   8  -4    1.56    5.76
   7  -8   4    2.69    3.81
   8  -8   4   -3.07    5.42
   5   7  -4   30.65    6.28
   4   7  -4    4.00    2.70
   3   7  -4   15.19    3.18
   2   7  -4   11.61    2.17
  -2  -7   4   23.25    5.43
   1   7  -4   46.34    4.86
  -1  -7   4   48.76    6.61
   0   7  -4   27.39    4.81
   0   7  -4   25.75    4.06
   0  -7   4   38.92    6.46
  -1   7  -4   49.99    7.73
   1  -7   4   41.33    4.71
   1  -7   4   39.57    7.25
   1  -7   4   49.27    5.58
  -2   7  -4   17.50    4.55
   2  -7   4   14.22    3.83
   2  -7   4   11.70    2.65
   2  -7   4   19.53    5.35
  -3   7  -4   17.41    5.04
   3  -7   4   23.52    5.40
   3  -7   4   10.99    4.31
  -4   7  -4   11.36    4.59
   4  -7   4    2.40    3.26
  -5   7  -4   27.08    7.90
   5  -7   4   34.16    9.35
  -6   7  -4   10.18    5.08
   6  -7   4   -0.41    3.37
  -7   7  -4   -0.01    4.60
   7  -7   4    4.68    5.19
  -8   7  -4    5.90    6.28
   8  -7   4   -2.28    3.83
   5   6  -4   32.85    7.08
   4   6  -4   21.60    4.81
   3   6  -4   -0.77    1.74
   2   6  -4  186.46   16.57
  -2  -6   4  167.31   18.69
   1   6  -4  454.88   39.70
   1   6  -4  432.15   39.22
  -1  -6   4  461.62   41.37
   0   6  -4   69.68    8.25
   0   6  -4   73.30    7.56
   0  -6   4   83.77    9.10
  -1   6  -4  431.21   43.10
   1  -6   4  497.59   43.76
   1  -6   4  503.26   42.00
   1  -6   4  437.07   41.18
  -2   6  -4  198.69   20.60
   2  -6   4  174.12   19.13
   2  -6   4  206.46   20.93
  -3   6  -4    3.06    2.28
   3  -6   4    6.17    2.54
   3  -6   4    6.00    3.14
  -4   6  -4   14.68    4.88
   4  -6   4   19.11    5.87
   4  -6   4   18.17    6.77
  -5   6  -4   15.58    4.72
   5  -6   4   42.96   11.14
  -6   6  -4    5.13    3.85
   6  -6   4   -0.35    3.24
  -7   6  -4   10.92    7.11
   7  -6   4   20.51    9.84
  -8   6  -4    8.09    6.32
   8  -6   4    6.20    5.56
   5   5  -4   45.08    7.76
   4   5  -4   21.62    5.11
   3   5  -4  156.45   15.57
   2   5  -4  381.84   32.28
  -2  -5   4  333.49   34.16
   1   5  -4  152.53   13.21
   1   5  -4  142.08   13.00
  -1  -5   4  148.63   14.75
   0   5  -4  552.31   50.31
   0   5  -4  522.36   50.82
   0  -5   4  656.18   51.93
  -1   5  -4  148.65   15.22
   1  -5   4  144.50   13.80
   1  -5   4  137.11   14.14
   1  -5   4  167.45   15.88
  -2   5  -4  431.59   40.89
   2  -5   4  423.52   39.90
   2  -5   4  440.12   41.77
  -3   5  -4  148.84   18.57
   3  -5   4  159.52   17.96
   3  -5   4  219.04   21.60
  -4   5  -4   27.47    7.26
   4  -5   4   20.89    5.47
   4  -5   4   22.94    7.31
  -5   5  -4   55.30   10.85
   5  -5   4   44.48   12.40
  -6   5  -4   17.91    6.44
   6  -5   4    9.33    7.27
  -7   5  -4    2.30    4.11
   7  -5   4    2.08    5.47
  -8   5  -4   -4.73    6.07
   8  -5   4    3.12    4.48
   5   4  -4   15.99    4.66
   4   4  -4   49.82    7.73
   3   4  -4  131.06   13.37
   2   4  -4   -0.07    0.63
  -1  -4   4   49.20    5.81
   0   4  -4    8.60    1.43
   0   4  -4    8.98    1.59
   0  -4   4    7.34    2.02
  -1   4  -4   46.48    6.12
   1  -4   4   48.29    5.55
   1  -4   4   49.60    6.58
  -2   4  -4   -0.73    1.34
   2  -4   4    1.52    1.11
   2  -4   4    0.23    1.34
  -3   4  -4  103.75   13.55
   3  -4   4  107.97   13.10
   3  -4   4  143.36   16.09
  -4   4  -4   50.03    9.15
   4  -4   4   44.52   11.60
   4  -4   4   54.83    9.10
  -5   4  -4   21.87    5.89
   5  -4   4    8.15    5.85
  -6   4  -4   -2.73    2.67
   6  -4   4   -1.56    4.03
  -7   4  -4   -2.42    3.07
   7  -4   4    6.10    4.93
  -8   4  -4   -5.62    3.81
   8  -4   4   -3.12    6.06
   5   3  -4    6.67    4.01
   4   3  -4   31.43    5.83
   3   3  -4    6.46    2.26
   2   3  -4   55.15    5.74
   1   3  -4  632.13   52.96
  -1  -3   4  567.48   53.05
   0   3  -4    0.90    0.54
   0  -3   4   -0.07    0.82
  -1   3  -4  560.21   51.58
   1  -3   4  620.17   51.28
   1  -3   4  546.36   52.44
  -2   3  -4   72.63    7.98
   2  -3   4   51.79    9.21
   2  -3   4   48.84    6.67
  -3   3  -4    6.70    3.33
   3  -3   4    7.87    3.00
   3  -3   4    8.48    4.35
  -4   3  -4   43.77    7.90
   4  -3   4   30.48    6.20
   4  -3   4   37.70    9.28
  -5   3  -4    6.44    3.66
   5  -3   4    7.46    5.44
  -6   3  -4    9.72    5.22
   6  -3   4    3.25    5.20
   7  -3   4    2.92    3.82
  -8   3  -4   11.80    7.48
   8  -3   4    2.17    4.21
  -9   3  -4   12.46    7.75
   9   2  -4   -1.60    4.89
   5   2  -4   11.20    3.96
   4   2  -4    9.29    3.03
   3   2  -4  111.92   11.98
   2   2  -4   34.94    4.18
   1   2  -4  120.58   11.05
  -1  -2   4  119.18   11.25
   0   2  -4 2395.55  229.15
   0  -2   4 2883.60  229.10
  -1   2  -4  130.25   11.65
   1  -2   4  116.91   12.66
   1  -2   4  106.85   11.23
  -2   2  -4   30.23    5.56
   2  -2   4   44.04    5.29
  -3   2  -4  113.16   13.67
   3  -2   4  130.37   13.68
  -4   2  -4   13.32    3.91
   4  -2   4   11.88    3.60
  -5   2  -4   15.78    4.89
  -6   2  -4   16.83    5.84
  -7   2  -4   -2.08    4.39
   7  -2   4   -8.08    4.00
  -8   2  -4    5.46    5.41
   8  -2   4   -4.97    4.23
  -9   2  -4   -1.80    6.00
   9  -2   4   -3.76    5.48
   9   1  -4   -5.14    5.12
   8   1  -4   11.98    7.43
   5   1  -4   34.29    6.65
   4   1  -4    3.34    2.20
   3   1  -4   89.58   10.34
   2   1  -4  346.17   31.39
   0   1  -4 2279.39  180.71
   0  -1   4 1899.11  180.60
  -1   1  -4   60.85    5.75
   1  -1   4   41.79    5.28
  -2   1  -4  447.36   40.64
   2  -1   4  436.64   40.35
  -3   1  -4  113.91   12.14
   3  -1   4   85.67   10.98
  -4   1  -4    1.37    1.78
   4  -1   4    2.07    2.35
  -5   1  -4   40.41    8.23
  -6   1  -4   24.20    6.63
  -7   1  -4    7.68    5.99
  -8   1  -4   11.13    6.70
   8  -1   4    5.28    5.77
  -9   1  -4   -6.82    5.04
   9  -1   4   -0.13    4.10
   9   0  -4    6.87    4.98
   8   0  -4   -5.03    4.78
   7   0  -4   -2.33    5.31
   6   0  -4   45.22   11.39
   5   0  -4   99.21   13.09
   4   0  -4   91.82   11.38
   3   0  -4    2.69    1.95
   2   0  -4  115.35   12.14
   2   0  -4  125.76   12.64
   1   0  -4  422.17   36.58
  -1   0   4  408.47   36.72
   0   0  -4   22.40    2.36
   0   0   4   21.05    2.60
   0   0   4   20.54    2.28
  -1   0  -4  402.11   36.60
   1   0   4  417.35   36.46
  -2   0  -4  123.62   12.76
   2   0   4  122.34   12.59
  -3   0  -4    4.55    1.86
   3   0   4   -0.32    1.57
  -4   0  -4   80.81   12.94
   4   0   4  123.68   13.12
  -5   0  -4   71.43   11.72
  -6   0  -4   51.39   10.21
  -7   0  -4   -0.37    4.33
  -8   0  -4    0.24    5.02
  -9   0  -4  -14.18    6.24
   9   0   4   -7.33    4.56
   9  -1  -4   -1.77    4.81
   8  -1  -4    8.61    4.01
   7  -1  -4   13.58    8.19
   6  -1  -4   18.33    7.68
   5  -1  -4   33.67    9.61
   4  -1  -4   -2.29    2.42
   4  -1  -4    4.12    3.78
   3  -1  -4   92.33   11.82
   3  -1  -4   91.05   10.72
   2  -1  -4  349.34   31.41
   2  -1  -4  327.39   31.52
  -1   1   4   43.70    4.93
   0  -1  -4 1878.55  168.86
   0   1   4 2003.54  168.37
  -1  -1  -4   44.86    4.99
   1   1   4   43.40    4.81
  -2  -1  -4  321.39   30.60
   2   1   4  341.48   30.61
  -3  -1  -4   90.71   10.58
   3   1   4   86.12   10.37
  -4  -1  -4    2.53    2.02
   4   1   4    2.68    2.28
  -5  -1  -4   30.31    6.83
  -6  -1  -4   20.71    6.01
  -7  -1  -4    7.08    5.37
  -8  -1  -4    4.05    5.17
  -9  -1  -4  -12.63    5.24
   9  -2  -4   -2.55    5.50
   8  -2  -4    0.01    5.53
   7  -2  -4    5.36    4.99
   6  -2  -4   22.68    8.06
   5  -2  -4   14.62    5.91
   4  -2  -4    7.10    3.66
   4  -2  -4    2.27    3.07
   3  -2  -4  113.77   13.53
   3  -2  -4  128.11   14.43
   2  -2  -4   30.62    5.42
   2  -2  -4   38.02    5.24
   1  -2  -4  123.51   12.08
   1  -2  -4  126.14   12.24
   0  -2  -4 2468.52  254.09
   0  -2  -4 2950.92  254.92
   0   2   4 3389.84  254.37
  -1  -2  -4  130.09   14.26
   1   2   4  143.39   13.05
  -2  -2  -4   35.68    4.93
   2   2   4   25.43    4.33
  -3  -2  -4  125.56   13.41
   3   2   4  119.84   13.30
  -4  -2  -4   13.63    3.96
   4   2   4    7.66    3.32
  -5  -2  -4   15.15    4.32
  -6  -2  -4   11.77    4.32
  -7  -2  -4   11.09    4.84
  -8  -2  -4   -3.47    4.68
  -9  -2  -4   -3.15    5.61
   8  -3  -4    8.15    6.15
   7  -3  -4   -5.29    4.06
   6  -3  -4    4.50    5.56
   5  -3  -4    6.79    3.93
   4  -3  -4   36.27    7.74
   4  -3  -4   43.19    8.88
   3  -3  -4   13.40    4.39
   3  -3  -4    7.05    2.90
   2  -3  -4   33.59    5.58
   1  -3  -4  573.05   57.71
   1  -3  -4  726.62   57.55
   0  -3  -4    1.22    0.95
   0  -3  -4    0.10    0.62
   0   3   4    0.43    0.68
  -1  -3  -4  596.92   50.20
  -1  -3  -4  534.79   48.23
   1   3   4  512.17   48.09
  -2  -3  -4   54.58    6.71
   2   3   4   60.60    6.59
  -3  -3  -4    7.54    2.20
   3   3   4    7.79    2.39
  -4  -3  -4   32.29    6.05
   4   3   4   29.50    6.15
  -5  -3  -4    2.48    1.85
  -6  -3  -4    3.69    3.02
  -7  -3  -4    4.53    3.01
  -8  -3  -4    2.42    5.19
  -9  -3  -4   -8.92    4.80
   8  -4  -4    9.86    5.70
   7  -4  -4   -8.42    4.20
   6  -4  -4   -9.80    3.08
   5  -4  -4   21.26    7.28
   4  -4  -4   50.57   10.18
   4  -4  -4   52.93    8.95
   3  -4  -4  134.70   15.19
   3  -4  -4  124.61   14.84
   2  -4  -4   -0.89    1.33
   2  -4  -4   -3.05    1.29
   2  -4  -4    0.16    1.13
   1  -4  -4   45.15    6.02
   1  -4  -4   47.05    5.38
  -1   4   4   44.75    5.56
   0  -4  -4   14.52    3.39
   0  -4  -4    6.07    1.56
   0   4   4    9.40    1.82
  -1  -4  -4   43.19    5.23
  -1  -4  -4   46.09    7.82
   1   4   4   48.68    5.26
  -2  -4  -4   -1.87    0.81
   2   4   4    1.52    1.07
  -3  -4  -4  143.09   15.28
   3   4   4  151.92   15.30
  -4  -4  -4   49.96    8.03
   4   4   4   51.45    7.89
  -5  -4  -4   14.53    4.43
  -6  -4  -4    2.28    3.59
  -7  -4  -4    3.63    3.61
  -8  -4  -4    5.01    4.84
   8  -5  -4    5.52    5.42
   7  -5  -4    3.57    4.44
   6  -5  -4    4.88    5.34
   5  -5  -4   60.70   13.28
   4  -5  -4   22.67    6.20
   3  -5  -4  178.66   18.94
   3  -5  -4  158.10   18.67
   2  -5  -4  403.38   37.41
   2  -5  -4  393.51   36.12
   2  -5  -4  374.89   37.01
   1  -5  -4  222.53   17.60
   1  -5  -4  177.77   18.33
  -1   5   4  145.65   17.32
   0  -5  -4  440.05   46.18
   0  -5  -4  521.25   48.07
   0   5   4  619.92   46.91
  -1  -5  -4  133.45   15.85
  -1  -5  -4  138.90   14.09
   1   5   4  162.43   14.19
  -2  -5  -4  317.63   35.73
  -2  -5  -4  390.67   33.81
   2   5   4  378.88   33.52
  -3  -5  -4  141.56   14.40
   3   5   4  133.20   14.18
  -4  -5  -4   27.37    5.48
   4   5   4   21.72    4.97
  -5  -5  -4   65.72   10.07
  -6  -5  -4   15.89    4.89
  -7  -5  -4    3.77    3.91
  -8  -5  -4   -0.95    3.91
   8  -6  -4   -5.69    3.39
   7  -6  -4   12.48    5.49
   6  -6  -4   -1.24    2.57
   5  -6  -4   28.72    8.17
   4  -6  -4   15.90    5.41
   3  -6  -4    6.86    3.73
   3  -6  -4    2.94    2.60
   3  -6  -4    3.60    2.02
   2  -6  -4  178.23   17.28
   2  -6  -4  177.32   18.82
   2  -6  -4  162.76   18.37
   1  -6  -4  405.97   39.16
   1  -6  -4  392.34   37.59
   1  -6  -4  453.97   39.26
  -1   6   4  419.49   38.30
   0  -6  -4   77.83    8.12
   0  -6  -4   79.74    9.85
   0   6   4   77.16    8.42
  -1  -6  -4  502.12   44.39
  -1  -6  -4  390.94   46.07
   1   6   4  575.01   44.58
  -2  -6  -4  193.59   17.45
  -2  -6  -4  176.85   20.13
   2   6   4  161.56   16.98
  -3  -6  -4    3.09    1.64
   3   6   4    0.22    1.50
  -4  -6  -4   14.96    3.92
   4   6   4   24.72    5.27
  -5  -6  -4   19.38    4.56
  -6  -6  -4   -3.60    2.88
  -7  -6  -4   14.95    5.38
  -8  -6  -4    4.10    4.51
   8  -7  -4   -5.82    5.05
   7  -7  -4    2.16    4.07
   6  -7  -4    5.31    3.62
   5  -7  -4   22.00    7.17
   4  -7  -4    4.98    2.99
   3  -7  -4   15.61    3.92
   3  -7  -4   20.20    5.83
   3  -7  -4   30.95    7.20
   2  -7  -4   12.88    4.03
   2  -7  -4    8.46    2.54
   2  -7  -4   24.35    5.41
   1  -7  -4   43.14    7.55
   1  -7  -4   39.94    5.48
   1  -7  -4   60.70    7.95
  -1   7   4   55.01    7.49
   0  -7  -4   38.69    7.46
   0  -7  -4   35.23    4.17
   0   7   4   28.49    4.88
  -1  -7  -4   43.81    8.96
  -1  -7  -4   44.26    5.57
   1   7   4   49.77    5.73
  -2  -7  -4   10.40    4.42
  -2  -7  -4   15.15    3.08
   2   7   4   17.26    3.11
  -3  -7  -4   25.93    4.27
   3   7   4   17.00    3.88
  -4  -7  -4    3.19    2.17
   4   7   4   -1.14    1.97
  -5  -7  -4   32.46    6.14
  -6  -7  -4   -3.54    2.80
  -7  -7  -4   -7.10    3.21
  -8  -7  -4   -4.22    3.68
   8  -8  -4    0.94    5.50
   7  -8  -4   -3.53    2.96
   6  -8  -4    0.49    2.70
   5  -8  -4   -0.29    3.08
   4  -8  -4    0.40    2.16
   4  -8  -4    2.88    2.88
   3  -8  -4    6.62    1.71
   3  -8  -4    2.62    3.17
   2  -8  -4    5.62    3.48
   2  -8  -4    4.31    3.13
   2  -8  -4    7.25    2.32
   1  -8  -4   34.16    5.99
   1  -8  -4   12.69    2.94
   1  -8  -4   23.19    5.96
  -1   8   4   17.95    4.06
   0  -8  -4    1.20    0.95
   0  -8  -4    1.27    1.27
   0  -8  -4    1.21    2.07
   0   8   4   -0.59    1.19
  -1  -8  -4   17.54    3.04
  -1  -8  -4   20.50    5.98
   1   8   4   14.60    3.09
  -2  -8  -4    6.78    1.90
  -2  -8  -4    3.57    3.66
   2   8   4    5.24    1.97
  -3  -8  -4   -1.04    2.52
  -3  -8  -4    2.03    1.59
   3   8   4    3.15    2.06
  -4  -8  -4    3.18    2.19
  -5  -8  -4   -3.74    2.09
  -6  -8  -4    2.81    3.14
  -7  -8  -4   -4.06    2.85
   7  -9  -4    2.66    5.25
   6  -9  -4   -0.99    4.16
   6  -9  -4    5.78    3.68
   5  -9  -4    5.63    3.78
   5  -9  -4   12.84    4.38
   4  -9  -4   41.14    7.38
   4  -9  -4   48.44   10.32
   3  -9  -4   14.53    5.41
   3  -9  -4   11.78    3.12
   2  -9  -4   -5.99    3.08
   2  -9  -4   -0.79    1.88
   2  -9  -4    0.61    1.08
   1  -9  -4   45.44    8.35
   1  -9  -4   40.47    5.42
   1  -9  -4   45.52    9.14
  -1   9   4   48.50    7.29
   0  -9  -4    0.76    0.81
   0  -9  -4    2.97    2.36
   0  -9  -4   -2.71    1.19
   0   9   4    0.15    1.68
  -1  -9  -4   40.41    5.07
  -1  -9  -4   46.66    9.46
   1   9   4   34.94    5.79
  -2  -9  -4    2.63    1.43
  -2  -9  -4    2.90    3.10
   2   9   4   -0.60    1.59
  -3  -9  -4   12.17    2.85
  -3  -9  -4    5.39    4.72
   3   9   4   13.63    3.06
  -4  -9  -4   34.95    5.67
  -5  -9  -4    6.31    2.73
  -6  -9  -4    2.99    2.81
   7 -10  -4    0.45    4.38
   7 -10  -4    6.23    4.95
   6 -10  -4    2.50    4.29
   6 -10  -4    4.22    5.61
   5 -10  -4   17.50    5.14
   5 -10  -4    9.72    5.62
   4 -10  -4   24.84    5.40
   4 -10  -4   22.39    7.27
   3 -10  -4   25.16    7.37
   3 -10  -4   26.04    5.03
   2 -10  -4   62.83   11.16
   2 -10  -4   61.51    7.60
   2 -10  -4   55.85   10.12
   1 -10  -4  107.48   10.34
   1 -10  -4   95.49   13.18
   1 -10  -4   69.14   12.02
   0 -10  -4  102.59   13.36
   0 -10  -4  117.35   15.08
   0 -10  -4  119.32   11.83
  -1 -10  -4   80.66   14.65
  -1 -10  -4   83.29   10.14
  -1 -10  -4   76.40    8.95
   1  10   4   88.85    9.86
  -2 -10  -4   48.22   11.78
  -2 -10  -4   83.93    8.35
  -2 -10  -4   61.96    7.56
   2  10   4   62.13    8.05
  -3 -10  -4   13.26    5.52
  -3 -10  -4   15.78    3.29
  -4 -10  -4   19.42    3.50
  -5 -10  -4   11.76    2.51
   6 -11  -4    2.46    3.79
   6 -11  -4    6.27    5.56
   5 -11  -4   -2.91    3.00
   5 -11  -4    1.87    2.99
   4 -11  -4   13.50    5.07
   4 -11  -4   11.76    3.88
   3 -11  -4   22.50    6.26
   3 -11  -4   12.98    3.25
   2 -11  -4   59.94    7.30
   2 -11  -4   44.26    9.99
   1 -11  -4   76.85   11.21
   1 -11  -4   51.60   11.18
   1 -11  -4   66.14    7.61
   0 -11  -4    1.42    3.54
   0 -11  -4    3.16    3.20
   0 -11  -4    4.88    1.92
  -1 -11  -4   50.48   11.99
  -1 -11  -4   57.32    8.56
  -1 -11  -4   63.56    7.21
  -2 -11  -4   44.19   11.49
  -2 -11  -4   60.68    7.35
  -2 -11  -4   53.47    6.85
  -3 -11  -4   13.75    2.80
  -3 -11  -4   12.52    2.38
  -3 -11  -4    5.86    4.44
   6 -12  -4    2.35    4.39
   6 -12  -4    0.81    3.36
   5 -12  -4    7.20    3.66
   5 -12  -4    4.29    2.87
   4 -12  -4   -0.09    2.69
   4 -12  -4   -0.44    2.36
   3 -12  -4    5.47    4.79
   3 -12  -4    2.40    2.29
   2 -12  -4   13.66    3.21
   2 -12  -4   24.51    6.63
   1 -12  -4    2.57    1.68
   1 -12  -4   -1.62    2.65
   1 -12  -4    0.53    4.11
   0 -12  -4    0.21    1.61
   0 -12  -4   -1.31    3.10
   0 -12  -4   -1.35    2.69
  -1 -12  -4    1.19    2.83
  -1 -12  -4   -0.35    1.58
  -1 -12  -4   -3.42    3.09
  -2 -12  -4   12.06    3.10
  -2 -12  -4   16.19    2.87
  -2 -12  -4   13.81    5.57
  -3 -12  -4    7.11    4.95
   5 -13  -4    5.91    4.46
   5 -13  -4   -5.75    3.25
   4 -13  -4    1.61    2.34
   4 -13  -4   -0.18    3.23
   3 -13  -4   -0.61    1.64
   3 -13  -4    1.74    3.38
   2 -13  -4    3.75    2.08
   2 -13  -4   -0.18    3.26
   1 -13  -4  -10.67    4.15
   1 -13  -4    2.82    1.78
   1 -13  -4   -5.83    2.16
   0 -13  -4   -8.74    3.48
   0 -13  -4    1.06    2.34
   0 -13  -4   -2.18    1.48
  -1 -13  -4    0.73    1.71
  -1 -13  -4   -0.63    2.59
  -1 -13  -4    1.11    2.95
  -2 -13  -4    5.44    3.07
  -3 -13  -4   -4.49    2.57
   4 -14  -4    0.34    2.97
   4 -14  -4    4.93    2.94
   3 -14  -4    4.06    2.65
   3 -14  -4    6.64    3.76
   2 -14  -4    1.34    3.12
   2 -14  -4    4.48    2.52
   1 -14  -4    5.07    4.92
   1 -14  -4   -3.00    5.02
   1 -14  -4    0.14    1.85
   0 -14  -4    4.55    4.06
   0 -14  -4    2.41    1.97
   0 -14  -4    2.59    4.37
  -1 -14  -4   -2.60    3.34
  -1 -14  -4   -2.48    2.49
  -1 -14  -4    1.20    1.83
  -2 -14  -4    8.49    6.97
  -3 -14  -4    3.05    4.20
   3 -15  -4    4.67    2.67
   3 -15  -4    3.23    4.18
   2 -15  -4   -3.85    2.61
   2 -15  -4    1.29    2.25
   1 -15  -4    4.90    2.32
   1 -15  -4   -0.12    5.86
   1 -15  -4    6.14    4.55
   0 -15  -4    1.22    2.10
   0 -15  -4    3.81    3.96
   0 -15  -4   -5.43    4.14
  -1 -15  -4    5.69    6.62
  -2 -15  -4    2.39    3.51
  -3 -15  -4    7.84    5.04
   2 -16  -4    4.40    2.82
   2 -16  -4    5.87    5.98
   1 -16  -4   -0.57    2.59
   1 -16  -4    0.63    3.78
   0 -16  -4   -2.28    1.93
   0 -16  -4   -1.66    3.21
  -1 -16  -4   -5.57    2.97
  -2 -16  -4    0.28    5.01
  -2 -16   5    9.95    6.19
  -1 -16   5    2.94    4.66
   0 -16   5   10.18    4.76
   1 -16   5    1.74    3.69
   2 -16   5    5.80    6.02
  -3 -15   5   -8.79    4.43
  -2 -15   5   -6.57    3.47
  -1 -15   5    0.73    3.34
   0 -15   5    4.48    3.51
   1 -15   5    2.98    3.63
   2 -15   5   -3.21    3.50
   3 -15   5    1.36    1.94
   3 -15   5    1.47    3.84
  -3 -14   5    3.48    3.99
  -2 -14   5   -1.74    3.36
  -1 -14   5    2.79    3.18
   0 -14   5   17.46    6.38
   1 -14   5    3.59    3.37
   2 -14   5    2.03    3.01
   3 -14   5    2.39    4.21
   3 -14   5    8.25    4.85
   3 -14   5    2.10    1.70
   4 -14   5    6.76    4.90
   4 -14   5    0.27    2.29
   3  13  -5   -1.35    2.47
  -3 -13   5    2.94    3.42
   2  13  -5   -1.77    2.52
  -2 -13   5   -3.53    2.81
   1  13  -5    2.34    3.07
  -1 -13   5   -0.29    3.18
   0 -13   5    9.96    5.49
   1 -13   5    1.71    2.99
   2 -13   5   -0.24    1.79
   2 -13   5   -1.79    2.08
   2 -13   5   -0.76    0.93
   3 -13   5   10.98    4.82
   3 -13   5    0.45    2.78
   3 -13   5    0.53    1.38
   4 -13   5    0.86    3.74
   4 -13   5    0.88    2.34
   5 -13   5   -2.20    2.73
   5 -13   5    2.81    4.68
   4  12  -5    9.26    2.97
   3  12  -5    4.44    2.14
  -3 -12   5    2.97    4.59
   2  12  -5   20.51    3.70
  -2 -12   5   22.32    6.82
   1  12  -5   22.83    4.34
  -1 -12   5   21.24    6.94
   0 -12   5   21.36    6.11
   1 -12   5   25.62    6.60
   2 -12   5   20.12    5.81
   2 -12   5   23.61    3.28
   2 -12   5   18.16    4.20
   3 -12   5    9.46    2.59
   3 -12   5   -0.49    3.00
   3 -12   5   13.60    4.49
   4 -12   5   15.32    5.73
   4 -12   5    7.57    3.10
   5 -12   5    6.39    4.64
   5 -12   5    1.50    2.63
   6 -12   5    7.00    6.01
   6 -12   5    2.35    3.95
   4  11  -5    6.59    2.48
   3  11  -5   -0.79    1.55
  -3 -11   5   -1.66    3.47
   2  11  -5    9.81    2.33
  -2 -11   5    4.34    3.46
   1  11  -5   13.70    3.61
  -1 -11   5   32.01    7.14
   0 -11   5   14.74    5.62
   1 -11   5   23.99    6.60
   2 -11   5    5.59    1.57
   2 -11   5    2.86    3.15
   2 -11   5    3.00    2.61
  -3  11  -5   -4.56    3.16
   3 -11   5    1.79    1.43
   3 -11   5   -2.13    2.78
   3 -11   5    1.56    2.93
  -4  11  -5    1.23    4.84
   4 -11   5    5.63    2.47
   4 -11   5    5.26    4.59
  -5  11  -5   -1.22    4.09
   5 -11   5    7.18    5.04
   5 -11   5    4.02    3.27
   6 -11   5   -1.69    3.14
   6 -11   5   -4.55    3.33
   5  10  -5   -0.04    3.68
   4  10  -5    8.82    2.76
   3  10  -5   19.26    3.35
  -3 -10   5   28.33    7.86
   2  10  -5   46.07    5.33
  -2 -10   5   34.09    8.15
   1  10  -5    1.34    1.47
  -1 -10   5    0.24    1.77
   0 -10   5    5.83    3.12
  -1  10  -5    3.31    2.23
   1 -10   5    2.28    0.92
   1 -10   5    0.63    2.46
   1 -10   5    0.47    0.59
  -2  10  -5   36.59    7.77
   2 -10   5   43.16    5.21
   2 -10   5   47.33    6.74
   2 -10   5   39.52    8.80
  -3  10  -5   22.81    6.80
   3 -10   5   25.06    5.73
   3 -10   5   26.06    4.44
   3 -10   5   18.83    6.20
  -4  10  -5    6.74    4.88
   4 -10   5    4.94    4.15
   4 -10   5    4.72    2.88
  -5  10  -5    4.12    5.05
   5 -10   5    3.02    5.04
  -6  10  -5    2.29    6.14
   6 -10   5    7.18    4.95
  -7  10  -5   -3.17    6.11
   7 -10   5    4.20    5.03
   5   9  -5    1.46    3.14
   4   9  -5    6.73    2.62
   3   9  -5    6.29    1.89
  -3  -9   5   -0.62    3.55
   2   9  -5   17.17    2.81
  -2  -9   5   17.98    5.68
   1   9  -5    1.25    1.12
  -1  -9   5    0.48    1.91
   0   9  -5  180.99   17.00
   0  -9   5  140.46   17.16
  -1   9  -5    4.79    2.94
   1  -9   5    3.04    0.87
   1  -9   5    2.62    2.43
   1  -9   5    2.59    1.07
  -2   9  -5   21.00    5.94
   2  -9   5   18.82    4.00
   2  -9   5   20.81    3.42
   2  -9   5   23.43    6.62
  -3   9  -5    5.26    3.98
   3  -9   5    4.55    3.49
   3  -9   5    3.62    3.17
   3  -9   5    2.19    1.57
  -4   9  -5   10.61    4.57
   4  -9   5    9.98    4.81
  -5   9  -5   -0.75    5.06
   5  -9   5    1.92    3.74
  -6   9  -5   -5.05    6.00
   6  -9   5   -3.18    2.39
  -7   9  -5   -3.79    5.78
   7  -9   5    2.37    5.14
   5   8  -5    2.42    3.63
   4   8  -5   11.02    3.06
   3   8  -5    6.28    2.32
  -3  -8   5   13.77    4.53
   2   8  -5    6.67    1.45
  -2  -8   5    7.59    3.52
   1   8  -5   30.09    3.72
  -1  -8   5   45.76    7.19
   0   8  -5   12.69    3.52
   0  -8   5   19.04    4.65
  -1   8  -5   33.91    6.78
   1  -8   5   32.91    7.09
   1  -8   5   42.20    4.21
  -2   8  -5    9.24    3.96
   2  -8   5   12.31    3.36
   2  -8   5    7.08    1.88
   2  -8   5   10.79    4.38
  -3   8  -5   13.20    3.72
   3  -8   5    8.80    3.96
   3  -8   5   18.66    5.91
  -4   8  -5   15.57    5.39
   4  -8   5    4.72    4.26
  -5   8  -5    5.43    5.28
   5  -8   5    1.88    3.38
  -6   8  -5    6.27    3.99
   6  -8   5    3.57    4.45
  -7   8  -5   -8.25    6.18
   7  -8   5   -3.73    4.37
   5   7  -5   24.58    5.66
   4   7  -5   12.96    3.55
   3   7  -5   14.18    2.97
   2   7  -5    1.74    0.98
  -2  -7   5    4.84    2.99
   1   7  -5   31.71    3.75
   1   7  -5   37.52    4.40
  -1  -7   5   50.03    6.23
   0   7  -5    3.65    1.77
   0  -7   5    1.18    1.72
  -1   7  -5   31.91    6.24
   1  -7   5   29.06    6.25
   1  -7   5   32.26    4.39
   1  -7   5   41.43    4.02
  -2   7  -5    2.29    2.36
   2  -7   5    3.95    1.51
   2  -7   5    2.67    2.29
   2  -7   5    3.84    2.05
  -3   7  -5   15.04    5.00
   3  -7   5   20.60    4.76
   3  -7   5   23.63    6.80
  -4   7  -5   10.70    4.80
   4  -7   5   17.30    7.37
   4  -7   5    7.86    4.14
  -5   7  -5   46.03   10.22
   5  -7   5   21.02    7.75
  -6   7  -5    2.07    5.30
   6  -7   5   -4.43    2.78
   7  -7   5    3.36    3.68
  -8   7  -5    4.84    5.66
   8  -7   5   -3.35    6.08
   5   6  -5   38.73    7.79
   4   6  -5  142.52   15.34
   3   6  -5  339.86   31.27
   2   6  -5   25.52    2.98
  -2  -6   5   18.13    4.93
   1   6  -5  298.58   28.26
   1   6  -5  318.41   27.89
  -1  -6   5  346.74   30.18
   0   6  -5   54.92    6.46
   0  -6   5   50.69    6.69
   1  -6   5  315.45   29.17
   1  -6   5  320.66   28.73
   1  -6   5  333.97   31.24
  -2   6  -5   15.86    4.36
   2  -6   5   11.50    3.45
   2  -6   5   19.31    4.03
  -3   6  -5  301.52   31.54
   3  -6   5  310.90   32.56
  -4   6  -5   88.62   14.74
   4  -6   5   93.68   16.79
   4  -6   5  110.60   13.44
  -5   6  -5   35.72    9.14
   5  -6   5   65.67   15.11
  -6   6  -5   39.43   10.00
   6  -6   5   39.07   11.56
  -7   6  -5   -3.19    4.27
   7  -6   5   -3.77    4.81
  -8   6  -5   -1.21    6.09
   8  -6   5    5.28    7.18
   5   5  -5   32.99    6.65
   4   5  -5  199.53   20.29
   3   5  -5   69.22    7.82
   2   5  -5  743.54   65.90
  -2  -5   5  773.34   68.34
  -1  -5   5  378.80   34.73
   0   5  -5   31.48    3.65
   0  -5   5   18.12    3.84
  -1   5  -5  361.78   33.75
   1  -5   5  358.94   32.25
   1  -5   5  349.73   32.51
   1  -5   5  380.49   34.35
  -2   5  -5  717.52   72.90
   2  -5   5  807.48   72.19
   2  -5   5  902.28   74.89
  -3   5  -5   55.49    9.47
   3  -5   5   66.84   11.36
   3  -5   5   47.61    8.12
  -4   5  -5  197.10   21.61
   4  -5   5  167.10   19.72
   4  -5   5  184.88   22.98
  -5   5  -5   24.43    7.33
   5  -5   5   34.15   10.32
  -6   5  -5    2.34    3.94
   6  -5   5    6.24    4.88
  -7   5  -5   31.64    8.25
   7  -5   5   17.43    8.26
  -8   5  -5   -1.39    5.82
   8  -5   5   -3.24    4.95
   5   4  -5    3.53    2.82
   4   4  -5    4.58    2.66
   3   4  -5    4.67    2.10
  -1  -4   5   12.35    2.60
   0   4  -5  270.16   24.25
   0  -4   5  273.86   25.19
  -1   4  -5   11.55    2.67
   1  -4   5    9.53    1.95
   1  -4   5    8.12    2.84
  -2   4  -5  127.90   13.43
   2  -4   5  107.02   12.31
   2  -4   5  123.15   14.38
  -3   4  -5    6.94    3.29
   3  -4   5    8.94    2.88
   3  -4   5    6.77    3.94
  -4   4  -5    5.97    3.01
   4  -4   5    3.63    3.02
   4  -4   5    2.98    2.89
  -5   4  -5   -1.75    2.68
   5  -4   5    4.25    4.10
  -6   4  -5    8.90    6.16
   6  -4   5    4.25    4.45
  -7   4  -5   -2.52    4.92
   7  -4   5    2.72    5.31
  -8   4  -5    1.74    4.85
   8  -4   5    2.10    4.90
   5   3  -5   31.43    6.42
   4   3  -5   37.22    6.45
   3   3  -5   21.71    4.09
   1   3  -5  203.16   18.97
  -1  -3   5  214.72   19.16
   0   3  -5  148.25   14.16
   0  -3   5  176.72   15.24
  -1   3  -5  225.61   20.47
   1  -3   5  231.83   21.68
   1  -3   5  200.33   19.85
  -2   3  -5  220.34   19.25
   2  -3   5  175.22   18.13
   2  -3   5  162.09   19.62
  -3   3  -5   15.36    4.35
   3  -3   5   25.73    6.86
   3  -3   5   20.40    4.39
  -4   3  -5   32.72    7.13
   4  -3   5   57.46   11.71
   4  -3   5   61.83    9.13
  -5   3  -5   25.39    5.75
   5  -3   5   17.89    6.03
  -6   3  -5   13.15    5.15
   6  -3   5    6.26    6.60
  -7   3  -5    2.18    4.32
   7  -3   5    9.85    5.15
  -8   3  -5   -3.17    5.64
   8  -3   5   -3.13    5.47
   9   2  -5   13.82    6.50
   8   2  -5   -5.69    4.25
   5   2  -5    0.38    3.07
   4   2  -5   24.07    5.51
   3   2  -5    1.05    1.49
   1   2  -5  436.84   36.98
  -1  -2   5  406.96   37.15
   0   2  -5   17.92    1.83
   0   2  -5   12.06    2.82
   0  -2   5   13.22    2.48
  -1   2  -5  432.39   38.79
   1  -2   5  455.93   40.23
   1  -2   5  413.80   38.39
  -2   2  -5  834.13   74.10
   2  -2   5  820.20   73.69
  -3   2  -5    4.32    2.27
   3  -2   5   -0.34    1.57
  -4   2  -5   24.74    5.50
   4  -2   5   24.02    5.37
  -5   2  -5   -2.12    1.83
  -6   2  -5    0.60    3.51
  -7   2  -5    0.63    4.58
   7  -2   5    8.77    5.13
  -8   2  -5    0.77    5.38
   8  -2   5    0.25    4.28
  -9   2  -5  -12.75    6.16
   9  -2   5   -1.41    6.24
   9   1  -5   -5.21    5.79
   8   1  -5   -7.64    3.89
   7   1  -5    1.09    5.50
   5   1  -5    6.61    3.52
   4   1  -5   40.43    7.04
   3   1  -5  167.79   17.10
   0   1  -5    3.66    0.84
   0  -1   5    5.10    0.87
  -1   1  -5  207.20   17.53
   1  -1   5  168.72   17.03
  -2   1  -5  131.77   15.44
   2  -1   5  182.20   15.83
  -3   1  -5  150.71   16.96
   3  -1   5  170.73   17.10
  -4   1  -5   34.11    6.80
   4  -1   5   28.67    6.03
  -5   1  -5    3.01    2.92
  -6   1  -5    0.17    3.48
  -7   1  -5   11.33    5.96
  -9   1  -5   -5.79    6.66
   9  -1   5   -2.01    6.88
   9   0  -5   -8.25    5.06
   8   0  -5   -6.70    3.94
   7   0  -5    1.43    4.45
   6   0  -5   -0.10    4.29
   5   0  -5    3.56    2.64
   5   0  -5    2.89    3.33
   4   0  -5    6.73    3.02
   4   0  -5    7.25    3.32
   3   0  -5  159.47   16.17
   3   0  -5  148.32   16.67
   2   0  -5  157.48   15.64
   1   0  -5 2399.90  205.14
  -1   0   5 2337.61  205.30
   0   0  -5    1.03    0.54
   0   0   5    1.78    0.63
   0   0   5    1.26    0.91
  -1   0  -5 2488.30  202.91
   1   0   5 2182.87  202.55
  -2   0  -5  234.95   20.81
   2   0   5  195.01   20.25
  -3   0  -5  125.12   15.40
   3   0   5  176.92   16.27
  -4   0  -5    5.75    3.09
   4   0   5    7.86    3.31
  -5   0  -5    2.52    2.08
  -6   0  -5    3.05    3.06
  -7   0  -5   -0.68    3.88
  -8   0  -5   -2.53    4.20
  -9   0  -5   -6.88    6.05
   9  -1  -5   -1.10    5.22
   8  -1  -5   -7.24    3.71
   7  -1  -5    8.20    5.46
   6  -1  -5   -2.56    2.61
   5  -1  -5    7.31    4.94
   4  -1  -5   66.31   11.15
   4  -1  -5   37.24    7.31
   3  -1  -5  184.01   19.07
   3  -1  -5  184.79   19.59
   2  -1  -5  141.82   14.29
   1  -1  -5  217.30   21.39
   1  -1  -5  249.42   21.35
  -1   1   5  235.36   21.37
   0  -1  -5    3.48    0.90
   0  -1  -5    5.34    1.80
   0   1   5    4.10    1.04
   0   1   5    3.31    1.44
  -1  -1  -5  221.41   20.24
   1   1   5  216.59   20.05
  -2  -1  -5  128.45   13.65
   2   1   5  140.65   13.54
  -3  -1  -5  146.39   15.82
   3   1   5  151.56   15.74
  -4  -1  -5   44.77    7.99
   4   1   5   39.50    7.43
  -5  -1  -5    2.03    2.31
  -6  -1  -5   -2.80    2.96
  -7  -1  -5   12.52    6.34
  -8  -1  -5   -8.37    4.67
  -9  -1  -5  -12.05    5.75
   9  -2  -5   -6.10    5.52
   8  -2  -5    3.40    4.34
   7  -2  -5    0.57    4.45
   6  -2  -5    3.72    5.10
   5  -2  -5    1.30    4.17
   4  -2  -5   32.18    7.65
   4  -2  -5   20.62    5.59
   3  -2  -5    0.46    1.92
   3  -2  -5    1.44    2.03
   2  -2  -5  741.10   66.29
   1  -2  -5  390.54   38.78
   1  -2  -5  479.49   39.18
   0  -2  -5   12.86    2.14
   0  -2  -5   17.58    3.35
   0   2   5   13.20    2.21
  -1  -2  -5  404.26   36.06
   1   2   5  399.29   35.90
  -2  -2  -5  689.68   62.56
   2   2   5  708.69   62.27
  -3  -2  -5   -0.23    1.32
   3   2   5   -1.27    1.35
  -4  -2  -5   22.90    5.10
   4   2   5   15.84    4.16
  -5  -2  -5    1.34    2.00
  -6  -2  -5    2.73    2.79
  -7  -2  -5    5.70    4.03
  -8  -2  -5   -9.82    3.70
  -9  -2  -5   -7.51    5.25
   8  -3  -5   -0.31    3.92
   7  -3  -5    5.92    5.23
   6  -3  -5    4.37    5.06
   5  -3  -5   49.31   10.81
   4  -3  -5   58.60    9.61
   4  -3  -5   45.20    9.05
   3  -3  -5   16.93    4.57
   3  -3  -5   26.47    5.90
   2  -3  -5  271.61   26.05
   1  -3  -5  270.43   26.80
   1  -3  -5  309.22   26.57
   0  -3  -5  132.67   14.31
   0  -3  -5  152.87   13.58
  -1  -3  -5  216.11   19.61
   1   3   5  203.43   19.32
  -2  -3  -5  168.39   18.53
   2   3   5  217.77   18.63
  -3  -3  -5   15.84    3.65
   3   3   5   19.74    4.31
  -4  -3  -5   50.05    7.81
   4   3   5   37.39    7.25
  -5  -3  -5   24.47    5.92
  -6  -3  -5   10.18    4.56
  -7  -3  -5    2.86    3.69
  -8  -3  -5   -0.60    5.91
   8  -4  -5   -0.91    4.52
   7  -4  -5   -7.47    2.97
   6  -4  -5   22.45    8.50
   5  -4  -5    2.80    4.78
   4  -4  -5    2.99    3.56
   4  -4  -5    3.65    2.26
   3  -4  -5    8.43    3.27
   3  -4  -5    9.72    3.28
   2  -4  -5   95.67   11.24
   2  -4  -5  106.69   11.84
   1  -4  -5    8.67    2.21
   1  -4  -5   13.83    3.39
  -1   4   5   11.88    2.64
   0  -4  -5  253.10   25.67
   0  -4  -5  302.83   27.23
   0   4   5  303.37   26.04
  -1  -4  -5   12.72    2.52
  -1  -4  -5   11.01    3.50
   1   4   5   16.37    2.70
  -2  -4  -5  106.20   11.36
   2   4   5  106.76   10.98
  -3  -4  -5    7.14    2.66
   3   4   5    4.57    1.99
  -4  -4  -5    5.50    2.35
   4   4   5    4.65    2.77
  -5  -4  -5    0.41    2.23
  -6  -4  -5   18.47    5.45
  -7  -4  -5    1.59    3.77
  -8  -4  -5  -14.74    4.22
   8  -5  -5   10.03    6.66
   7  -5  -5   20.75    8.88
   6  -5  -5    3.64    4.69
   5  -5  -5   26.45    8.42
   4  -5  -5  186.37   21.20
   3  -5  -5   80.05   10.44
   3  -5  -5   67.76   11.32
   2  -5  -5  841.53   74.23
   2  -5  -5  845.82   75.54
   2  -5  -5  804.83   75.06
   1  -5  -5  358.23   30.65
   1  -5  -5  311.37   31.46
  -1   5   5  327.50   30.91
   0  -5  -5   17.72    4.32
   0  -5  -5   21.93    3.31
   0   5   5   15.44    2.94
  -1  -5  -5  353.17   33.52
  -1  -5  -5  320.59   31.05
   1   5   5  352.35   31.01
  -2  -5  -5  817.74   81.05
  -2  -5  -5  933.44   78.71
   2   5   5  889.61   78.30
  -3  -5  -5   54.19    7.53
   3   5   5   45.10    6.77
  -4  -5  -5  172.91   17.98
   4   5   5  163.47   17.60
  -5  -5  -5   28.84    6.03
  -6  -5  -5   -0.16    2.35
  -7  -5  -5    7.96    5.12
  -8  -5  -5    5.35    5.62
   8  -6  -5    2.45    3.82
   7  -6  -5   -2.37    2.98
   6  -6  -5   57.85   12.96
   5  -6  -5   37.73    9.12
   4  -6  -5  119.03   15.57
   3  -6  -5  259.73   28.61
   3  -6  -5  292.64   27.63
   3  -6  -5  279.07   28.58
   2  -6  -5   15.17    4.35
   2  -6  -5   17.56    3.75
   2  -6  -5   17.44    4.55
   1  -6  -5  292.23   27.29
   1  -6  -5  326.84   29.10
  -1   6   5  268.06   27.66
   0  -6  -5   42.94    5.24
   0  -6  -5   43.45    7.61
   0   6   5   46.49    5.66
  -1  -6  -5  295.79   29.61
   1   6   5  288.94   26.95
  -2  -6  -5   12.90    2.85
  -2  -6  -5   17.70    5.73
   2   6   5   14.22    3.01
  -3  -6  -5  289.22   30.66
   3   6   5  370.90   31.18
  -4  -6  -5  110.24   12.89
   4   6   5  118.49   13.07
  -5  -6  -5   41.03    7.33
  -6  -6  -5   47.28    8.75
  -7  -6  -5    2.70    4.34
  -8  -6  -5    8.60    4.99
   8  -7  -5   -5.02    4.77
   7  -7  -5   -1.17    3.25
   6  -7  -5    2.26    4.14
   5  -7  -5   24.42    6.89
   4  -7  -5    7.46    4.02
   4  -7  -5   11.54    3.73
   3  -7  -5   25.37    5.00
   3  -7  -5   13.34    5.85
   3  -7  -5   18.28    5.46
   2  -7  -5    2.30    2.60
   2  -7  -5    3.25    1.36
   2  -7  -5    1.98    1.81
   1  -7  -5   34.69    5.03
   1  -7  -5   27.12    5.80
   1  -7  -5   27.14    6.39
  -1   7   5   39.15    6.15
   0  -7  -5   10.99    4.11
   0  -7  -5    3.53    1.41
   0   7   5    5.12    1.94
  -1  -7  -5   25.97    4.29
  -1  -7  -5   41.19    8.07
   1   7   5   26.60    4.48
  -2  -7  -5    3.41    1.70
  -2  -7  -5    5.09    3.64
   2   7   5    3.49    1.58
  -3  -7  -5   11.38    2.93
   3   7   5   19.57    3.59
  -4  -7  -5    7.10    2.64
  -5  -7  -5   16.38    4.85
  -6  -7  -5   -0.57    3.36
  -7  -7  -5   -5.56    3.07
  -8  -7  -5   -2.50    4.13
   7  -8  -5    1.23    3.12
   6  -8  -5    4.23    4.35
   5  -8  -5    7.61    4.52
   5  -8  -5    9.74    4.76
   4  -8  -5    5.03    3.58
   4  -8  -5   11.70    4.10
   3  -8  -5    7.84    2.89
   3  -8  -5   18.96    6.20
   2  -8  -5    9.46    3.28
   2  -8  -5    9.21    2.57
   2  -8  -5   10.09    3.65
   1  -8  -5   45.06    7.53
   1  -8  -5   32.93    6.95
   1  -8  -5   23.69    4.27
  -1   8   5   26.25    5.08
   0  -8  -5   17.56    3.44
   0  -8  -5   15.31    4.84
   0   8   5   23.91    4.32
  -1  -8  -5   27.80    7.32
  -1  -8  -5   35.99    5.20
   1   8   5   35.55    5.38
  -2  -8  -5    8.88    2.66
  -2  -8  -5    6.28    4.58
   2   8   5   13.63    2.98
  -3  -8  -5   10.72    3.04
   3   8   5   13.31    3.17
  -4  -8  -5    2.36    2.76
  -5  -8  -5    7.33    3.28
  -6  -8  -5   -5.72    2.47
  -7  -8  -5   -4.82    3.49
   7  -9  -5   -0.14    4.81
   7  -9  -5    0.57    3.94
   6  -9  -5    1.07    3.85
   6  -9  -5    2.31    3.03
   5  -9  -5    0.24    2.96
   5  -9  -5   -0.52    2.83
   4  -9  -5    9.75    3.65
   4  -9  -5   13.72    5.77
   3  -9  -5    0.38    3.07
   3  -9  -5    3.85    1.93
   2  -9  -5   14.60    3.39
   2  -9  -5   22.67    5.95
   1  -9  -5    2.80    1.42
   1  -9  -5   -0.31    2.16
   1  -9  -5    0.40    2.41
   0  -9  -5  135.73   15.76
   0  -9  -5  172.31   14.89
   0  -9  -5  132.10   17.11
   0   9   5  136.68   15.08
  -1  -9  -5    0.59    2.50
  -1  -9  -5    3.30    1.48
   1   9   5    0.41    1.69
  -2  -9  -5   10.33    5.61
  -2  -9  -5   19.85    3.91
   2   9   5   19.68    3.99
  -3  -9  -5    2.71    2.99
  -3  -9  -5    3.44    1.94
  -4  -9  -5    7.36    3.10
  -5  -9  -5   -1.88    2.36
  -6  -9  -5    3.41    3.14
  -7  -9  -5   -7.25    2.94
   7 -10  -5    2.10    6.33
   6 -10  -5    3.90    3.53
   6 -10  -5    3.72    3.92
   5 -10  -5   -0.53    3.03
   5 -10  -5    6.07    3.98
   4 -10  -5   12.78    5.19
   4 -10  -5    6.20    2.92
   3 -10  -5   24.83    7.65
   3 -10  -5   21.33    4.68
   2 -10  -5   35.10    8.39
   2 -10  -5   40.10    8.57
   2 -10  -5   23.40    4.71
   1 -10  -5   -1.95    3.27
   1 -10  -5    2.54    1.50
   1 -10  -5    0.47    2.46
   0 -10  -5   14.01    4.32
   0 -10  -5    9.54    2.39
   0 -10  -5    5.40    3.37
  -1 -10  -5   -0.87    2.33
  -1 -10  -5    0.26    1.36
  -1 -10  -5    2.58    3.57
  -2 -10  -5   55.82    6.77
  -2 -10  -5   32.02   10.08
  -3 -10  -5   18.04    6.79
  -3 -10  -5   19.77    4.04
  -4 -10  -5   10.21    3.04
  -5 -10  -5    1.15    2.21
  -6 -10  -5   -2.47    2.43
   6 -11  -5    5.21    5.75
   6 -11  -5   -3.51    3.32
   5 -11  -5    4.79    5.00
   5 -11  -5   10.29    4.31
   4 -11  -5   -6.67    2.57
   4 -11  -5    1.52    2.19
   3 -11  -5    2.04    1.97
   3 -11  -5    3.44    2.90
   2 -11  -5    6.53    2.39
   2 -11  -5    3.86    3.43
   1 -11  -5   20.87    5.90
   1 -11  -5   14.29    3.40
   1 -11  -5   24.79    6.81
   0 -11  -5   10.60    5.23
   0 -11  -5   13.12    3.14
   0 -11  -5   20.16    5.05
  -1 -11  -5   13.09    4.03
  -1 -11  -5   16.17    3.35
  -1 -11  -5   22.08    7.30
  -2 -11  -5    4.34    3.90
  -2 -11  -5    4.21    2.79
  -2 -11  -5    4.24    2.24
  -3 -11  -5   -0.67    1.87
  -3 -11  -5    3.04    3.56
  -4 -11  -5    1.66    1.75
   6 -12  -5   -2.35    4.63
   6 -12  -5   -3.53    3.29
   5 -12  -5    6.28    3.63
   5 -12  -5    7.33    4.93
   4 -12  -5    8.45    3.18
   4 -12  -5    7.55    4.29
   3 -12  -5    7.61    3.32
   3 -12  -5    9.35    4.85
   2 -12  -5   17.89    6.66
   2 -12  -5   24.97    4.67
   1 -12  -5   26.48    8.16
   1 -12  -5   28.11    4.58
   1 -12  -5   23.32    6.74
   0 -12  -5   19.03    3.77
   0 -12  -5   26.16    7.57
   0 -12  -5   10.81    4.90
  -1 -12  -5   31.55    8.97
  -1 -12  -5   26.08    4.66
  -1 -12  -5   27.75    5.17
  -2 -12  -5   19.99    5.06
  -2 -12  -5   24.56    4.13
  -2 -12  -5   28.39    9.89
  -3 -12  -5   10.24    2.44
  -3 -12  -5    4.16    2.59
  -3 -12  -5    9.09    5.59
   5 -13  -5   -0.28    3.06
   5 -13  -5    0.89    3.76
   4 -13  -5   -2.51    3.21
   4 -13  -5   -1.85    2.42
   3 -13  -5    0.86    2.00
   3 -13  -5   -1.10    2.67
   2 -13  -5    1.66    1.61
   2 -13  -5   -2.06    2.69
   1 -13  -5   -1.40    4.74
   1 -13  -5    4.55    2.11
   1 -13  -5    2.99    2.93
   0 -13  -5   15.07    6.05
   0 -13  -5   18.00    3.71
   0 -13  -5   19.04    5.47
  -1 -13  -5    3.71    3.51
  -1 -13  -5    1.04    2.32
  -1 -13  -5   -4.44    3.28
  -2 -13  -5   -3.01    1.63
  -2 -13  -5   -4.68    2.30
  -2 -13  -5   -0.34    3.31
  -3 -13  -5    4.93    3.74
   4 -14  -5   -1.86    2.68
   4 -14  -5   -0.36    3.19
   3 -14  -5    3.93    2.59
   3 -14  -5   -0.32    3.14
   2 -14  -5    7.39    2.77
   2 -14  -5    7.35    4.14
   1 -14  -5    0.75    3.45
   1 -14  -5    4.03    2.32
   1 -14  -5    5.30    5.67
   0 -14  -5   11.16    2.99
   0 -14  -5    7.49    5.95
   0 -14  -5   17.87    6.62
  -1 -14  -5    3.98    3.49
  -1 -14  -5    7.30    5.61
  -1 -14  -5   -0.28    2.15
  -2 -14  -5    3.51    4.30
  -3 -14  -5    1.15    3.23
   3 -15  -5    1.30    2.50
   3 -15  -5   -1.35    3.35
   2 -15  -5    0.58    2.19
   1 -15  -5    4.88    2.26
   1 -15  -5    3.00    3.05
   1 -15  -5   -7.04    6.45
   0 -15  -5    0.15    2.12
   0 -15  -5  -11.22    4.46
   0 -15  -5   -5.36    3.29
  -1 -15  -5    3.89    2.26
  -1 -15  -5    2.28    4.28
  -1 -15  -5   -2.01    2.77
  -2 -15  -5   -8.63    3.46
  -3 -15  -5    5.34    5.12
   2 -16  -5    3.68    3.06
   2 -16  -5    8.98    6.26
   1 -16  -5    6.67    4.72
   1 -16  -5   -2.75    2.65
   0 -16  -5   18.35    4.19
   0 -16  -5   24.21    9.79
  -1 -16  -5   -6.57    3.05
  -2 -16  -5   11.69    6.49
  -2 -16   6   13.39    7.34
  -1 -16   6    0.74    4.23
   0 -16   6   -0.51    3.91
   1 -16   6   -4.49    3.17
   2 -16   6    6.18    4.64
  -3 -15   6   -7.55    4.74
  -2 -15   6    4.11    4.30
  -1 -15   6    1.71    3.63
   0 -15   6   -0.21    2.75
   1 -15   6    2.54    3.95
   2 -15   6   -1.18    2.75
   3 -15   6    2.46    1.64
   3 -15   6   -0.91    3.52
  -3 -14   6    1.99    4.02
  -2 -14   6   -0.79    4.46
  -1 -14   6    0.16    3.35
   0 -14   6   -0.91    2.88
   1 -14   6    4.11    3.39
   2 -14   6    0.95    3.11
   3 -14   6    1.06    2.73
   3 -14   6    0.27    1.45
   3 -14   6   11.29    4.19
   4 -14   6    2.19    3.57
   4 -14   6    5.38    2.72
   4  13  -6   -4.43    2.77
   3  13  -6    6.18    2.68
  -3 -13   6    0.55    4.04
   2  13  -6    5.66    2.97
  -2 -13   6    7.00    4.53
   1  13  -6    2.92    2.67
  -1 -13   6   -0.19    2.99
   0 -13   6   -1.61    3.25
   1 -13   6   -0.04    2.56
   2 -13   6    4.24    4.71
   3 -13   6    6.09    4.44
   3 -13   6    1.51    3.75
   3 -13   6    2.03    1.44
   4 -13   6    3.80    4.32
   4 -13   6    0.66    2.17
   5 -13   6    1.44    4.64
   5 -13   6   -0.10    2.79
   4  12  -6    5.45    2.54
   3  12  -6    6.01    2.00
  -3 -12   6    1.58    3.89
   2  12  -6    7.14    2.37
  -2 -12   6    1.45    3.83
   1  12  -6   28.00    4.83
  -1 -12   6   19.58    6.60
   0 -12   6    2.61    2.31
   1 -12   6   23.45    6.26
   2 -12   6    1.77    1.84
   2 -12   6    0.66    1.68
   2 -12   6    5.58    1.27
  -3  12  -6    6.26    4.07
   3 -12   6    6.73    3.55
   3 -12   6    1.54    3.64
   3 -12   6    3.38    1.87
  -4  12  -6   -0.24    4.43
   4 -12   6    2.27    2.22
   4 -12   6    5.17    4.64
   5 -12   6   -1.89    3.28
   5 -12   6   -3.61    2.51
   6 -12   6   -3.41    3.71
   6 -12   6   -1.03    3.78
   5  11  -6    3.58    3.84
   4  11  -6   -1.56    2.23
   3  11  -6   19.57    3.24
  -3 -11   6   25.62    7.16
   2  11  -6    2.77    1.62
  -2 -11   6    0.64    3.02
   1  11  -6   29.15    4.75
  -1 -11   6   30.11    7.22
   0 -11   6    2.63    2.69
   1 -11   6   30.44    6.96
  -2  11  -6    3.22    3.37
   2 -11   6    0.71    1.88
   2 -11   6    4.96    3.78
   2 -11   6    3.68    1.03
  -3  11  -6   25.98    7.91
   3 -11   6   22.94    6.87
   3 -11   6   24.08    3.99
   3 -11   6   25.48    6.02
  -4  11  -6   -1.24    4.79
   4 -11   6   -1.47    3.51
   4 -11   6    1.61    2.10
  -5  11  -6   -0.28    5.22
   5 -11   6    1.24    2.89
   5 -11   6   -0.78    4.25
  -6  11  -6   -5.74    5.32
   6 -11   6    4.18    4.45
   6 -11   6    3.92    3.41
   5  10  -6   -2.99    3.00
   4  10  -6    4.74    2.35
  -3 -10   6    5.20    4.35
   2  10  -6    2.40    1.51
  -2 -10   6    1.78    2.28
   1  10  -6   13.78    2.68
  -1 -10   6   17.51    4.98
   0 -10   6   50.04    8.72
  -1  10  -6   17.79    5.18
   1 -10   6   24.81    5.99
  -2  10  -6    1.45    3.39
   2 -10   6    4.15    3.34
   2 -10   6    5.52    1.46
   2 -10   6    2.80    2.27
  -3  10  -6   -0.83    4.43
   3 -10   6   -0.08    1.44
   3 -10   6    1.41    2.91
   3 -10   6   -2.16    2.63
  -4  10  -6    9.87    5.01
   4 -10   6    3.82    2.34
   4 -10   6    9.93    5.08
  -5  10  -6    0.03    5.57
   5 -10   6    0.61    2.81
  -6  10  -6   -3.38    5.15
   6 -10   6    7.88    6.20
  -7  10  -6   15.15    7.01
   7 -10   6    1.02    4.18
   5   9  -6   -1.44    3.55
   4   9  -6    8.62    2.95
   3   9  -6   11.40    2.51
  -3  -9   6   12.64    5.39
   2   9  -6   53.95    5.53
  -2  -9   6   41.67    9.04
   1   9  -6   16.55    2.87
  -1  -9   6   18.44    4.79
   0   9  -6   12.30    3.59
   0  -9   6   10.89    4.15
  -1   9  -6   10.33    3.94
   1  -9   6   17.60    1.90
   1  -9   6   21.60    5.51
   1  -9   6   20.21    2.65
  -2   9  -6   61.03    9.96
   2  -9   6   40.46    6.36
   2  -9   6   37.32    8.54
   2  -9   6   42.95    5.17
  -3   9  -6   16.27    5.71
   3  -9   6   18.70    3.83
   3  -9   6    7.45    3.55
   3  -9   6   12.12    3.89
  -4   9  -6    8.34    5.89
   4  -9   6    5.22    3.35
  -5   9  -6    3.14    3.75
   5  -9   6   -4.32    3.57
  -6   9  -6   -5.28    4.00
   6  -9   6    0.36    4.05
  -7   9  -6   -3.41    6.39
   7  -9   6   -1.80    4.66
   5   8  -6    4.31    3.19
   4   8  -6   17.29    3.85
   3   8  -6   12.31    2.74
  -3  -8   6   13.18    4.69
   2   8  -6    3.64    1.15
  -2  -8   6    1.64    2.65
   1   8  -6    3.91    1.55
   1   8  -6    5.33    1.28
  -1  -8   6    6.36    2.84
   0   8  -6   86.90   11.17
   0  -8   6  122.03   12.43
  -1   8  -6    4.60    2.45
   1  -8   6    3.22    1.03
   1  -8   6    3.52    0.84
   1  -8   6    7.17    2.52
  -2   8  -6    0.76    1.95
   2  -8   6    0.70    1.92
   2  -8   6    2.19    2.10
   2  -8   6    4.91    1.44
  -3   8  -6    9.33    4.13
   3  -8   6   16.96    4.46
   3  -8   6    7.89    4.26
  -4   8  -6   20.44    6.80
   4  -8   6   12.16    5.33
  -5   8  -6    5.64    5.00
   5  -8   6   -0.39    2.71
  -6   8  -6   11.20    5.98
   6  -8   6    5.79    5.46
  -7   8  -6   -1.37    3.56
   7  -8   6   -3.75    3.29
   5   7  -6    6.33    4.11
   4   7  -6   16.22    3.86
   3   7  -6    8.65    2.36
   2   7  -6   63.83    6.05
  -2  -7   6   48.81    8.99
   1   7  -6    8.35    1.27
   1   7  -6    5.97    1.80
  -1  -7   6    3.68    1.73
   0   7  -6   30.72    5.28
   0  -7   6   43.33    5.77
  -1   7  -6    7.24    2.56
   1  -7   6    8.03    1.38
   1  -7   6    9.26    3.36
   1  -7   6    6.89    1.57
  -2   7  -6   83.04   10.17
   2  -7   6   79.26    8.11
   2  -7   6   59.00    8.31
   2  -7   6   68.62    9.89
  -3   7  -6    4.70    3.30
   3  -7   6   16.21    3.98
   3  -7   6    5.37    4.09
  -4   7  -6   23.26    6.21
   4  -7   6   20.11    6.23
   4  -7   6   18.38    5.31
  -5   7  -6    5.43    4.56
   5  -7   6   14.03    7.06
  -6   7  -6    7.54    5.03
   6  -7   6   -4.81    2.84
  -7   7  -6    1.16    5.76
   7  -7   6    1.06    5.25
  -8   7  -6  -13.56    5.58
   8  -7   6    3.91    6.31
   5   6  -6   17.96    4.72
   4   6  -6  163.97   17.10
   3   6  -6   34.58    5.03
  -2  -6   6  267.09   26.27
  -1  -6   6  413.61   38.12
   0   6  -6  236.16   21.18
   0  -6   6  211.29   21.60
  -1   6  -6  404.12   39.77
   1  -6   6  489.64   37.94
   1  -6   6  424.38   40.32
   1  -6   6  384.76   37.98
  -2   6  -6  260.09   23.62
   2  -6   6  228.55   21.70
   2  -6   6  185.50   23.04
  -3   6  -6   32.18    7.20
   3  -6   6   43.99    7.06
   3  -6   6   34.89    8.97
  -4   6  -6  198.05   23.39
   4  -6   6  215.28   22.37
   4  -6   6  201.23   25.21
  -5   6  -6   13.43    5.34
   5  -6   6   19.00    7.30
  -6   6  -6   -7.14    4.41
   6  -6   6   -0.86    4.16
  -7   6  -6    2.13    4.63
   7  -6   6    3.36    5.04
  -8   6  -6    5.48    6.77
   8  -6   6    1.23    5.61
   5   5  -6   -0.18    3.33
   4   5  -6   53.19    7.89
   3   5  -6  156.16   15.21
  -2  -5   6  118.30   12.78
  -1  -5   6  451.48   40.88
  -1   5  -6  371.84   36.36
   1  -5   6  394.40   35.13
   1  -5   6  394.65   35.02
   1  -5   6  414.58   37.25
  -2   5  -6  115.38   13.71
   2  -5   6  117.24   14.79
   2  -5   6  131.45   13.02
  -3   5  -6  187.37   20.84
   3  -5   6  198.22   22.60
  -4   5  -6   31.97    7.35
   4  -5   6   26.47    6.51
   4  -5   6   28.21    8.60
  -5   5  -6    2.94    2.97
   5  -5   6   16.56    7.64
  -6   5  -6   80.75   14.67
   6  -5   6   95.45   19.23
  -7   5  -6   -0.92    4.76
   7  -5   6    1.71    4.88
  -8   5  -6    5.93    4.90
   8  -5   6    8.54    7.09
   5   4  -6   -0.30    3.39
   4   4  -6   94.22   10.86
   3   4  -6  166.24   16.25
  -1  -4   6  190.29   17.84
   0   4  -6  175.94   15.88
   0  -4   6  174.55   16.82
  -1   4  -6  163.29   18.76
   1  -4   6  198.88   18.16
   1  -4   6  246.31   20.75
  -2   4  -6   25.98    5.21
   2  -4   6   18.71    3.84
   2  -4   6   21.64    5.70
  -3   4  -6  158.30   18.79
   3  -4   6  183.74   21.17
   3  -4   6  183.42   18.61
  -4   4  -6   68.02   11.77
   4  -4   6   94.17   11.31
   4  -4   6   80.57   15.28
  -5   4  -6   -4.22    2.74
   5  -4   6    7.40    4.68
  -6   4  -6   30.53    8.27
   6  -4   6   24.28    9.29
  -7   4  -6   -3.29    3.94
   7  -4   6   -2.29    4.81
  -8   4  -6   10.10    6.89
   8  -4   6   -1.02    5.54
   5   3  -6    0.39    2.84
   4   3  -6    2.30    2.36
   3   3  -6   42.57    5.55
   2   3  -6  191.38   17.95
   1   3  -6   75.90    8.38
  -1  -3   6  102.03    8.65
   0   3  -6  227.93   20.50
   0  -3   6  235.85   21.39
  -1   3  -6   67.48    7.14
   1  -3   6   56.96    7.82
  -2   3  -6  189.09   18.25
   2  -3   6  167.09   19.39
   2  -3   6  173.25   17.35
  -3   3  -6   29.59    6.37
   3  -3   6   38.27    6.31
   3  -3   6   28.90    7.89
  -4   3  -6    3.91    2.75
   4  -3   6    5.15    3.93
   4  -3   6    5.23    2.51
  -5   3  -6    1.23    2.76
   5  -3   6    4.88    2.97
  -6   3  -6   -0.84    3.44
   6  -3   6   -2.70    4.22
  -7   3  -6    4.09    4.64
   7  -3   6    6.06    6.10
  -8   3  -6   -5.15    4.63
   8  -3   6   -2.98    4.79
   8   2  -6   -5.81    4.21
   5   2  -6    7.02    3.97
   4   2  -6   46.77    7.61
   3   2  -6   47.50    6.23
   2   2  -6    6.94    1.73
   1   2  -6 1274.13  112.39
  -1  -2   6 1319.62  112.51
   0   2  -6   18.33    2.08
   0  -2   6   17.12    3.10
  -1   2  -6 1078.91   94.70
  -2   2  -6    5.30    2.11
   2  -2   6    6.94    1.95
  -3   2  -6   41.85    7.33
   3  -2   6   45.29    7.19
  -4   2  -6   41.25    7.73
   4  -2   6   33.25    7.21
  -5   2  -6    5.59    3.59
  -6   2  -6    7.15    5.29
  -7   2  -6   -3.21    3.86
   7  -2   6    5.12    3.89
  -8   2  -6   -4.94    5.98
   8  -2   6   -5.50    4.57
  -9   2  -6  -11.71    6.27
   9   1  -6    6.42    5.79
   8   1  -6   -0.11    4.21
   7   1  -6   -1.75    4.90
   6   1  -6   12.21    4.64
   5   1  -6    8.12    4.09
   4   1  -6   10.93    3.62
   3   1  -6   94.16   10.63
   0   1  -6   45.41    4.68
   0  -1   6   49.60    4.63
  -1   1  -6  700.30   59.24
   1  -1   6  639.34   58.79
  -2   1  -6  103.98   12.13
   2  -1   6  131.84   12.41
  -3   1  -6  104.03   12.45
   3  -1   6  115.62   12.52
  -4   1  -6   16.76    4.62
   4  -1   6   15.13    4.08
  -5   1  -6    1.65    2.01
  -6   1  -6   11.70    4.74
  -7   1  -6    5.32    4.07
  -8   1  -6    0.15    4.67
  -9   1  -6    7.10    6.52
   9  -1   6   -2.82    4.07
   9   0  -6  -11.24    5.33
   8   0  -6   -7.97    3.85
   7   0  -6   -7.44    4.64
   6   0  -6    6.09    4.79
   5   0  -6   29.57    8.26
   5   0  -6   42.61    8.46
   4   0  -6   14.18    4.24
   4   0  -6   22.60    6.43
   3   0  -6    3.79    2.27
   3   0  -6    2.50    2.18
   2   0  -6   29.81    4.12
   1   0  -6 3977.98  341.69
  -1   0   6 3922.59  341.80
   0   0   6   75.20    7.44
   0   0   6   81.58    7.97
  -1   0  -6 4069.84  350.62
   1   0   6 4018.16  350.38
  -2   0  -6   27.24    4.38
   2   0   6   22.70    4.03
  -3   0  -6    5.02    2.24
   3   0   6    4.75    1.92
  -4   0  -6   14.03    4.19
   4   0   6   18.52    4.65
  -5   0  -6   23.54    6.07
  -6   0  -6   11.32    3.56
  -7   0  -6   -0.92    4.37
  -8   0  -6   -3.90    4.37
  -9   0  -6   -7.07    5.81
   9  -1  -6   -6.96    5.66
   8  -1  -6    3.98    4.99
   7  -1  -6    6.16    5.17
   6  -1  -6    8.92    6.17
   5  -1  -6    3.33    3.96
   4  -1  -6    9.93    4.35
   4  -1  -6   12.53    4.29
   3  -1  -6   92.75   11.15
   2  -1  -6  110.27   11.28
   1  -1  -6  697.84   62.13
   1  -1  -6  695.84   61.89
  -1   1   6  719.92   61.98
   0  -1  -6   48.71    5.71
   0  -1  -6   52.82    4.97
   0   1   6   39.42    4.72
   0   1   6   44.07    5.30
  -1  -1  -6  735.95   68.95
   1   1   6  829.36   68.90
  -2  -1  -6  103.71   11.53
   2   1   6  115.38   11.35
  -3  -1  -6  105.34   12.02
   3   1   6  104.65   11.85
  -4  -1  -6    8.04    3.17
   4   1   6   12.29    3.50
  -5  -1  -6    3.45    2.90
  -6  -1  -6    6.74    3.84
  -7  -1  -6   -0.17    4.30
  -8  -1  -6    1.12    5.49
  -9  -1  -6   -1.71    6.46
   8  -2  -6   -2.41    4.69
   7  -2  -6    2.36    5.05
   6  -2  -6   12.67    6.89
   5  -2  -6   19.06    6.54
   4  -2  -6   32.82    7.13
   4  -2  -6   43.81    8.37
   3  -2  -6   30.71    6.10
   3  -2  -6   33.44    6.09
   2  -2  -6    4.40    1.95
   1  -2  -6 1213.83  113.59
   1  -2  -6 1387.01  113.65
   0  -2  -6   15.28    2.48
   0  -2  -6   18.93    3.56
   0   2   6   13.17    2.27
  -1  -2  -6 1200.72  105.45
   1   2   6 1205.89  105.22
  -2  -2  -6   10.40    2.77
   2   2   6    7.30    1.97
  -3  -2  -6   35.28    6.19
   3   2   6   33.97    5.58
  -4  -2  -6   28.17    5.78
   4   2   6   22.35    5.00
  -5  -2  -6    5.69    3.42
  -6  -2  -6    9.18    4.56
  -7  -2  -6   -3.20    4.22
  -8  -2  -6   -5.02    4.56
  -9  -2  -6   -5.08    5.91
   8  -3  -6   -1.75    4.45
   7  -3  -6    1.98    4.95
   6  -3  -6    1.29    4.19
   5  -3  -6   10.68    5.02
   4  -3  -6    4.36    2.32
   4  -3  -6    7.30    3.46
   3  -3  -6   28.54    5.67
   3  -3  -6   30.58    5.92
   2  -3  -6  210.36   20.68
   1  -3  -6   69.37    8.14
  -1   3   6   79.76    8.23
   0  -3  -6  235.49   20.10
   0   3   6  199.85   20.00
  -1  -3  -6   83.94   10.01
  -1  -3  -6   87.60    8.44
   1   3   6   67.96    7.88
  -2  -3  -6  237.17   20.95
   2   3   6  194.81   20.13
  -3  -3  -6   28.18    5.49
   3   3   6   36.78    5.68
  -4  -3  -6    4.15    2.29
   4   3   6    1.34    2.44
  -5  -3  -6    7.25    4.05
  -6  -3  -6   -1.95    2.38
  -7  -3  -6    0.93    4.60
  -8  -3  -6    0.66    4.41
   8  -4  -6    0.94    4.43
   7  -4  -6   -4.72    3.81
   6  -4  -6   44.16   10.72
   5  -4  -6    7.80    3.79
   4  -4  -6   93.91   12.23
   4  -4  -6   83.24   13.49
   3  -4  -6  167.34   19.09
   3  -4  -6  183.34   18.93
   2  -4  -6   31.28    5.75
   2  -4  -6   25.90    4.63
   1  -4  -6  211.11   19.74
   1  -4  -6  194.51   18.82
  -1   4   6  191.38   19.05
   0  -4  -6  188.21   17.31
   0  -4  -6  154.99   18.13
   0   4   6  207.37   17.59
  -1  -4  -6  179.28   20.06
  -1  -4  -6  195.67   18.47
   1   4   6  201.50   18.30
  -2  -4  -6   24.23    4.36
   2   4   6   24.17    4.13
  -3  -4  -6  186.96   18.68
   3   4   6  178.81   18.29
  -4  -4  -6   95.15   10.16
   4   4   6   58.35    9.60
  -5  -4  -6   14.16    4.75
  -6  -4  -6   56.34    9.95
  -7  -4  -6   -1.21    3.50
  -8  -4  -6    8.80    5.92
   8  -5  -6   -3.94    4.55
   7  -5  -6    3.82    6.01
   6  -5  -6   78.37   14.72
   5  -5  -6   12.39    5.10
   4  -5  -6   45.95    9.38
   3  -5  -6  167.46   18.38
   3  -5  -6  165.82   18.75
   2  -5  -6  105.34   12.24
   2  -5  -6  130.82   13.54
   1  -5  -6  469.17   42.00
   1  -5  -6  437.98   40.69
  -1   5   6  443.89   41.11
   0  -5  -6 1049.32   99.81
   0  -5  -6 1272.57   98.44
   0   5   6 1031.92   98.33
  -1  -5  -6  430.62   40.35
   1   5   6  460.98   40.27
  -2  -5  -6  132.20   16.18
  -2  -5  -6  130.26   13.72
   2   5   6  134.78   13.42
  -3  -5  -6  149.84   16.31
   3   5   6  163.53   16.15
  -4  -5  -6   37.28    6.57
   4   5   6   27.44    5.63
  -5  -5  -6    4.70    2.83
  -6  -5  -6   82.31   12.24
  -7  -5  -6    7.54    4.57
  -8  -5  -6    3.07    5.67
   8  -6  -6    2.48    4.03
   7  -6  -6    3.94    4.51
   6  -6  -6    0.04    3.48
   5  -6  -6   15.02    5.70
   4  -6  -6  157.83   18.90
   3  -6  -6   27.85    5.55
   3  -6  -6   43.12    7.78
   3  -6  -6   34.29    7.31
   2  -6  -6  256.12   25.01
   2  -6  -6  236.34   26.34
   2  -6  -6  287.43   26.55
   1  -6  -6  397.74   35.79
   1  -6  -6  346.70   36.96
  -1   6   6  430.17   36.58
   0  -6  -6  187.59   18.98
   0  -6  -6  246.20   21.77
   0   6   6  188.78   19.23
  -1  -6  -6  332.06   30.46
  -1  -6  -6  328.20   33.09
   1   6   6  327.33   30.35
  -2  -6  -6  301.95   27.66
  -2  -6  -6  239.39   23.51
   2   6   6  222.51   23.00
  -3  -6  -6   28.37    4.97
   3   6   6   26.53    4.84
  -4  -6  -6  170.14   18.31
  -5  -6  -6   27.07    5.79
  -6  -6  -6    6.70    3.26
  -7  -6  -6    5.73    4.25
  -8  -6  -6  -10.27    4.85
   8  -7  -6   -1.94    3.85
   7  -7  -6    2.65    5.32
   6  -7  -6    0.97    3.59
   5  -7  -6   15.21    6.13
   4  -7  -6   15.82    5.61
   4  -7  -6   17.64    4.58
   3  -7  -6   12.92    3.94
   3  -7  -6   11.68    3.45
   2  -7  -6   56.13    9.68
   2  -7  -6   69.18    7.78
   2  -7  -6   48.08    9.25
   1  -7  -6    6.32    2.49
   1  -7  -6    7.07    2.09
  -1   7   6    8.53    2.50
   0  -7  -6   27.71    4.42
   0  -7  -6   33.32    6.91
   0   7   6   26.11    4.59
  -1  -7  -6    8.08    2.14
  -1  -7  -6    6.21    3.51
   1   7   6    6.70    2.34
  -2  -7  -6   51.88   10.91
  -2  -7  -6   66.28    7.81
   2   7   6   65.13    7.49
  -3  -7  -6   12.03    3.21
   3   7   6    6.04    2.78
  -4  -7  -6   19.00    4.62
  -5  -7  -6   11.87    3.25
  -6  -7  -6   -7.93    3.06
  -7  -7  -6   -9.61    3.90
  -8  -7  -6    5.13    5.53
   7  -8  -6   -4.46    2.77
   6  -8  -6    9.44    5.57
   5  -8  -6    7.94    4.15
   5  -8  -6    3.98    3.04
   4  -8  -6   23.25    6.37
   4  -8  -6   16.14    4.68
   3  -8  -6   10.91    3.51
   3  -8  -6   11.13    3.83
   2  -8  -6    6.04    2.83
   2  -8  -6    7.19    3.65
   2  -8  -6    4.52    1.64
   1  -8  -6    8.75    3.60
   1  -8  -6    2.78    2.61
   1  -8  -6    5.31    2.01
  -1   8   6    1.32    2.11
   0  -8  -6   95.84   12.98
   0  -8  -6  120.56   11.02
   0   8   6   89.32   11.06
  -1  -8  -6    2.49    2.95
  -1  -8  -6    4.03    1.51
   1   8   6    2.73    1.53
  -2  -8  -6    4.38    1.82
  -2  -8  -6    2.03    2.52
   2   8   6    1.99    1.72
  -3  -8  -6    9.36    2.98
   3   8   6    1.71    2.54
  -4  -8  -6   15.96    4.28
  -5  -8  -6    3.54    2.75
  -6  -8  -6    1.97    3.51
  -7  -8  -6   -5.33    3.56
   7  -9  -6    9.10    5.24
   7  -9  -6   -4.45    3.84
   6  -9  -6    2.36    3.51
   6  -9  -6    2.46    2.90
   5  -9  -6    0.10    3.14
   5  -9  -6    6.94    4.52
   4  -9  -6    4.96    2.29
   4  -9  -6    7.25    4.35
   3  -9  -6   23.10    6.53
   3  -9  -6   13.03    3.57
   2  -9  -6   34.40    7.72
   2  -9  -6   52.13    6.45
   2  -9  -6   43.57    9.38
   1  -9  -6    5.77    4.64
   1  -9  -6   17.06    5.37
   1  -9  -6   18.07    3.44
   0  -9  -6    9.83    4.44
   0  -9  -6    6.70    2.09
   0   9   6    8.53    2.72
  -1  -9  -6   16.55    3.40
  -1  -9  -6   20.48    6.60
   1   9   6   16.82    3.63
  -2  -9  -6   36.93   10.41
  -2  -9  -6   48.58    6.96
   2   9   6   42.15    6.57
  -3  -9  -6   13.13    3.44
  -3  -9  -6   14.19    7.30
  -4  -9  -6    6.25    3.01
  -5  -9  -6   -1.68    2.76
  -6  -9  -6    2.89    3.09
  -7  -9  -6   -4.83    3.73
   7 -10  -6    1.36    4.39
   7 -10  -6   -1.92    4.28
   6 -10  -6    1.93    3.50
   6 -10  -6   -1.01    3.07
   5 -10  -6    1.08    4.23
   5 -10  -6    1.13    2.60
   4 -10  -6   10.23    3.64
   4 -10  -6    7.36    3.38
   3 -10  -6    5.54    3.90
   3 -10  -6    3.56    1.56
   2 -10  -6    7.41    2.34
   2 -10  -6    7.26    3.80
   1 -10  -6   21.95    6.47
   1 -10  -6   19.84    5.73
   1 -10  -6   14.05    3.24
   0 -10  -6   39.68    8.44
   0 -10  -6   53.75    6.35
   0 -10  -6   48.06   10.67
  -1 -10  -6   11.77    3.10
  -1 -10  -6   20.89    6.50
  -2 -10  -6    4.33    3.63
  -2 -10  -6    5.81    2.34
  -3 -10  -6   -0.04    1.66
  -3 -10  -6    0.75    3.10
  -4 -10  -6    1.65    2.40
  -5 -10  -6    1.62    2.63
  -6 -10  -6   -3.43    2.93
  -7 -10  -6   -5.69    3.22
   6 -11  -6   -0.85    4.82
   6 -11  -6   -0.95    3.37
   5 -11  -6    4.37    4.38
   5 -11  -6   -4.99    2.80
   4 -11  -6    2.47    2.97
   4 -11  -6    0.49    2.40
   3 -11  -6   15.74    6.34
   3 -11  -6   23.62    5.06
   2 -11  -6   -2.23    2.26
   2 -11  -6    5.14    2.26
   1 -11  -6   21.13    4.01
   1 -11  -6   30.04    7.59
   1 -11  -6   23.89    7.22
   0 -11  -6   -2.25    2.47
   0 -11  -6    0.83    3.23
   0 -11  -6    0.79    1.36
  -1 -11  -6   22.22    7.98
  -1 -11  -6   22.89    4.33
  -1 -11  -6   47.58    6.84
  -2 -11  -6    8.86    2.61
  -2 -11  -6    5.90    4.63
  -3 -11  -6   12.28    6.21
  -3 -11  -6   31.15    4.85
  -4 -11  -6   -1.01    2.31
  -5 -11  -6   -1.47    2.56
   6 -12  -6   -1.45    3.34
   6 -12  -6    2.38    3.88
   5 -12  -6    1.45    3.75
   5 -12  -6    4.73    3.42
   4 -12  -6    1.85    2.07
   4 -12  -6    0.60    2.23
   3 -12  -6   -1.75    1.95
   3 -12  -6    1.13    1.80
   2 -12  -6    5.07    2.91
   2 -12  -6    3.12    2.07
   1 -12  -6   17.99    6.83
   1 -12  -6   19.42    3.82
   1 -12  -6   18.69    7.33
   0 -12  -6   -0.11    3.18
   0 -12  -6   -3.35    1.12
   0 -12  -6   -7.30    3.69
  -1 -12  -6   18.12    3.76
  -1 -12  -6   18.46    7.48
  -1 -12  -6   22.82    5.30
  -2 -12  -6    0.26    2.83
  -2 -12  -6    6.32    2.46
  -2 -12  -6    4.56    3.05
  -3 -12  -6   -0.22    2.17
  -3 -12  -6   -3.63    2.93
  -3 -12  -6    2.13    3.79
  -4 -12  -6   -5.04    2.24
  -4 -12  -6   -3.77    2.09
   5 -13  -6   -0.59    2.90
   5 -13  -6   -2.27    5.06
   4 -13  -6   -0.23    1.97
   4 -13  -6   -0.47    3.33
   3 -13  -6    7.10    2.85
   3 -13  -6   -0.81    3.17
   2 -13  -6    5.96    2.57
   2 -13  -6    8.06    5.12
   1 -13  -6    2.50    1.75
   1 -13  -6    8.03    4.39
   0 -13  -6    2.38    2.00
   0 -13  -6   -2.42    4.98
   0 -13  -6    2.03    3.48
  -1 -13  -6   -6.50    3.91
  -1 -13  -6    2.60    2.03
  -1 -13  -6   -0.75    4.22
  -2 -13  -6   11.93    3.61
  -2 -13  -6    4.96    2.27
  -2 -13  -6    2.33    4.10
  -3 -13  -6    7.44    2.83
  -3 -13  -6    1.94    2.28
  -3 -13  -6    1.79    4.85
   4 -14  -6   10.62    5.22
   4 -14  -6    0.61    3.23
   3 -14  -6   -0.68    4.01
   3 -14  -6   -0.21    2.21
   2 -14  -6    2.50    3.11
   2 -14  -6    1.90    2.01
   1 -14  -6    5.62    2.34
   1 -14  -6   -0.21    3.16
   0 -14  -6    1.12    3.77
   0 -14  -6   -3.67    4.95
   0 -14  -6   -0.47    2.12
  -1 -14  -6   -2.15    2.21
  -1 -14  -6    3.26    4.64
  -1 -14  -6    2.09    4.40
  -2 -14  -6   -6.43    2.00
  -2 -14  -6   -6.62    2.56
  -2 -14  -6   -5.94    2.63
  -3 -14  -6   -5.84    3.22
   3 -15  -6   -1.39    2.56
   3 -15  -6   -0.92    4.36
   2 -15  -6    2.26    5.56
   2 -15  -6    1.91    2.72
   1 -15  -6   -4.91    2.93
   1 -15  -6   -3.88    1.98
   0 -15  -6    3.37    4.31
   0 -15  -6    3.21    2.23
   0 -15  -6   -9.52    5.02
  -1 -15  -6   -3.30    3.87
  -1 -15  -6    6.15    5.58
  -1 -15  -6    2.88    2.52
  -2 -15  -6    3.13    5.40
  -3 -15  -6   -6.15    4.02
   2 -16  -6   10.40    6.17
   2 -16  -6   12.48    3.73
   1 -16  -6    0.32    2.84
   1 -16  -6   -1.85    3.29
   0 -16  -6    3.07    3.06
   0 -16  -6    2.31    4.46
  -1 -16  -6   -6.93    5.13
  -2 -16  -6   15.61    7.35
  -1 -16   7    3.02    4.42
   0 -16   7   -0.46    3.36
   1 -16   7   -1.50    3.40
  -3 -15   7   -2.74    4.86
  -2 -15   7   -1.62    3.75
  -1 -15   7    5.07    4.72
   0 -15   7    4.28    3.90
   1 -15   7    1.17    3.77
   2 -15   7    0.32    3.05
   3 -15   7    1.35    3.76
  -3 -14   7    3.20    4.43
   2  14  -7   -7.30    3.21
  -2 -14   7   -2.36    3.05
  -1 -14   7    4.19    3.12
   0 -14   7   12.88    4.53
   1 -14   7    7.25    4.55
   2 -14   7    1.57    3.93
   3 -14   7   -1.96    2.40
   3 -14   7   -2.70    1.33
   3 -14   7   -0.40    2.63
   4 -14   7    3.45    3.67
   4 -14   7   -1.81    2.28
   4  13  -7   -3.90    2.46
   3  13  -7    8.78    2.60
  -3 -13   7    0.77    4.37
  -2 -13   7   -0.57    4.00
  -1 -13   7    3.30    3.98
   0 -13   7   -3.72    1.89
   1 -13   7   -1.14    1.82
   2 -13   7   -1.62    2.72
   3 -13   7    5.71    4.33
   3 -13   7    5.02    1.54
   3 -13   7    2.40    3.27
   4 -13   7   -0.21    1.85
   4 -13   7   -0.33    2.84
   5 -13   7    2.60    2.64
   5 -13   7   -3.46    3.89
   4  12  -7    0.87    2.28
   3  12  -7    8.12    2.52
  -3 -12   7   11.75    6.65
   2  12  -7    1.63    2.27
  -2 -12   7    3.72    3.34
   1  12  -7   16.85    3.92
  -1 -12   7   17.68    5.67
   0 -12   7    1.65    2.66
   1 -12   7   13.01    5.25
  -2  12  -7    6.12    4.15
   2 -12   7    6.19    1.45
   2 -12   7    4.00    1.04
   2 -12   7    0.42    2.98
  -3  12  -7   -2.23    4.43
   3 -12   7    5.50    3.62
   3 -12   7   11.29    3.99
   3 -12   7    7.79    1.88
  -4  12  -7  -12.95    4.92
   4 -12   7    3.31    4.13
   4 -12   7    0.05    2.04
  -5  12  -7   -4.37    4.94
   5 -12   7    5.30    3.15
   5 -12   7    2.88    4.03
  -6  12  -7   -1.44    7.14
   6 -12   7   -4.01    5.04
   6 -12   7   16.31    4.69
   5  11  -7   -0.05    3.40
   4  11  -7    1.27    2.53
   3  11  -7    0.22    1.46
  -3 -11   7    4.15    4.14
   2  11  -7    0.06    1.46
  -2 -11   7   -1.22    2.69
   1  11  -7   19.22    3.52
  -1 -11   7   11.71    3.89
   0 -11   7   -0.51    2.51
  -1  11  -7   21.36    4.99
   1 -11   7   19.39    6.10
  -2  11  -7   -1.69    2.83
   2 -11   7    1.40    0.89
   2 -11   7   -0.10    2.37
   2 -11   7   -0.94    1.20
  -3  11  -7    0.74    3.84
   3 -11   7   -0.02    3.24
   3 -11   7   -5.86    2.60
   3 -11   7    0.91    1.30
  -4  11  -7    2.31    4.11
   4 -11   7   -3.19    2.10
   4 -11   7    1.31    2.71
  -5  11  -7   -1.41    5.48
   5 -11   7    5.61    4.38
   5 -11   7    2.72    2.82
  -6  11  -7    9.38    6.39
   6 -11   7   -0.28    3.11
   6 -11   7    0.43    4.59
   5  10  -7   -2.89    3.26
   4  10  -7   -1.56    1.86
   3  10  -7   12.96    2.58
  -3 -10   7   19.54    6.27
   2  10  -7    9.24    1.97
  -2 -10   7    4.59    3.34
   1  10  -7    6.42    1.86
  -1 -10   7   11.76    4.02
   0  10  -7   38.70    6.40
   0 -10   7   32.43    7.14
  -1  10  -7   18.56    4.15
   1 -10   7   13.24    4.95
  -2  10  -7    2.73    2.90
   2 -10   7    7.96    2.53
   2 -10   7    5.34    1.44
   2 -10   7    9.18    4.05
  -3  10  -7   15.02    6.27
   3 -10   7   21.98    4.94
   3 -10   7   15.63    3.40
   3 -10   7   16.50    6.18
  -4  10  -7    6.36    4.55
   4 -10   7   -2.26    1.74
   4 -10   7    4.15    3.85
  -5  10  -7    9.61    4.95
   5 -10   7   11.01    5.30
  -6  10  -7   -3.30    5.88
   6 -10   7    0.41    3.24
  -7  10  -7    0.25    6.98
   7 -10   7    4.87    4.51
   5   9  -7   -1.13    3.66
   4   9  -7    7.60    3.31
   3   9  -7   18.78    2.98
  -3  -9   7   20.06    6.27
   2   9  -7    3.25    0.92
  -2  -9   7    0.54    2.61
   1   9  -7  151.11   14.66
  -1  -9   7  166.59   17.41
   0   9  -7    2.08    2.26
   0  -9   7    2.68    2.11
  -1   9  -7  187.44   18.27
   1  -9   7  137.27   17.09
  -2   9  -7   -0.59    2.66
   2  -9   7    5.90    2.09
   2  -9   7    3.64    1.19
   2  -9   7    3.28    2.99
  -3   9  -7   29.44    7.92
   3  -9   7   21.00    4.20
   3  -9   7   22.25    5.32
   3  -9   7   21.18    6.36
  -4   9  -7   22.56    6.33
   4  -9   7   11.00    5.24
  -5   9  -7   -3.67    4.17
   5  -9   7   -2.86    2.64
  -6   9  -7   -2.57    6.56
   6  -9   7   -1.82    3.58
  -7   9  -7   -4.06    5.30
   7  -9   7    1.00    4.46
   5   8  -7    4.18    4.14
   4   8  -7   11.54    3.77
   3   8  -7   18.68    3.29
  -3  -8   7   18.68    5.08
   2   8  -7   16.41    2.25
  -2  -8   7   14.57    4.68
   1   8  -7   42.34    5.72
   1   8  -7   48.62    4.92
  -1  -8   7   53.98    8.35
   0   8  -7    8.82    3.13
   0  -8   7   11.57    3.78
  -1   8  -7   51.14    8.53
   1  -8   7   58.74    9.93
   1  -8   7   58.83    5.30
  -2   8  -7    6.99    3.71
   2  -8   7   14.42    3.07
   2  -8   7   13.00    2.34
   2  -8   7   11.94    4.20
  -3   8  -7   14.93    5.11
   3  -8   7   17.87    5.78
   3  -8   7   28.44    5.58
  -4   8  -7    2.75    3.89
   4  -8   7    5.61    4.76
  -5   8  -7   10.02    6.03
   5  -8   7   14.48    6.73
  -6   8  -7   -6.31    3.97
   6  -8   7    1.06    4.43
  -7   8  -7   -0.24    5.56
   7  -8   7   -1.84    5.89
   5   7  -7    9.87    3.48
   4   7  -7   31.79    5.68
   3   7  -7   26.75    4.12
  -2  -7   7   17.08    4.54
   1   7  -7   17.67    2.11
   1   7  -7   20.58    2.83
  -1  -7   7   16.02    4.01
   0   7  -7   78.76    9.38
   0  -7   7   90.12   10.07
  -1   7  -7   17.17    4.03
   1  -7   7   18.58    4.36
   1  -7   7   20.27    2.27
   1  -7   7   15.29    2.00
  -2   7  -7   10.94    3.58
   2  -7   7   15.10    4.92
   2  -7   7   14.78    2.89
   2  -7   7   24.62    3.97
  -3   7  -7   20.37    6.29
   3  -7   7   26.01    4.60
   3  -7   7   26.61    7.58
  -4   7  -7   18.68    5.90
   4  -7   7   15.03    6.31
   4  -7   7   21.04    5.90
  -5   7  -7    9.42    5.18
   5  -7   7    8.29    5.36
  -6   7  -7    0.56    4.05
   6  -7   7   -4.00    5.31
  -7   7  -7    1.42    4.59
   7  -7   7    0.07    4.16
  -8   7  -7    9.91    7.92
   8  -7   7   -3.79    5.57
   5   6  -7    6.03    3.51
   4   6  -7   13.70    3.56
   3   6  -7   89.92    9.23
  -2  -6   7  352.11   33.42
  -1  -6   7   62.54    7.50
   0   6  -7  742.72   63.79
   0  -6   7  694.72   64.54
  -1   6  -7   60.77    7.59
   1  -6   7   62.93    5.83
   1  -6   7   55.95    5.82
   1  -6   7   53.43    7.73
  -2   6  -7  316.94   31.86
   2  -6   7  315.15   32.63
   2  -6   7  334.90   30.38
  -3   6  -7   93.52   12.69
   3  -6   7  114.14   12.28
   3  -6   7   88.06   15.21
  -4   6  -7   11.80    4.28
   4  -6   7    1.72    4.28
   4  -6   7   13.95    4.37
  -5   6  -7   10.04    5.30
   5  -6   7   11.33    6.62
  -6   6  -7   -3.27    3.93
   6  -6   7    6.79    6.02
  -7   6  -7   -1.64    4.96
   7  -6   7   -4.12    4.76
  -8   6  -7    4.86    5.30
   8  -6   7   -0.16    5.79
   5   5  -7   33.93    7.04
   4   5  -7   42.30    6.58
   3   5  -7   74.42    8.05
  -2  -5   7  252.08   24.27
  -1  -5   7  250.47   23.39
   0   5  -7  746.34   59.44
   0  -5   7  598.69   60.14
  -1   5  -7  203.15   20.74
   1  -5   7  205.95   19.42
   1  -5   7  245.45   22.07
  -2   5  -7  247.58   25.65
   2  -5   7  277.61   24.68
   2  -5   7  241.70   26.80
   3  -5   7   89.58   15.58
   3  -5   7  115.64   12.71
  -4   5  -7   38.11    7.81
   4  -5   7   22.27    7.71
   4  -5   7   37.91    7.02
  -5   5  -7   37.32    8.95
   5  -5   7   52.84   13.07
  -6   5  -7   -7.00    3.76
   6  -5   7    4.61    4.28
  -7   5  -7    6.01    5.02
   7  -5   7    0.51    4.65
  -8   5  -7    6.47    6.39
   8  -5   7    1.56    6.93
   5   4  -7   10.50    3.42
   4   4  -7   83.98    9.99
   3   4  -7   23.75    3.92
  -1  -4   7   20.85    3.35
   0   4  -7    0.95    0.70
   0  -4   7    0.76    0.85
  -1   4  -7   19.52    3.64
   1  -4   7   19.58    2.88
   1  -4   7   24.62    5.28
  -2   4  -7  431.80   40.05
   2  -4   7  398.87   38.88
   2  -4   7  457.75   41.99
  -3   4  -7   23.89    5.78
   3  -4   7   35.09    8.06
   3  -4   7   25.11    5.43
  -4   4  -7   69.57   11.13
   4  -4   7   66.95   10.57
   4  -4   7   85.15   15.22
  -5   4  -7    9.30    4.82
   5  -4   7   12.07    5.38
  -6   4  -7    9.57    5.69
   6  -4   7   -1.98    3.05
  -7   4  -7    6.12    5.37
   7  -4   7   -7.62    3.83
  -8   4  -7   -7.66    5.63
   8  -4   7    5.43    5.56
   8   3  -7    0.60    4.67
   5   3  -7    4.36    3.65
   4   3  -7    2.61    2.23
   3   3  -7  214.91   20.53
   2   3  -7  159.34   14.86
   1   3  -7   88.61    9.07
  -1  -3   7  100.88    9.04
   0   3  -7  446.00   35.06
   0  -3   7  344.17   35.67
  -1   3  -7   81.77    9.18
   1  -3   7   92.42    8.66
  -2   3  -7  160.37   16.27
   2  -3   7  153.80   15.51
   2  -3   7  151.86   17.75
  -3   3  -7  243.21   24.67
   3  -3   7  235.78   23.87
  -4   3  -7    1.71    2.40
   4  -3   7    3.22    2.91
  -5   3  -7    3.92    3.74
   5  -3   7    9.43    5.92
  -6   3  -7   32.08    8.49
   6  -3   7   24.10    8.91
  -7   3  -7   -2.46    4.10
   7  -3   7    0.73    3.97
  -8   3  -7    0.30    4.10
   8  -3   7   10.33    7.81
   8   2  -7    3.25    5.28
   7   2  -7   15.89    7.99
   5   2  -7    1.73    3.51
   4   2  -7    2.00    2.28
   3   2  -7   87.46    9.64
   2   2  -7  181.62   16.78
   0   2  -7    7.31    1.30
   0  -2   7   10.89    2.17
   0  -2   7    7.25    1.05
  -1   2  -7   57.65    6.27
   1  -2   7   51.76    5.66
  -2   2  -7  202.66   18.97
   2  -2   7  178.62   18.32
  -3   2  -7   71.11    9.73
   3  -2   7   84.31    9.84
  -4   2  -7    5.45    2.20
   4  -2   7    8.03    3.45
  -5   2  -7    5.55    3.58
  -6   2  -7    5.62    3.42
  -7   2  -7    2.25    4.17
  -8   2  -7    1.04    5.24
   8  -2   7   -4.49    4.21
   8   1  -7  -10.95    4.00
   7   1  -7    5.49    5.30
   6   1  -7   -2.12    3.62
   5   1  -7    5.60    4.04
   5   1  -7   12.55    5.27
   4   1  -7   23.98    5.25
   3   1  -7   21.97    4.06
   2   1  -7   48.41    5.49
   0   1  -7   64.92    6.15
   0  -1   7   60.94    6.01
  -1   1  -7  183.16   17.84
   1  -1   7  195.78   17.56
  -2   1  -7   39.69    6.37
   2  -1   7   47.48    5.85
  -3   1  -7   20.24    4.53
   3  -1   7   24.24    4.90
  -4   1  -7   24.56    5.67
   4  -1   7   23.33    5.58
  -5   1  -7   10.40    4.68
  -6   1  -7    1.19    3.34
  -7   1  -7   -5.25    3.23
  -8   1  -7    4.21    5.27
   8   0  -7    0.59    4.54
   7   0  -7    2.55    4.71
   6   0  -7    5.90    4.10
   5   0  -7   23.13    7.58
   5   0  -7   35.18    7.55
   4   0  -7   10.29    4.08
   4   0  -7    1.31    2.27
   3   0  -7   72.00    8.97
   2   0  -7  160.67   15.23
   1   0  -7  599.65   48.11
   1   0  -7  526.08   48.49
  -1   0   7  518.00   47.98
   0   0  -7    1.35    0.65
   0   0   7    1.27    0.60
   0   0   7    3.19    1.31
  -1   0  -7  545.36   43.79
   1   0   7  437.49   43.24
  -2   0  -7  243.20   21.00
   2   0   7  188.14   19.95
  -3   0  -7   74.30    9.48
   3   0   7   81.92    9.70
  -4   0  -7    5.45    2.95
   4   0   7    9.02    2.73
  -5   0  -7   19.49    5.45
  -6   0  -7    5.77    3.97
  -7   0  -7   14.17    5.72
  -8   0  -7    1.05    5.90
  -9   0  -7    3.82    7.32
   8  -1  -7   -4.79    4.45
   7  -1  -7    0.49    4.61
   6  -1  -7   -2.63    3.52
   5  -1  -7   14.33    5.92
   4  -1  -7   33.30    7.13
   4  -1  -7   20.81    5.81
   3  -1  -7   23.55    4.64
   3  -1  -7   23.26    4.81
   2  -1  -7   74.28    8.03
   1  -1  -7  206.94   18.90
   1  -1  -7  178.63   18.58
  -1   1   7  227.32   18.80
   0  -1  -7   60.88    6.40
   0  -1  -7   63.55    7.27
   0   1   7   64.63    6.44
  -1  -1  -7  220.02   21.84
   1   1   7  250.66   21.71
  -2  -1  -7   48.46    6.50
   2   1   7   53.16    6.16
  -3  -1  -7   23.18    4.57
   3   1   7   17.03    3.83
  -4  -1  -7   30.46    6.34
   4   1   7   25.52    5.81
  -5  -1  -7    8.54    4.34
  -6  -1  -7   -1.74    3.03
  -7  -1  -7    2.70    3.57
  -8  -1  -7   -7.86    4.43
   8  -2  -7    2.36    5.05
   7  -2  -7    9.10    5.96
   6  -2  -7    4.68    5.70
   5  -2  -7    3.07    4.58
   4  -2  -7   14.41    5.02
   4  -2  -7    4.22    2.84
   3  -2  -7   80.35    9.92
   3  -2  -7   68.78    8.78
   2  -2  -7  202.24   19.50
   1  -2  -7   52.70    6.41
   1  -2  -7   65.44    6.78
   0  -2  -7    6.95    1.60
   0  -2  -7    6.80    2.19
   0   2   7    8.45    1.74
   1   2   7   50.49    5.59
  -2  -2  -7  181.20   20.92
   2   2   7  260.09   21.15
  -3  -2  -7   71.06    8.92
   3   2   7   72.50    8.65
  -4  -2  -7    1.97    1.99
   4   2   7    3.65    2.67
  -5  -2  -7    1.24    2.86
  -6  -2  -7    3.55    2.96
  -7  -2  -7    2.63    3.91
  -8  -2  -7    1.48    5.31
   8  -3  -7    5.47    5.84
   7  -3  -7    4.26    5.37
   6  -3  -7   21.70    7.76
   5  -3  -7    8.46    4.69
   4  -3  -7    1.54    3.25
   4  -3  -7   -2.65    1.81
   3  -3  -7  255.06   23.49
   3  -3  -7  202.85   23.34
   2  -3  -7  159.23   16.61
   2  -3  -7  172.91   16.87
   1  -3  -7  117.13   10.98
   1  -3  -7   83.28   10.03
  -1   3   7  105.81   10.52
   0  -3  -7  414.72   38.17
   0  -3  -7  490.15   39.91
   0   3   7  388.98   38.18
  -1  -3  -7   92.32   10.95
  -1  -3  -7   93.61    9.44
   1   3   7   83.02    9.00
  -2  -3  -7  204.94   17.52
   2   3   7  145.38   16.31
  -3  -3  -7  175.12   19.11
   3   3   7  198.35   18.97
  -4  -3  -7   -0.29    1.66
   4   3   7    2.69    2.52
  -5  -3  -7   15.55    4.21
  -6  -3  -7   14.17    4.70
  -7  -3  -7    5.86    4.25
  -8  -3  -7    0.93    4.89
   8  -4  -7    8.95    5.72
   7  -4  -7    2.38    3.74
   6  -4  -7    0.85    4.22
   5  -4  -7   13.68    5.37
   4  -4  -7   59.86   10.21
   3  -4  -7   26.49    5.82
   3  -4  -7   29.16    6.26
   2  -4  -7  460.55   40.11
   2  -4  -7  409.98   40.25
   1  -4  -7   23.22    4.64
   1  -4  -7   20.02    3.61
  -1   4   7   26.16    4.16
   0  -4  -7    3.69    1.97
   0  -4  -7    2.84    1.19
   0   4   7    2.12    1.18
  -1  -4  -7   11.30    4.24
  -1  -4  -7   33.41    4.41
   1   4   7   19.55    3.26
  -2  -4  -7  459.87   39.61
   2   4   7  399.58   38.83
  -3  -4  -7   30.53    5.80
   3   4   7   33.05    5.48
  -4  -4  -7   64.12   10.02
   4   4   7   76.05    9.47
  -5  -4  -7   15.94    4.20
  -6  -4  -7   -0.23    3.61
  -7  -4  -7   -5.67    3.96
  -8  -4  -7    0.79    5.40
   8  -5  -7   -1.07    4.28
   7  -5  -7    0.54    3.37
   6  -5  -7    3.36    3.35
   5  -5  -7   41.38    9.48
   4  -5  -7   27.46    6.35
   3  -5  -7   75.77   10.90
   3  -5  -7  118.25   11.77
   2  -5  -7  260.61   23.46
   2  -5  -7  223.02   23.83
   1  -5  -7  223.10   22.00
   1  -5  -7  204.14   20.69
  -1   5   7  228.10   21.22
   0  -5  -7  612.32   58.95
   0  -5  -7  733.87   57.45
   0   5   7  581.05   57.27
  -1  -5  -7  244.28   24.45
  -1  -5  -7  226.29   21.78
   1   5   7  222.47   21.52
  -2  -5  -7  235.86   24.98
  -2  -5  -7  273.01   28.17
   2   5   7  281.67   24.86
  -3  -5  -7   81.24    9.43
   3   5   7   66.91    8.52
  -4  -5  -7   33.85    6.48
   4   5   7   33.69    6.75
  -5  -5  -7   39.45    7.71
  -6  -5  -7   -1.17    3.19
  -7  -5  -7    4.95    4.01
  -8  -5  -7   -3.05    4.75
   8  -6  -7    1.90    4.36
   7  -6  -7    6.39    5.26
   6  -6  -7    8.55    4.89
   5  -6  -7    2.87    3.57
   4  -6  -7   13.02    4.25
   4  -6  -7   11.26    4.87
   3  -6  -7   69.20   11.77
   3  -6  -7   98.15   10.52
   3  -6  -7   71.15   10.42
   2  -6  -7  366.38   34.32
   1  -6  -7   47.40    8.25
   1  -6  -7   53.86    6.24
  -1   6   7   44.79    7.06
   0  -6  -7  606.62   54.03
   0  -6  -7  693.01   56.80
   0   6   7  533.53   54.05
  -1  -6  -7   63.20    7.47
  -1  -6  -7   58.37   10.50
   1   6   7   65.96    7.48
  -2  -6  -7  283.26   32.42
  -2  -6  -7  324.70   29.87
   2   6   7  325.76   29.36
  -3  -6  -7   85.96   10.31
   3   6   7   86.29    9.90
  -4  -6  -7   16.71    4.22
  -5  -6  -7    3.76    3.19
  -6  -6  -7    0.96    2.87
  -7  -6  -7    6.09    4.75
  -8  -6  -7   -0.12    4.93
   8  -7  -7   -1.30    4.85
   7  -7  -7   -3.01    3.32
   6  -7  -7    3.80    3.45
   5  -7  -7    6.37    3.86
   5  -7  -7    9.76    5.31
   4  -7  -7   23.32    6.99
   4  -7  -7   23.81    5.52
   3  -7  -7   27.75    6.76
   3  -7  -7   27.22    5.22
   2  -7  -7   13.56    4.39
   2  -7  -7   28.23    4.66
   2  -7  -7   16.40    5.01
   1  -7  -7   16.21    3.47
   1  -7  -7   23.16    5.54
  -1   7   7   22.63    4.59
   0  -7  -7   71.61    9.97
   0  -7  -7   74.10    8.10
   0   7   7   70.51    8.40
  -1  -7  -7   18.10    3.70
  -1  -7  -7   12.29    4.36
   1   7   7   13.43    3.09
  -2  -7  -7   12.57    5.42
  -2  -7  -7    9.44    2.72
   2   7   7   14.69    3.43
  -3  -7  -7   37.43    5.85
   3   7   7   21.15    4.64
  -4  -7  -7   23.58    5.43
  -5  -7  -7    6.01    2.89
  -6  -7  -7    3.47    3.00
  -7  -7  -7    1.09    4.67
  -8  -7  -7    0.81    5.91
   7  -8  -7    3.28    3.21
   6  -8  -7    8.70    3.88
   6  -8  -7    0.49    2.28
   5  -8  -7    8.67    4.09
   5  -8  -7   17.25    5.27
   4  -8  -7   11.09    4.72
   4  -8  -7    4.01    2.84
   3  -8  -7   21.34    5.59
   3  -8  -7   20.06    4.48
   2  -8  -7   11.67    4.54
   2  -8  -7   13.17    3.54
   2  -8  -7   19.02    4.66
   1  -8  -7   52.17    9.80
   1  -8  -7   53.61    6.38
  -1   8   7   39.48    7.19
   0  -8  -7    4.44    1.52
   0  -8  -7    5.12    2.72
   0   8   7    5.54    2.52
  -1  -8  -7   51.53   10.25
  -1  -8  -7   45.57    6.04
   1   8   7   49.97    6.32
  -2  -8  -7   14.68    3.39
  -2  -8  -7   15.96    5.72
   2   8   7   10.82    3.00
  -3  -8  -7   21.61    4.36
  -4  -8  -7    3.72    2.79
  -5  -8  -7   11.59    4.13
  -6  -8  -7    0.27    3.10
  -7  -8  -7   -3.28    3.94
   7  -9  -7   -1.28    4.58
   7  -9  -7   -3.58    3.87
   6  -9  -7   -1.47    2.99
   6  -9  -7   -1.94    3.82
   5  -9  -7   -0.42    3.00
   5  -9  -7   -0.45    2.06
   4  -9  -7   13.96    5.45
   4  -9  -7   14.22    4.17
   3  -9  -7   19.28    4.45
   3  -9  -7   24.31    6.72
   2  -9  -7    1.84    2.54
   2  -9  -7    4.15    2.03
   1  -9  -7  140.21   15.26
   1  -9  -7  171.87   18.65
   0  -9  -7    0.45    1.16
   0  -9  -7   -0.06    2.01
  -1  -9  -7  132.79   17.94
  -1  -9  -7  140.04   14.59
   1   9   7  154.32   17.95
  -2  -9  -7    3.83    2.10
  -2  -9  -7   -1.61    3.55
  -3  -9  -7    5.87    4.77
  -3  -9  -7   17.75    4.11
  -4  -9  -7   19.78    4.21
  -5  -9  -7    7.64    3.35
  -6  -9  -7    1.74    3.76
  -7  -9  -7   -5.38    3.87
   7 -10  -7   -2.28    3.70
   7 -10  -7   -1.42    3.79
   6 -10  -7    0.05    3.48
   6 -10  -7    1.26    3.82
   5 -10  -7    2.56    2.83
   5 -10  -7    7.67    4.81
   4 -10  -7    1.23    2.64
   4 -10  -7    3.29    2.18
   3 -10  -7   14.52    5.20
   3 -10  -7   11.56    3.53
   2 -10  -7    3.65    2.20
   2 -10  -7    5.40    3.44
   1 -10  -7    7.35    5.08
   1 -10  -7    7.42    4.42
   1 -10  -7    5.16    1.77
   0 -10  -7   46.11    9.70
   0 -10  -7   26.43    4.80
  -1 -10  -7    3.91    3.89
  -1 -10  -7    9.56    2.66
  -2 -10  -7    5.55    4.00
  -2 -10  -7    3.09    2.26
  -3 -10  -7   13.55    6.34
  -3 -10  -7   19.32    4.31
  -4 -10  -7   -5.74    2.07
  -5 -10  -7    5.66    3.04
  -6 -10  -7   -5.74    3.07
  -7 -10  -7   -7.84    4.04
   6 -11  -7    1.97    3.44
   6 -11  -7    2.01    4.23
   5 -11  -7    0.27    4.78
   5 -11  -7   -2.05    2.92
   4 -11  -7    4.03    3.63
   4 -11  -7    2.63    2.69
   3 -11  -7   -1.40    1.41
   3 -11  -7    1.30    3.39
   2 -11  -7    0.83    1.43
   2 -11  -7   -0.18    3.29
   1 -11  -7   13.39    5.55
   1 -11  -7   20.98    3.84
   0 -11  -7   -3.94    3.08
   0 -11  -7    2.83    2.87
   0 -11  -7    0.65    1.41
  -1 -11  -7   19.27    3.96
  -1 -11  -7   15.00    6.68
  -2 -11  -7   -0.02    1.66
  -2 -11  -7   -3.62    3.18
  -3 -11  -7    1.53    3.06
  -3 -11  -7    0.00    1.94
  -4 -11  -7   -0.35    2.77
  -5 -11  -7    0.53    2.67
  -6 -11  -7    0.73    3.43
   6 -12  -7    4.62    4.64
   6 -12  -7    7.32    4.69
   5 -12  -7    1.32    3.77
   5 -12  -7    2.49    3.56
   4 -12  -7    1.35    2.31
   4 -12  -7    0.19    3.33
   3 -12  -7   10.42    3.28
   3 -12  -7    2.63    3.80
   2 -12  -7    0.96    1.52
   2 -12  -7   -0.29    3.44
   1 -12  -7   21.76    6.97
   1 -12  -7   16.09    3.58
   0 -12  -7    4.94    4.65
   0 -12  -7    3.25    1.72
   0 -12  -7    1.26    2.45
  -1 -12  -7    4.98    4.34
  -1 -12  -7   23.55    7.74
  -1 -12  -7   19.29    4.19
  -2 -12  -7    0.08    3.31
  -2 -12  -7   -2.78    3.30
  -2 -12  -7    3.51    2.28
  -3 -12  -7    5.67    2.71
  -3 -12  -7    1.93    3.67
  -4 -12  -7   -0.41    2.49
  -5 -12  -7   -1.77    2.72
   5 -13  -7   -1.27    3.25
   5 -13  -7   -3.70    3.30
   4 -13  -7    1.48    3.61
   4 -13  -7    4.69    3.52
   3 -13  -7    4.98    2.28
   3 -13  -7    5.31    4.46
   2 -13  -7   -4.39    3.00
   2 -13  -7   -2.74    1.71
   1 -13  -7    3.16    4.06
   1 -13  -7    1.90    1.55
   0 -13  -7    0.45    1.66
   0 -13  -7    3.49    2.63
   0 -13  -7  -13.35    4.40
  -1 -13  -7   10.50    4.86
  -1 -13  -7    1.44    3.37
  -1 -13  -7    0.28    2.09
  -2 -13  -7   -6.03    3.16
  -2 -13  -7   -1.14    4.20
  -2 -13  -7   -4.79    2.08
  -3 -13  -7   -2.54    3.32
  -3 -13  -7    2.87    4.47
  -3 -13  -7    0.31    2.49
   4 -14  -7   -1.78    2.89
   4 -14  -7   -3.69    2.84
   3 -14  -7   -0.15    2.80
   3 -14  -7    2.64    2.48
   2 -14  -7    0.89    2.88
   2 -14  -7    0.82    2.03
   1 -14  -7    0.84    2.17
   1 -14  -7    5.07    2.23
   0 -14  -7    0.85    4.44
   0 -14  -7    8.47    6.55
   0 -14  -7    3.81    2.43
  -1 -14  -7   -8.11    4.90
  -1 -14  -7    6.81    4.85
  -1 -14  -7    1.35    2.24
  -2 -14  -7    5.49    2.82
  -2 -14  -7    3.52    4.23
  -2 -14  -7   -5.07    4.42
  -3 -14  -7   -2.96    2.00
  -3 -14  -7   -4.27    3.67
   3 -15  -7   -7.37    3.82
   3 -15  -7    4.36    2.80
   2 -15  -7    4.58    4.93
   2 -15  -7    1.45    2.46
   1 -15  -7   10.19    5.40
   1 -15  -7    2.74    2.79
   0 -15  -7    0.52    3.55
   0 -15  -7   -0.54    2.12
   0 -15  -7   -7.95    7.79
  -1 -15  -7    6.67    6.18
  -1 -15  -7    1.51    3.04
  -2 -15  -7   -1.22    2.39
  -2 -15  -7    1.56    5.19
  -3 -15  -7    1.10    4.34
   1 -16  -7    2.73    4.76
   1 -16  -7    4.68    3.21
   0 -16  -7   -2.02    3.01
   0 -16  -7    3.24    4.80
  -1 -16  -7   -6.09    3.19
  -1 -16  -7    7.21    6.11
  -1 -16   8   -2.00    4.12
   0 -16   8    6.49    4.05
   1 -16   8   -1.34    3.78
  -3 -15   8    0.51    4.91
  -2 -15   8    6.37    5.35
  -1 -15   8    2.66    3.79
   0 -15   8    7.67    3.44
   1 -15   8    8.76    4.85
   2 -15   8   13.44    5.99
   3 -15   8    4.91    4.26
  -3 -14   8   -2.86    4.55
   2  14  -8   -1.23    3.66
  -2 -14   8    1.13    3.51
  -1 -14   8   -3.54    3.34
   0 -14   8    3.79    2.95
   1 -14   8   -1.69    2.01
   2 -14   8   -2.38    2.94
   3 -14   8   -0.90    1.70
   3 -14   8   -0.89    1.11
   3 -14   8    4.68    3.79
   4 -14   8    3.52    2.15
   4 -14   8   -2.29    3.34
   3  13  -8   -0.55    2.41
  -3 -13   8    1.47    4.68
   2  13  -8    2.45    2.78
  -2 -13   8   -2.56    3.33
  -1 -13   8   -0.14    2.98
   0 -13   8   15.54    5.86
   1 -13   8    1.75    3.02
   2 -13   8    2.77    2.72
  -3  13  -8   -5.03    4.68
   3 -13   8    1.30    2.51
   3 -13   8   -0.27    2.71
   3 -13   8    1.64    1.45
  -4  13  -8   -1.63    5.51
   4 -13   8   -6.38    7.60
   4 -13   8    3.11    2.22
   4 -13   8    2.30    3.32
  -5  13  -8   12.11    6.86
   5 -13   8    1.51    2.76
   5 -13   8   -3.93    3.46
   4  12  -8    2.03    2.47
   3  12  -8   12.70    2.82
  -3 -12   8   18.25    7.18
   2  12  -8   -3.39    1.78
  -2 -12   8    5.81    3.97
  -1 -12   8   12.45    4.75
   0 -12   8   12.24    4.67
  -1  12  -8   24.32    5.53
   1 -12   8   17.31    5.67
  -2  12  -8   -0.52    4.02
   2 -12   8   -2.61    1.88
  -3  12  -8    7.34    5.45
   3 -12   8   15.23    4.65
   3 -12   8   10.15    2.30
   3 -12   8   11.36    3.92
  -4  12  -8    8.72    6.12
   4 -12   8    2.15    2.21
   4 -12   8   -1.31    3.69
   4 -12   8    2.50    5.73
  -5  12  -8   -4.22    6.30
   5 -12   8    5.27    5.99
   5 -12   8    0.63    3.21
  -6  12  -8    1.91    6.26
   6 -12   8    5.17    4.01
   6 -12   8   -0.27    4.89
   5  11  -8   11.81    4.14
   4  11  -8    9.30    2.75
   3  11  -8    4.23    1.71
  -3 -11   8   -1.87    4.36
   2  11  -8    3.17    1.49
  -2 -11   8    7.61    4.39
   1  11  -8    4.03    2.00
  -1 -11   8    6.46    3.37
   0  11  -8   -0.62    2.02
   0 -11   8   -0.98    2.47
  -1  11  -8    1.22    2.58
   1 -11   8    5.05    2.92
  -2  11  -8   13.50    4.44
   2 -11   8    4.99    3.13
   2 -11   8    3.08    1.15
   2 -11   8    2.42    0.96
  -3  11  -8   -0.29    3.54
   3 -11   8   -1.80    1.84
   3 -11   8    2.84    1.44
   3 -11   8    0.74    2.93
  -4  11  -8    3.03    4.80
   4 -11   8    1.37    1.79
   4 -11   8    6.56    5.12
  -5  11  -8    8.07    6.88
   5 -11   8    8.35    3.69
   5 -11   8   -1.20    2.80
  -6  11  -8    0.82    6.35
   6 -11   8   -1.05    3.86
   6 -11   8   -6.17    3.11
   5  10  -8   -4.42    3.60
   4  10  -8   -2.21    2.39
  -3 -10   8    0.17    3.83
   2  10  -8    9.21    1.78
  -2 -10   8    2.54    3.70
   1  10  -8    2.76    1.48
  -1 -10   8    0.34    2.37
   0  10  -8   79.49   10.30
   0 -10   8   74.55   10.25
  -1  10  -8    3.79    2.66
   1 -10   8    2.37    2.07
  -2  10  -8    9.92    4.77
   2 -10   8    9.53    4.51
   2 -10   8    9.16    2.18
   2 -10   8    8.98    1.80
  -3  10  -8   18.18    5.61
   3 -10   8    0.86    2.89
   3 -10   8    4.43    3.80
   3 -10   8    0.03    1.32
  -4  10  -8   -6.62    4.63
   4 -10   8   -0.61    3.50
   4 -10   8    4.75    2.79
  -5  10  -8    8.88    5.40
   5 -10   8    4.93    4.64
  -6  10  -8    3.46    6.52
   6 -10   8    0.41    4.30
  -7  10  -8  -10.94    7.33
   7 -10   8   -0.20    4.37
   5   9  -8    6.50    3.56
   4   9  -8    6.10    2.70
  -3  -9   8    1.39    3.32
   2   9  -8   42.26    4.38
  -2  -9   8   35.76    7.52
   1   9  -8    7.22    2.36
   1   9  -8   14.11    2.42
  -1  -9   8   13.53    4.06
   0   9  -8    5.80    2.96
   0  -9   8    2.07    2.36
  -1   9  -8    9.23    4.17
   1  -9   8    9.31    3.42
  -2   9  -8   38.86    8.27
   2  -9   8   31.20    7.47
   2  -9   8   30.15    4.58
   2  -9   8   28.57    4.09
  -3   9  -8   -0.07    2.84
   3  -9   8   -0.16    1.63
   3  -9   8    2.92    3.44
   3  -9   8    0.29    2.93
  -4   9  -8    7.49    5.44
   4  -9   8    4.35    3.67
  -5   9  -8   -4.43    3.83
   5  -9   8    2.01    5.19
  -6   9  -8   -5.33    5.14
   6  -9   8    4.92    5.48
  -7   9  -8   -4.03    5.45
   7  -9   8    0.78    3.92
   5   8  -8    5.82    3.27
   4   8  -8   19.24    3.61
   3   8  -8   54.99    6.21
  -2  -8   8    4.06    2.86
   1   8  -8    9.85    1.67
   1   8  -8    9.83    2.37
  -1  -8   8   13.52    3.91
   0   8  -8    3.52    2.21
   0  -8   8    4.50    2.62
  -1   8  -8   12.49    3.79
   1  -8   8   10.28    3.58
  -2   8  -8    8.22    3.15
   2  -8   8   10.73    2.61
   2  -8   8    6.16    3.14
   2  -8   8    7.78    1.85
  -3   8  -8   37.38    8.64
   3  -8   8   31.14    7.43
   3  -8   8   35.51    6.32
  -4   8  -8   32.70    7.95
   4  -8   8   20.10    6.81
   4  -8   8   22.21    5.92
  -5   8  -8    5.50    4.74
   5  -8   8    1.34    4.28
  -6   8  -8    0.49    6.75
   6  -8   8   -4.89    4.47
  -7   8  -8    6.54    6.07
   7  -8   8    1.16    3.61
   5   7  -8    2.01    3.72
   4   7  -8   38.80    6.12
   3   7  -8   22.17    3.46
  -2  -7   8    1.60    2.44
   1   7  -8    0.11    1.04
   1   7  -8    3.74    0.74
  -1  -7   8    2.93    1.71
   0   7  -8   10.30    2.84
   0  -7   8   14.69    3.69
  -1   7  -8    2.32    1.78
   1  -7   8    6.27    2.77
   1  -7   8    3.50    0.67
   1  -7   8    3.98    0.75
  -2   7  -8   14.36    4.14
   2  -7   8    5.65    3.40
   2  -7   8    5.23    2.12
  -3   7  -8   19.64    5.60
   3  -7   8   20.12    5.31
   3  -7   8   27.48    5.27
  -4   7  -8   45.15    9.22
   4  -7   8   37.43    7.53
   4  -7   8   31.04    9.37
  -5   7  -8   16.12    6.41
   5  -7   8   10.61    6.16
  -6   7  -8   15.51    7.25
   6  -7   8    1.85    4.29
  -7   7  -8   -7.37    5.01
   7  -7   8   10.16    4.84
  -8   7  -8    6.05    6.51
   8  -7   8   -2.04    5.91
   5   6  -8    4.07    4.55
   4   6  -8   36.47    6.19
   3   6  -8   38.79    4.87
  -2  -6   8   64.05    8.00
  -1  -6   8  152.39   15.29
   0   6  -8   47.63    5.66
   0  -6   8   51.67    6.47
  -1   6  -8  142.04   15.88
   1  -6   8  170.38   16.91
   1  -6   8  149.75   14.03
   1  -6   8  161.43   14.11
  -2   6  -8   45.55    8.04
   2  -6   8   57.48    6.61
   2  -6   8   44.50    9.02
  -3   6  -8   36.35    8.34
   3  -6   8   74.55    8.60
   3  -6   8   40.99    9.56
  -4   6  -8   21.60    5.89
   4  -6   8   36.47    9.47
   4  -6   8   32.83    7.44
  -5   6  -8   20.77    6.42
   5  -6   8    1.14    4.09
  -6   6  -8    0.15    4.40
   6  -6   8   -1.88    2.70
  -7   6  -8   -2.51    4.94
   7  -6   8    4.12    4.29
  -8   6  -8   -6.94    5.76
   8  -6   8    4.22    6.04
   5   5  -8   20.89    5.40
   4   5  -8   21.07    4.51
   3   5  -8   64.58    7.05
  -2  -5   8  166.02   16.57
  -1  -5   8  144.33   14.09
   0   5  -8  160.12   13.46
   0  -5   8  122.44   14.06
  -1   5  -8  106.51   11.97
   1  -5   8  123.07   13.11
   1  -5   8  115.60   10.75
  -2   5  -8  222.24   20.71
   2  -5   8  197.91   21.69
   2  -5   8  176.78   18.77
  -3   5  -8   51.68    9.49
   3  -5   8   63.49   12.21
   3  -5   8   66.89    9.38
  -4   5  -8    9.85    4.83
   4  -5   8   10.53    4.16
   4  -5   8   13.41    6.03
  -5   5  -8   19.35    6.59
   5  -5   8   21.04    8.42
  -6   5  -8   -2.41    4.71
   6  -5   8    4.40    3.99
  -7   5  -8    9.46    6.38
   7  -5   8    9.40    6.50
  -8   5  -8    2.52    5.61
   8  -5   8   -4.20    3.92
   5   4  -8    2.12    2.95
   4   4  -8   45.80    7.35
  -1  -4   8   38.69    4.48
   0   4  -8  548.83   48.73
   0  -4   8  562.51   49.76
  -1   4  -8   42.72    5.51
   1  -4   8   42.13    4.44
   1  -4   8   34.96    6.72
  -2   4  -8   44.99    7.15
   2  -4   8   44.14    5.81
   2  -4   8   49.64    9.63
  -3   4  -8   74.45   11.53
   3  -4   8   72.16   13.52
   3  -4   8   84.93   10.09
  -4   4  -8   32.19    7.20
   4  -4   8   42.27    7.66
   4  -4   8   33.77    9.02
  -5   4  -8    0.77    3.05
   5  -4   8    2.36    4.69
  -6   4  -8    1.60    4.61
   6  -4   8   -1.00    3.69
  -7   4  -8   11.31    5.82
   7  -4   8    5.30    4.17
  -8   4  -8   -9.98    5.90
   8  -4   8    1.79    5.86
   8   3  -8   -2.79    4.54
   5   3  -8    2.20    3.70
   4   3  -8    7.52    3.08
   2   3  -8   62.45    6.29
   1   3  -8    7.47    1.79
  -1  -3   8   11.71    1.57
   0   3  -8   59.09    5.98
   0  -3   8   63.54    6.78
  -1   3  -8    9.24    2.22
   1  -3   8   11.53    3.65
   1  -3   8   11.40    1.95
  -2   3  -8   61.44    7.70
   2  -3   8   51.19    6.69
   2  -3   8   75.96    9.99
  -3   3  -8    4.42    2.33
   3  -3   8    8.23    2.80
  -4   3  -8   -0.46    2.62
   4  -3   8    8.87    3.14
  -5   3  -8   -1.90    2.25
  -6   3  -8   10.15    4.85
   6  -3   8    4.22    5.23
  -7   3  -8   -6.70    4.38
   7  -3   8    0.80    5.11
  -8   3  -8   -4.63    5.43
   8  -3   8   -1.80    4.49
   8   2  -8   -1.03    4.69
   7   2  -8    2.26    5.14
   5   2  -8   20.05    5.71
   4   2  -8   23.51    5.27
   2   2  -8  475.85   41.85
   0   2  -8  234.63   20.48
   0  -2   8  239.50   21.40
   0  -2   8  215.04   20.13
  -1   2  -8   95.22   10.07
   1  -2   8  101.18    9.64
  -2   2  -8  389.67   38.10
   2  -2   8  431.36   37.66
  -3   2  -8   37.30    6.92
   3  -2   8   59.47    8.01
  -4   2  -8   14.12    4.46
   4  -2   8   13.05    4.39
  -5   2  -8   15.54    4.78
  -6   2  -8    6.53    3.91
  -7   2  -8    3.96    3.91
  -8   2  -8   -2.35    5.22
   8  -2   8   -2.86    4.18
   8   1  -8   -4.90    4.89
   7   1  -8   -1.85    3.79
   6   1  -8    3.35    4.52
   5   1  -8    8.82    4.47
   5   1  -8    1.96    3.29
   4   1  -8    0.26    2.98
   4   1  -8   -1.71    2.14
   3   1  -8   45.63    6.29
   2   1  -8  260.75   23.38
   1   1  -8  325.69   29.15
   0   1  -8  253.02   21.06
   0  -1   8  215.60   20.80
  -1   1  -8  257.90   26.40
   1  -1   8  318.57   26.26
  -2   1  -8  268.61   26.13
   2  -1   8  276.55   25.57
  -3   1  -8   43.51    7.51
   3  -1   8   45.66    7.20
  -4   1  -8   -2.41    1.84
   4  -1   8    2.20    2.92
  -5   1  -8   13.66    5.13
  -6   1  -8   -0.14    2.95
  -7   1  -8   -8.15    3.92
  -8   1  -8    1.13    5.32
   8   0  -8    4.55    5.60
   7   0  -8    3.53    4.69
   6   0  -8   -1.88    3.28
   5   0  -8    8.93    4.48
   5   0  -8    3.59    4.24
   4   0  -8   16.29    4.44
   4   0  -8   17.75    4.65
   3   0  -8  418.29   38.75
   2   0  -8   56.56    5.99
   1   0  -8  372.39   33.79
   1   0  -8  358.20   33.45
  -1   0   8  399.49   33.30
   0   0  -8  732.41   68.03
   0   0   8  802.75   68.68
   0   0   8  796.10   68.05
  -1   0  -8  325.85   30.80
   1   0   8  350.71   30.56
  -2   0  -8   40.30    6.08
   2   0   8   40.07    5.26
  -3   0  -8  352.77   35.82
   3   0   8  401.52   35.73
  -4   0  -8    7.17    2.87
   4   0   8   12.43    4.24
  -5   0  -8    6.37    2.63
  -6   0  -8   -2.12    3.17
  -7   0  -8    0.32    4.52
  -8   0  -8   11.13    6.31
   8  -1  -8    0.73    4.23
   7  -1  -8   -2.09    4.56
   6  -1  -8   11.05    6.08
   5  -1  -8    8.16    3.75
   4  -1  -8   -2.12    1.84
   4  -1  -8    4.09    2.25
   3  -1  -8   59.17    7.55
   2  -1  -8  293.65   26.90
   1  -1  -8  332.15   32.06
   1  -1  -8  337.32   31.99
  -1   1   8  400.86   32.43
   0  -1  -8  203.15   18.47
   0  -1  -8  170.89   19.17
   0   1   8  223.74   18.57
  -1  -1  -8  338.96   30.24
   1   1   8  321.30   29.77
  -2  -1  -8  252.43   23.83
   2   1   8  240.46   23.14
  -3  -1  -8   46.32    7.11
   3   1   8   38.71    6.23
  -4  -1  -8   -3.58    1.30
   4   1   8    0.97    2.23
  -5  -1  -8    1.82    2.65
  -6  -1  -8    7.38    3.53
  -7  -1  -8   -1.70    3.72
  -8  -1  -8    6.69    5.70
   8  -2  -8   -3.85    4.12
   7  -2  -8   -1.20    4.21
   6  -2  -8    0.85    3.86
   5  -2  -8   24.41    6.61
   4  -2  -8   12.72    5.02
   4  -2  -8   21.03    5.48
   3  -2  -8   54.32    6.92
   2  -2  -8  516.14   46.20
   2  -2  -8  501.20   45.86
   1  -2  -8   99.31   10.36
   1  -2  -8   98.43   10.16
  -1   2   8  103.69   10.33
   0  -2  -8  191.41   20.64
   0  -2  -8  243.88   22.22
   0   2   8  250.51   21.00
  -1  -2  -8  113.14   11.44
   1   2   8  109.60   10.97
  -2  -2  -8  473.41   43.51
  -3  -2  -8   45.19    7.20
   3   2   8   43.73    6.56
  -4  -2  -8   23.79    5.33
   4   2   8   24.11    5.68
  -5  -2  -8   17.69    5.09
  -6  -2  -8    5.02    3.04
  -7  -2  -8   -2.15    5.09
  -8  -2  -8    1.53    5.95
   8  -3  -8    5.77    4.63
   7  -3  -8   -1.99    4.37
   6  -3  -8   14.68    6.18
   5  -3  -8    2.33    3.12
   4  -3  -8    4.88    3.85
   4  -3  -8    5.97    3.12
   3  -3  -8    7.65    2.75
   2  -3  -8   60.47    7.72
   2  -3  -8   69.34    7.84
   1  -3  -8   10.29    2.39
   1  -3  -8   15.08    3.56
  -1   3   8   11.68    2.51
   0  -3  -8   76.36    8.53
   0  -3  -8   55.66    6.70
   0   3   8   62.21    6.84
  -1  -3  -8    9.98    2.51
  -1  -3  -8    7.82    3.53
   1   3   8    9.21    2.15
  -2  -3  -8   59.07    7.35
   2   3   8   56.62    6.85
  -3  -3  -8    1.10    1.54
   3   3   8    7.20    2.47
  -4  -3  -8    8.54    2.96
   4   3   8    7.25    2.81
  -5  -3  -8    5.79    2.73
  -6  -3  -8    1.50    3.09
  -7  -3  -8   -8.10    3.86
  -8  -3  -8   -1.26    5.17
   8  -4  -8   -8.72    3.88
   7  -4  -8    1.35    4.29
   6  -4  -8   -2.10    2.82
   5  -4  -8   -1.50    2.53
   4  -4  -8   36.70    7.33
   3  -4  -8   81.29   10.13
   3  -4  -8   72.70    9.55
   3  -4  -8   86.39   10.78
   2  -4  -8   36.11    5.65
   2  -4  -8   39.27    6.71
   1  -4  -8   56.47    5.99
   1  -4  -8   40.81    7.11
  -1   4   8   39.97    6.37
   0  -4  -8  380.60   38.19
   0  -4  -8  425.66   36.74
  -1  -4  -8   50.73    5.99
   1   4   8   42.64    5.46
  -2  -4  -8   43.64    6.80
   2   4   8   44.84    5.71
  -3  -4  -8   86.68   10.06
   3   4   8   72.52    8.95
  -4  -4  -8   29.64    6.46
   4   4   8   41.36    8.66
  -5  -4  -8   -2.00    2.11
  -6  -4  -8   -0.98    2.99
  -7  -4  -8    0.28    4.55
  -8  -4  -8    5.97    5.61
   8  -5  -8    6.00    4.25
   7  -5  -8    4.38    4.84
   6  -5  -8    0.21    3.09
   5  -5  -8   22.07    6.80
   4  -5  -8    9.50    3.86
   3  -5  -8   66.34   11.00
   3  -5  -8   51.81    8.06
   3  -5  -8   53.00    9.10
   2  -5  -8  244.88   27.44
   2  -5  -8  329.26   27.47
   1  -5  -8  113.78   11.76
   1  -5  -8  111.54   12.90
  -1   5   8  115.38   12.23
   0  -5  -8  131.77   12.59
   0  -5  -8  104.72   13.91
   0   5   8  133.14   12.79
  -1  -5  -8  112.05   11.68
  -1  -5  -8  118.36   13.87
   1   5   8  105.35   11.33
  -2  -5  -8  234.42   22.28
   2   5   8  219.66   21.65
   3   5   8   45.32    7.02
  -4  -5  -8   13.26    3.74
  -5  -5  -8   19.94    4.99
  -6  -5  -8    1.91    3.28
  -7  -5  -8    2.60    3.80
  -8  -5  -8    6.31    5.52
   8  -6  -8    3.27    5.43
   7  -6  -8   -3.50    3.92
   6  -6  -8    1.68    3.51
   5  -6  -8   14.34    5.98
   4  -6  -8   36.54    7.62
   4  -6  -8   30.15    6.66
   3  -6  -8   47.94    9.11
   3  -6  -8   63.78    7.85
   2  -6  -8   31.95    5.35
   1  -6  -8  144.10   16.59
   1  -6  -8  205.74   19.12
  -1   6   8  178.91   17.60
   0  -6  -8   63.61    8.71
   0  -6  -8   58.93    6.83
   0   6   8   51.33    6.90
  -1  -6  -8  124.78   14.80
  -1  -6  -8  147.00   17.75
   1   6   8  181.77   15.40
  -2  -6  -8   56.00   11.51
  -2  -6  -8   67.72    7.78
   2   6   8   56.65    7.30
  -3  -6  -8   36.50    6.84
   3   6   8   44.63    6.57
  -4  -6  -8   28.24    5.55
  -5  -6  -8   10.75    3.88
  -6  -6  -8   -1.25    3.18
  -7  -6  -8    5.36    4.05
  -8  -6  -8   -2.20    5.40
   8  -7  -8    1.04    4.68
   7  -7  -8    0.09    4.05
   6  -7  -8    8.62    4.39
   5  -7  -8    5.66    4.73
   5  -7  -8   10.31    4.05
   4  -7  -8   46.46    9.26
   4  -7  -8   47.39    8.57
   3  -7  -8   16.96    5.26
   3  -7  -8   25.92    5.02
   2  -7  -8    8.69    2.97
   2  -7  -8   10.47    3.16
   1  -7  -8    4.18    1.70
   1  -7  -8    7.13    3.33
  -1   7   8    3.75    2.35
   0  -7  -8    9.81    2.51
   0  -7  -8    9.24    3.39
   0   7   8    9.64    2.86
  -1  -7  -8    3.95    2.54
  -1  -7  -8    5.13    1.85
   1   7   8    4.00    2.14
  -2  -7  -8    6.68    3.62
  -2  -7  -8    6.34    2.14
   2   7   8    5.92    2.28
  -3  -7  -8   16.92    3.91
  -4  -7  -8   40.87    6.56
  -5  -7  -8    2.86    2.67
  -6  -7  -8    7.66    4.56
  -7  -7  -8    2.27    4.46
  -8  -7  -8    3.19    5.63
   7  -8  -8   -2.43    3.79
   7  -8  -8    5.55    4.83
   6  -8  -8    3.44    3.26
   6  -8  -8    1.42    3.87
   5  -8  -8    2.02    2.38
   5  -8  -8    4.45    3.05
   4  -8  -8   20.16    5.18
   4  -8  -8   26.69    6.41
   3  -8  -8   47.93    9.18
   3  -8  -8   51.82    8.00
   2  -8  -8   10.94    2.97
   2  -8  -8    3.42    2.75
   1  -8  -8   15.17    5.12
   1  -8  -8   10.80    2.82
   0  -8  -8    2.87    1.24
   0  -8  -8    1.55    2.45
   0   8   8   -0.95    1.91
  -1  -8  -8   11.07    3.07
  -1  -8  -8   12.37    5.14
   1   8   8   13.70    3.28
  -2  -8  -8    6.70    3.49
  -2  -8  -8   12.68    3.43
   2   8   8   10.85    3.11
  -3  -8  -8   32.09    5.83
  -4  -8  -8   25.10    5.57
  -5  -8  -8    5.42    4.04
  -6  -8  -8   -3.63    3.25
  -7  -8  -8    1.06    4.66
   7  -9  -8    4.31    5.47
   7  -9  -8   -0.57    4.01
   6  -9  -8    0.20    2.99
   6  -9  -8    4.62    3.09
   5  -9  -8    0.68    2.72
   5  -9  -8    6.91    4.77
   4  -9  -8    7.18    3.43
   4  -9  -8    9.51    3.51
   3  -9  -8    3.01    1.87
   3  -9  -8    2.80    3.69
   2  -9  -8   26.95    6.90
   2  -9  -8   24.49    4.82
   1  -9  -8    9.10    2.34
   1  -9  -8    6.96    4.04
   0  -9  -8   -0.48    1.14
   0  -9  -8   -0.58    1.88
  -1  -9  -8    7.86    3.85
  -1  -9  -8    8.89    2.59
  -2  -9  -8   27.99    5.09
  -2  -9  -8   25.53    8.55
  -3  -9  -8    0.81    2.37
  -4  -9  -8    6.36    3.40
  -5  -9  -8    1.16    3.08
  -6  -9  -8   -2.32    3.09
  -7  -9  -8   10.78    5.22
   7 -10  -8   -0.01    4.54
   7 -10  -8   -0.21    4.76
   6 -10  -8    0.14    3.76
   6 -10  -8    3.35    3.17
   5 -10  -8   -0.66    3.26
   5 -10  -8   -0.24    2.76
   4 -10  -8    7.55    2.81
   4 -10  -8    2.06    3.35
   3 -10  -8    2.72    2.83
   3 -10  -8    7.35    3.02
   2 -10  -8    4.04    3.83
   2 -10  -8    8.05    2.88
   1 -10  -8    1.08    0.95
   1 -10  -8   -1.85    2.21
   0 -10  -8   78.52    9.22
   0 -10  -8   76.63   13.97
  -1 -10  -8   -0.29    1.42
  -1 -10  -8    0.78    2.94
  -2 -10  -8    8.27    5.29
  -2 -10  -8    6.97    2.97
  -3 -10  -8   10.88    6.19
  -3 -10  -8    2.84    2.86
  -4 -10  -8    3.30    2.31
  -5 -10  -8   -1.39    2.54
  -6 -10  -8   -0.76    3.28
  -7 -10  -8    4.85    4.96
   6 -11  -8    3.09    3.35
   6 -11  -8   -3.22    3.75
   5 -11  -8    6.27    3.51
   5 -11  -8    8.24    5.30
   4 -11  -8    2.79    3.15
   4 -11  -8   -0.44    2.52
   3 -11  -8   -0.39    2.02
   3 -11  -8    3.54    2.27
   2 -11  -8    4.49    2.16
   2 -11  -8    2.12    3.43
   1 -11  -8    8.90    4.28
   1 -11  -8    5.67    2.19
   0 -11  -8   -0.19    2.35
   0 -11  -8    0.58    1.65
   0 -11  -8   -4.93    3.40
  -1 -11  -8    2.71    4.39
  -1 -11  -8    3.98    1.86
  -2 -11  -8    3.30    3.54
  -2 -11  -8   -0.26    2.27
  -3 -11  -8    2.30    3.12
  -3 -11  -8    4.50    2.44
  -4 -11  -8   -1.95    2.56
  -5 -11  -8    6.79    3.65
  -6 -11  -8   -2.34    3.49
   6 -12  -8    4.78    4.37
   6 -12  -8    4.65    5.12
   5 -12  -8   -0.48    3.98
   5 -12  -8   -1.60    3.19
   4 -12  -8   13.73    6.15
   4 -12  -8    6.03    3.41
   3 -12  -8    7.16    4.29
   3 -12  -8   19.51    4.77
   2 -12  -8    3.00    3.51
   2 -12  -8    8.06    2.77
   1 -12  -8   11.59    2.67
   1 -12  -8   16.50    5.50
   0 -12  -8   23.51    7.41
   0 -12  -8   15.78    6.55
   0 -12  -8    8.39    2.96
  -1 -12  -8   10.97    6.19
  -1 -12  -8   18.42    3.99
  -1 -12  -8   15.43    5.02
  -2 -12  -8   -0.24    3.20
  -2 -12  -8    2.60    2.53
  -3 -12  -8    9.80    6.17
  -3 -12  -8   17.70    4.39
  -4 -12  -8   -1.10    2.67
  -5 -12  -8    3.95    3.17
   5 -13  -8    7.91    5.89
   5 -13  -8    0.20    3.07
   4 -13  -8    2.94    4.71
   4 -13  -8    0.94    2.94
   3 -13  -8    1.37    2.71
   3 -13  -8    3.70    2.25
   2 -13  -8   -1.10    2.34
   2 -13  -8   -0.06    1.71
   1 -13  -8    6.65    3.93
   1 -13  -8    3.81    1.73
   0 -13  -8    4.98    2.92
   0 -13  -8    7.25    5.42
  -1 -13  -8    3.55    4.56
  -1 -13  -8    1.76    2.38
  -1 -13  -8   -8.05    4.37
  -2 -13  -8    2.80    4.01
  -2 -13  -8    2.49    2.53
  -2 -13  -8  -13.45    4.58
  -3 -13  -8   -0.22    4.29
  -3 -13  -8    2.14    2.62
  -3 -13  -8    5.81    5.75
  -4 -13  -8    0.62    2.89
  -4 -13  -8   -8.35    3.82
   4 -14  -8    0.22    3.93
   4 -14  -8    1.16    2.26
   3 -14  -8   -1.09    3.70
   3 -14  -8   -1.13    1.98
   2 -14  -8   -3.32    2.43
   2 -14  -8    1.52    2.15
   1 -14  -8   -0.10    2.24
   1 -14  -8   -1.38    2.46
   0 -14  -8    2.96    2.66
   0 -14  -8   -2.79    3.43
  -1 -14  -8    1.23    2.08
  -1 -14  -8  -10.41    5.26
  -1 -14  -8    1.95    2.99
  -2 -14  -8  -17.67    5.07
  -2 -14  -8   -3.10    2.65
  -2 -14  -8    1.50    3.40
  -3 -14  -8    4.22    5.07
  -3 -14  -8   -2.78    4.46
  -3 -14  -8   -4.71    2.53
   3 -15  -8   -3.76    4.66
   3 -15  -8    1.66    2.74
   2 -15  -8    3.63    3.08
   2 -15  -8    3.49    4.51
   1 -15  -8   -1.30    2.29
   1 -15  -8    6.29    3.69
   0 -15  -8    0.33    2.76
   0 -15  -8    9.71    5.62
  -1 -15  -8   -3.76    5.07
  -1 -15  -8    0.75    3.19
  -2 -15  -8    6.47    3.19
  -2 -15  -8    7.53    5.52
  -3 -15  -8    7.61    5.35
   1 -16  -8    3.03    4.02
   1 -16  -8    3.11    4.90
   0 -16  -8    9.83    7.35
   0 -16  -8    4.54    3.63
  -1 -16  -8   -0.37    3.40
  -1 -16  -8   -2.99    3.68
  -1 -16   9    4.02    4.58
   0 -16   9   10.07    5.40
   1 -16   9    6.40    3.96
  -3 -15   9   -2.37    4.99
  -2 -15   9    6.96    5.51
   0 -15   9    6.02    4.75
   1 -15   9   -0.24    3.47
   2 -15   9    1.17    4.37
   3 -15   9    0.06    4.31
  -3 -14   9   -5.23    3.48
   2  14  -9   -3.33    3.35
  -2 -14   9    2.54    5.17
  -1 -14   9   -2.39    2.68
   0 -14   9   -2.81    2.01
   1 -14   9   -7.85    2.52
   2 -14   9   -0.56    3.37
   3 -14   9    3.89    3.53
   4 -14   9    1.42    2.17
   4 -14   9    0.74    4.07
   3  13  -9    0.12    2.43
  -3 -13   9    1.73    4.39
   2  13  -9   -6.26    2.24
  -2 -13   9   -1.70    3.46
  -1 -13   9    2.94    2.84
   0 -13   9    6.42    3.64
   1 -13   9    2.65    3.19
  -2  13  -9    9.15    5.10
   2 -13   9   -2.37    3.50
  -3  13  -9    2.53    4.48
   3 -13   9    1.46    3.28
   3 -13   9    3.14    1.51
   3 -13   9    1.67    2.03
  -4  13  -9    0.59    5.85
   4 -13   9    0.95    2.14
   4 -13   9    4.93    3.67
  -5  13  -9  -11.49    6.86
   5 -13   9    2.48    2.61
   5 -13   9   -2.20    4.35
   4  12  -9    0.20    2.37
   3  12  -9   -0.61    1.95
  -3 -12   9    4.58    3.66
   2  12  -9    6.39    2.05
  -2 -12   9   14.55    5.04
  -1 -12   9    7.21    3.81
   0 -12   9   36.23    8.03
  -1  12  -9   10.00    4.27
   1 -12   9    7.63    4.15
  -2  12  -9   15.38    4.60
   2 -12   9   12.67    4.24
  -3  12  -9   11.16    4.92
   3 -12   9   -0.93    1.21
   3 -12   9   -0.41    2.26
   3 -12   9   -0.19    2.84
  -4  12  -9   -0.87    6.69
   4 -12   9   -1.34    1.81
   4 -12   9    2.27    4.74
   4 -12   9    2.44    3.03
  -5  12  -9    1.42    7.08
   5 -12   9   -4.58    2.58
   5 -12   9   -0.39    3.08
   5  11  -9   -1.29    3.28
   4  11  -9    2.25    2.27
   3  11  -9   35.72    4.34
  -3 -11   9   23.56    7.28
   2  11  -9    2.37    1.48
  -2 -11   9    5.33    3.27
  -1 -11   9    2.66    2.92
   0  11  -9   52.42    8.15
   0 -11   9   61.19   10.42
  -1  11  -9   -2.18    2.71
   1 -11   9    1.76    2.40
  -2  11  -9    2.94    3.89
   2 -11   9    7.94    3.64
  -3  11  -9   15.00    7.07
   3 -11   9   22.46    6.85
   3 -11   9   26.54    4.94
   3 -11   9   33.47    4.61
  -4  11  -9   -1.41    4.30
   4 -11   9   -1.08    1.76
   4 -11   9    1.92    2.97
   4 -11   9    0.48    4.21
  -5  11  -9    1.84    5.96
   5 -11   9    5.07    4.73
   5 -11   9    0.83    3.06
  -6  11  -9   -9.79    5.20
   6 -11   9    0.56    4.40
   5  10  -9  -12.51    3.50
   4  10  -9    7.16    2.44
   3  10  -9   19.45    3.03
  -3 -10   9   17.41    5.76
   2  10  -9    5.11    1.52
  -2 -10   9    9.47    4.07
   1  10  -9   21.48    4.17
  -1 -10   9   15.95    4.71
   0  10  -9   33.59    6.55
   0 -10   9   30.90    6.72
  -1  10  -9   24.11    5.32
   1 -10   9   26.42    6.44
  -2  10  -9    0.17    3.76
   2 -10   9    3.47    2.01
   2 -10   9    4.80    1.52
   2 -10   9    5.50    1.19
  -3  10  -9   16.52    5.04
   3 -10   9   21.11    6.23
   3 -10   9   12.35    3.64
   3 -10   9   15.59    3.38
  -4  10  -9   16.33    7.16
   4 -10   9   11.78    6.07
   4 -10   9    8.06    3.24
   4 -10   9   12.09    5.75
  -5  10  -9   -6.93    5.20
   5 -10   9    1.16    3.14
  -6  10  -9    3.67    4.94
   6 -10   9   -4.85    3.05
   5   9  -9    2.46    3.49
   4   9  -9   -0.85    2.12
   3   9  -9    2.33    1.38
  -3  -9   9   -1.52    3.31
  -2  -9   9   10.72    3.18
   1   9  -9   19.72    2.77
   1   9  -9   11.02    2.79
  -1  -9   9   18.20    4.40
   0   9  -9   32.74    5.85
   0  -9   9   38.09    7.07
  -1   9  -9    9.00    4.14
   1  -9   9   22.70    5.18
  -2   9  -9    6.22    3.99
   2  -9   9    4.38    1.38
   2  -9   9    2.82    1.54
   2  -9   9    3.47    2.57
  -3   9  -9    5.34    3.93
   3  -9   9   -0.48    1.40
   3  -9   9    0.33    2.52
   3  -9   9   -1.67    2.58
  -4   9  -9   -4.92    2.93
   4  -9   9    1.89    4.30
   4  -9   9   -1.88    2.02
  -5   9  -9    2.76    5.22
   5  -9   9   -6.02    2.76
  -6   9  -9   -3.24    5.75
   6  -9   9    5.68    5.21
  -7   9  -9   -7.76    6.38
   7  -9   9    1.59    5.01
   5   8  -9   -9.38    3.16
   4   8  -9    3.71    2.83
   3   8  -9   28.70    3.88
  -2  -8   9   19.30    5.15
   1   8  -9   32.98    4.48
   1   8  -9   31.66    3.52
  -1  -8   9   30.64    5.90
   0   8  -9   39.21    5.97
   0  -8   9   39.00    6.83
  -1   8  -9   16.83    4.37
   1  -8   9   30.55    5.90
  -2   8  -9   13.04    4.19
   2  -8   9   10.86    2.34
   2  -8   9   18.50    3.13
   2  -8   9   12.10    4.07
  -3   8  -9   16.87    5.25
   3  -8   9   14.49    5.08
   3  -8   9   15.24    4.14
  -4   8  -9    2.70    3.71
   4  -8   9    7.10    4.50
  -5   8  -9    6.67    4.52
   5  -8   9    3.04    4.31
   6  -8   9   -0.85    3.97
  -7   8  -9   -0.86    5.50
   7  -8   9    2.05    5.24
   5   7  -9    8.33    3.83
   4   7  -9   28.83    5.20
   3   7  -9    6.05    1.68
  -2  -7   9   17.99    4.60
   1   7  -9   11.45    1.45
   1   7  -9   12.64    1.67
  -1  -7   9   19.46    4.21
   0   7  -9   -2.01    1.20
   0  -7   9   -3.21    1.27
  -1   7  -9   13.59    3.51
   1  -7   9   16.42    4.79
  -2   7  -9   17.60    4.71
   2  -7   9   20.30    5.33
   2  -7   9   20.16    3.53
  -3   7  -9    8.88    3.79
   3  -7   9   11.51    5.86
   3  -7   9   11.19    3.67
  -4   7  -9   33.71    8.17
   4  -7   9   38.67    7.48
   4  -7   9   37.19   10.31
  -5   7  -9    7.64    4.98
   5  -7   9   -1.99    5.48
  -6   7  -9    1.36    4.79
   6  -7   9   -1.28    5.79
  -7   7  -9    1.82    5.90
   7  -7   9   -0.98    4.35
  -8   7  -9  -18.21    6.29
   5   6  -9   35.17    6.80
   4   6  -9    5.44    2.49
   3   6  -9    7.35    1.71
  -2  -6   9   28.11    5.27
  -1  -6   9   36.46    5.06
   0   6  -9    0.38    0.87
   0  -6   9   -1.08    1.28
  -1   6  -9   26.73    5.28
   1  -6   9   42.33    7.16
   1  -6   9   39.51    3.70
   1  -6   9   36.36    3.71
  -2   6  -9   25.47    5.40
   2  -6   9   28.82    4.51
   2  -6   9   33.85    7.91
  -3   6  -9    8.19    3.67
   3  -6   9    3.48    3.83
   3  -6   9    6.83    2.87
  -4   6  -9    9.79    4.17
   4  -6   9    9.30    4.98
   4  -6   9    3.30    3.23
  -5   6  -9   53.14   10.19
   5  -6   9   32.31    9.22
  -6   6  -9   10.96    6.69
   6  -6   9    8.41    6.19
  -7   6  -9   -0.78    5.81
   7  -6   9   -2.24    4.56
  -8   6  -9  -11.51    5.74
   8  -6   9    0.42    4.95
   5   5  -9    6.73    3.83
   4   5  -9   29.61    5.41
  -2  -5   9   27.53    4.74
  -1  -5   9    6.62    2.01
   0   5  -9   28.06    3.35
   0  -5   9   25.42    4.41
  -1   5  -9    3.97    1.48
   1  -5   9    2.80    2.16
   1  -5   9    3.50    0.89
  -2   5  -9   22.38    4.95
   2  -5   9   24.21    6.50
   2  -5   9   23.42    4.09
  -3   5  -9   76.24   13.03
   3  -5   9  116.31   11.90
   3  -5   9  100.67   16.66
  -4   5  -9   29.75    7.54
   4  -5   9   59.91   13.02
   4  -5   9   26.41    6.03
  -5   5  -9    6.40    3.80
   5  -5   9    8.78    6.00
  -6   5  -9    6.15    3.49
   6  -5   9   14.25    6.74
  -7   5  -9   10.41    5.41
   7  -5   9    9.27    6.46
  -8   5  -9    9.71    6.77
   8  -5   9    9.49    7.18
   8   4  -9   -5.68    5.14
   5   4  -9    6.38    3.42
   4   4  -9   24.03    4.58
   2   4  -9   15.03    2.53
   1   4  -9  118.33   13.10
  -1  -4   9  149.30   12.82
   0   4  -9    7.23    1.42
   0  -4   9    5.52    1.93
  -1   4  -9  119.54   13.29
   1  -4   9  135.36   14.76
   1  -4   9  140.95   12.45
  -2   4  -9    9.70    3.31
   2  -4   9   16.10    5.38
   2  -4   9   13.19    2.86
  -3   4  -9   13.36    4.36
   3  -4   9   11.63    5.38
   3  -4   9   18.88    3.88
  -4   4  -9   26.96    6.51
   4  -4   9   24.17    5.54
   4  -4   9   39.95    9.83
  -5   4  -9   12.45    4.53
   5  -4   9   -2.52    4.31
  -6   4  -9    9.25    3.98
   6  -4   9    4.94    6.14
  -7   4  -9    1.90    5.42
   7  -4   9   16.54    8.24
  -8   4  -9   -0.50    5.10
   8  -4   9   -6.55    4.21
   8   3  -9    3.58    6.26
   7   3  -9    1.15    5.37
   5   3  -9   15.63    5.27
   4   3  -9   41.53    7.01
  -1  -3   9    1.33    0.63
   0   3  -9    3.82    0.99
   0  -3   9    2.09    1.29
  -1   3  -9    1.19    1.29
   1  -3   9    3.81    2.23
   1  -3   9    0.83    0.67
  -2   3  -9   63.87    8.26
   2  -3   9   72.95    7.91
  -3   3  -9    7.20    3.09
   3  -3   9   12.46    3.24
  -4   3  -9   39.92    7.68
   4  -3   9   33.83    6.97
  -5   3  -9   17.24    6.50
  -6   3  -9   -0.48    3.33
   6  -3   9    0.57    4.62
  -7   3  -9   -6.73    4.27
   7  -3   9   -2.00    4.83
  -8   3  -9   -4.69    4.45
   8  -3   9    5.66    5.91
   8   2  -9    3.88    6.27
   7   2  -9   -2.48    4.23
   6   2  -9    2.07    3.28
   5   2  -9   38.48    8.01
   5   2  -9   46.38    8.48
   4   2  -9    8.81    3.68
   1   2  -9    9.51    1.71
   0   2  -9   43.02    4.68
   0  -2   9   47.95    4.43
   0  -2   9   39.23    5.41
  -1   2  -9   10.91    2.37
   1  -2   9    9.17    1.87
  -2   2  -9  119.29   14.49
   2  -2   9  162.84   14.37
  -3   2  -9    4.09    2.39
   3  -2   9    1.39    1.74
  -4   2  -9   14.58    4.67
   4  -2   9   15.21    4.48
  -5   2  -9   30.30    7.85
  -6   2  -9   11.48    5.38
  -7   2  -9    5.25    4.99
  -8   2  -9   13.78    5.66
   8  -2   9    2.18    4.78
   8   1  -9   -2.17    5.69
   7   1  -9    1.28    4.34
   6   1  -9    3.34    3.63
   5   1  -9   11.47    4.73
   5   1  -9   15.71    5.63
   4   1  -9    4.56    2.74
   4   1  -9   10.72    3.84
   3   1  -9   17.93    3.76
   2   1  -9  225.55   20.06
   1   1  -9   83.71    8.25
   0   1  -9  306.72   28.74
   0  -1   9  335.97   28.64
  -1   1  -9   96.71   10.27
   1  -1   9  103.55    9.88
  -2   1  -9  186.60   19.77
   2  -1   9  212.91   19.38
  -3   1  -9   13.77    3.72
   3  -1   9   14.75    3.87
  -4   1  -9    3.58    2.24
   4  -1   9    3.82    3.20
  -5   1  -9   10.31    3.98
  -6   1  -9    4.63    4.83
  -7   1  -9    4.84    4.74
  -8   1  -9    5.09    5.38
   8   0  -9   -6.63    5.10
   7   0  -9    4.75    4.60
   6   0  -9    7.45    4.60
   5   0  -9   23.37    6.61
   4   0  -9   25.30    5.91
   4   0  -9   26.31    6.02
   3   0  -9    7.23    2.32
   2   0  -9  122.24   11.57
   1   0  -9 1120.29   91.71
   1   0  -9  964.47   91.36
  -1   0   9 1057.38   91.04
   0   0  -9   -0.06    0.52
   0   0   9   -0.22    0.46
  -1   0  -9 1026.23   93.35
   1   0   9 1093.32   92.96
  -2   0  -9  111.21   11.33
   2   0   9   92.29   10.41
  -3   0  -9   10.03    3.24
   3   0   9    8.89    2.47
  -4   0  -9   15.89    4.45
   4   0   9   17.31    4.07
  -5   0  -9   25.74    6.33
  -6   0  -9   12.16    4.81
  -7   0  -9    0.78    4.60
  -8   0  -9   -7.27    4.82
   8  -1  -9   -2.27    4.43
   7  -1  -9    3.70    4.38
   6  -1  -9    4.91    5.06
   5  -1  -9   14.26    6.03
   4  -1  -9   -0.68    2.29
   4  -1  -9    4.10    2.77
   3  -1  -9   15.20    3.45
   2  -1  -9  223.18   20.75
   1  -1  -9   84.54    9.74
   1  -1  -9  116.00   10.10
   0  -1  -9  330.72   29.16
   0   1   9  313.63   29.05
  -1  -1  -9   76.50    8.95
   1   1   9   92.58    8.80
  -2  -1  -9  241.41   23.13
   2   1   9  232.70   22.47
  -3  -1  -9   22.89    4.81
   3   1   9   13.36    3.57
  -4  -1  -9    5.20    2.32
   4   1   9    5.70    2.80
  -5  -1  -9   22.19    6.58
  -6  -1  -9    6.76    4.36
  -7  -1  -9   -2.17    4.62
  -8  -1  -9   -0.20    6.39
   8  -2  -9   -2.96    4.89
   7  -2  -9    1.01    4.29
   6  -2  -9    6.38    4.15
   5  -2  -9   42.97    8.77
   4  -2  -9   17.44    4.46
   4  -2  -9   15.68    4.80
   3  -2  -9    4.24    2.18
   2  -2  -9  149.79   14.89
   2  -2  -9  151.90   15.28
   1  -2  -9   11.00    2.72
   1  -2  -9    6.46    1.91
  -1   2   9   12.61    2.47
   0  -2  -9   49.03    5.68
   0  -2  -9   52.41    6.84
   0   2   9   49.18    5.65
  -1  -2  -9   11.76    2.60
   1   2   9    6.35    1.85
  -2  -2  -9  159.35   15.33
   2   2   9  133.97   14.40
  -3  -2  -9    3.38    1.84
   3   2   9    0.03    1.67
  -4  -2  -9   15.82    4.16
   4   2   9   10.31    3.40
  -5  -2  -9   29.59    6.96
  -6  -2  -9    6.50    4.53
  -7  -2  -9    2.29    4.18
  -8  -2  -9   -0.52    5.93
   8  -3  -9   -0.19    4.69
   7  -3  -9   -3.37    3.80
   6  -3  -9   -4.06    3.02
   5  -3  -9   16.11    5.24
   4  -3  -9   36.22    7.61
   4  -3  -9   37.28    7.15
   3  -3  -9   22.77    4.77
   2  -3  -9   58.27    7.05
   2  -3  -9   52.32    6.73
   1  -3  -9    1.24    0.59
   1  -3  -9    0.88    1.44
  -1   3   9    0.36    1.00
   0  -3  -9    8.16    3.13
   0  -3  -9    5.19    1.49
   0   3   9    3.72    1.25
  -1  -3  -9   -0.08    1.65
  -1  -3  -9    3.31    1.49
   1   3   9    0.73    0.73
  -2  -3  -9   64.59    7.82
   2   3   9   56.88    7.03
  -3  -3  -9   15.17    3.92
   3   3   9   11.38    3.09
  -4  -3  -9   29.87    6.09
  -5  -3  -9   21.63    5.70
  -6  -3  -9    2.84    3.42
  -7  -3  -9    5.93    4.57
  -8  -3  -9  -10.04    4.45
   8  -4  -9   -0.73    3.81
   7  -4  -9    1.10    3.86
   6  -4  -9    7.17    4.92
   5  -4  -9    3.41    2.55
   4  -4  -9   25.12    6.24
   3  -4  -9   18.88    3.87
   3  -4  -9   14.72    4.09
   2  -4  -9   14.55    3.73
   2  -4  -9   11.73    3.00
   1  -4  -9  142.28   14.64
   1  -4  -9  153.32   15.63
  -1   4   9  146.78   14.95
   0  -4  -9    6.44    2.90
   0  -4  -9    6.67    1.81
   0   4   9    7.09    2.12
  -1  -4  -9  117.34   13.44
  -1  -4  -9  134.46   15.75
   1   4   9  149.38   13.51
  -2  -4  -9   12.50    3.34
   2   4   9   11.12    2.64
  -3  -4  -9   13.04    3.60
   3   4   9   11.03    3.07
  -4  -4  -9   24.39    5.45
  -5  -4  -9    3.18    3.24
  -6  -4  -9    6.48    3.91
  -7  -4  -9    3.20    4.01
  -8  -4  -9   -6.71    5.13
   8  -5  -9    7.83    4.65
   7  -5  -9   -1.85    2.88
   6  -5  -9    6.34    4.05
   5  -5  -9   10.82    5.30
   4  -5  -9   44.48    8.50
   4  -5  -9   30.96    6.49
   3  -5  -9   93.62   11.90
   3  -5  -9  104.79   13.27
   3  -5  -9  102.47   11.68
   2  -5  -9   24.19    5.47
   2  -5  -9   31.93    5.25
   1  -5  -9    4.05    2.43
   1  -5  -9    3.74    1.52
  -1   5   9    6.83    2.34
   0  -5  -9   20.23    3.56
   0  -5  -9   22.68    5.71
   0   5   9   14.81    3.20
  -1  -5  -9    4.92    3.13
  -1  -5  -9    1.13    1.14
   1   5   9    3.43    1.64
  -2  -5  -9   26.86    4.97
   2   5   9   24.93    4.31
  -3  -5  -9   95.52   11.13
   3   5   9   88.31   10.62
  -4  -5  -9   35.86    6.84
  -5  -5  -9    8.66    3.06
  -6  -5  -9    3.31    3.50
  -7  -5  -9    2.98    4.42
  -8  -5  -9    1.71    5.89
   8  -6  -9   -1.59    4.21
   7  -6  -9   -2.63    4.42
   6  -6  -9   11.95    5.45
   5  -6  -9   58.42   11.42
   4  -6  -9    9.73    3.28
   4  -6  -9   10.20    4.07
   3  -6  -9    5.69    3.26
   3  -6  -9    8.87    2.98
   2  -6  -9   21.81    5.53
   2  -6  -9   27.56    4.61
   1  -6  -9   44.66    7.94
  -1   6   9   37.06    6.54
   0  -6  -9    1.21    1.62
   0  -6  -9   -0.15    0.83
   0   6   9    0.53    1.29
  -1  -6  -9   32.46    7.67
  -1  -6  -9   40.20    5.71
   1   6   9   23.41    4.40
  -2  -6  -9   36.69    5.77
  -2  -6  -9   33.61    9.14
   2   6   9   28.95    5.10
  -3  -6  -9    5.45    2.34
   3   6   9    6.02    2.67
  -4  -6  -9   11.65    3.82
  -5  -6  -9   48.89    8.99
  -6  -6  -9    6.45    4.41
  -7  -6  -9   -5.27    3.69
  -8  -6  -9   -7.08    5.04
   7  -7  -9    2.24    3.84
   6  -7  -9    2.08    3.24
   6  -7  -9    0.37    2.76
   5  -7  -9    4.15    3.45
   5  -7  -9    6.77    3.15
   4  -7  -9   34.39    8.06
   4  -7  -9   28.00    6.31
   3  -7  -9    8.05    3.57
   3  -7  -9   13.47    3.70
   2  -7  -9   15.78    4.39
   2  -7  -9   14.45    3.23
   1  -7  -9   12.53    2.92
   1  -7  -9   12.82    4.71
  -1   7   9    8.70    3.14
   0  -7  -9    1.06    1.09
   0  -7  -9   -0.07    2.05
   0   7   9    1.13    1.72
  -1  -7  -9   16.97    5.19
  -1  -7  -9   14.50    3.44
   1   7   9   13.35    3.59
  -2  -7  -9   18.04    6.24
  -2  -7  -9   15.85    4.05
   2   7   9   19.95    3.96
  -3  -7  -9    8.10    3.09
  -4  -7  -9   36.11    6.94
  -5  -7  -9    3.02    3.07
  -6  -7  -9    3.33    3.85
  -7  -7  -9   -0.98    4.39
  -8  -7  -9   -9.66    5.20
   7  -8  -9    5.07    3.86
   7  -8  -9   -0.09    4.74
   6  -8  -9    0.51    2.95
   6  -8  -9   -5.27    2.97
   5  -8  -9    0.67    2.15
   5  -8  -9    1.71    2.82
   4  -8  -9    2.43    1.98
   4  -8  -9    3.94    3.62
   3  -8  -9   19.95    4.79
   3  -8  -9   27.12    6.90
   2  -8  -9   16.54    3.85
   2  -8  -9   10.07    4.53
   1  -8  -9   29.28    7.25
   1  -8  -9   29.24    5.05
   0  -8  -9   37.03    7.88
   0  -8  -9   23.50    4.35
   0   8   9   42.04    8.95
  -1  -8  -9   28.57    7.68
  -1  -8  -9   24.35    4.90
   1   8   9   37.95    6.47
  -2  -8  -9   12.44    3.22
  -2  -8  -9   10.06    5.41
  -3  -8  -9   25.18    5.38
  -4  -8  -9    2.83    3.10
  -5  -8  -9    6.37    3.69
  -6  -8  -9   -0.82    3.51
  -7  -8  -9   -4.48    4.49
   7  -9  -9    0.05    4.76
   7  -9  -9    3.58    4.97
   6  -9  -9   -3.27    2.84
   6  -9  -9    2.50    3.34
   5  -9  -9    4.28    3.67
   5  -9  -9   -0.86    2.80
   4  -9  -9    0.22    2.23
   4  -9  -9    0.99    3.19
   3  -9  -9    2.26    1.94
   3  -9  -9   -0.98    2.88
   2  -9  -9    3.98    1.87
   2  -9  -9    3.00    3.52
   1  -9  -9   16.73    5.78
   1  -9  -9   18.54    4.05
   0  -9  -9   37.31    9.16
   0  -9  -9   52.86    6.62
  -1  -9  -9   15.94    6.05
  -1  -9  -9   14.26    3.68
  -2  -9  -9    3.99    4.21
  -2  -9  -9    5.46    2.35
  -3  -9  -9    0.46    2.22
  -4  -9  -9    2.69    2.80
  -5  -9  -9   -1.06    2.42
  -6  -9  -9   -2.08    3.80
  -7  -9  -9    1.94    4.35
   6 -10  -9   -4.80    3.84
   6 -10  -9   -4.45    2.71
   5 -10  -9    1.55    3.44
   5 -10  -9   -0.01    2.83
   4 -10  -9   11.54    3.85
   4 -10  -9    7.13    4.48
   3 -10  -9   26.73    5.47
   3 -10  -9   14.39    5.92
   2 -10  -9    4.28    3.43
   2 -10  -9    1.96    1.89
   1 -10  -9   20.99    4.31
   1 -10  -9   13.47    5.68
   0 -10  -9   30.10    5.19
   0 -10  -9   28.47    7.83
  -1 -10  -9   23.85    4.61
  -1 -10  -9   24.60    7.77
  -2 -10  -9    1.98    2.07
  -2 -10  -9    4.34    5.10
  -3 -10  -9   11.01    5.59
  -3 -10  -9   15.52    3.99
  -4 -10  -9   10.40    3.63
  -5 -10  -9    3.10    3.43
  -6 -10  -9   -2.91    3.35
   6 -11  -9   -3.61    3.27
   6 -11  -9    6.72    5.47
   5 -11  -9    4.32    3.79
   5 -11  -9    7.61    4.46
   4 -11  -9   -3.58    2.08
   4 -11  -9   -2.35    3.47
   3 -11  -9   31.46    8.59
   3 -11  -9   34.10    6.29
   2 -11  -9    5.35    2.15
   2 -11  -9    6.09    3.86
   1 -11  -9   -1.81    2.28
   1 -11  -9    2.41    1.86
   0 -11  -9   49.83   12.52
   0 -11  -9   90.88    9.56
  -1 -11  -9   -0.44    1.50
  -1 -11  -9    2.11    2.82
  -2 -11  -9    3.77    2.76
  -2 -11  -9    5.28    4.87
  -3 -11  -9   24.90    5.35
  -3 -11  -9   22.61    8.97
  -4 -11  -9   -3.98    2.78
  -5 -11  -9   -8.35    3.37
  -6 -11  -9   -7.92    3.64
   5 -12  -9   -1.82    2.92
   5 -12  -9   -2.84    2.97
   4 -12  -9   -0.03    3.60
   4 -12  -9   -1.50    2.34
   3 -12  -9   -0.67    1.99
   3 -12  -9    3.69    4.02
   2 -12  -9   11.11    3.18
   2 -12  -9   11.35    5.33
   1 -12  -9    4.25    3.83
   1 -12  -9    2.69    2.06
   0 -12  -9   20.87    7.96
   0 -12  -9   30.17    5.17
  -1 -12  -9    8.21    6.47
  -1 -12  -9   11.99    3.73
  -2 -12  -9    6.49    5.41
  -2 -12  -9   10.23    3.38
  -3 -12  -9   -6.66    2.56
  -3 -12  -9   -0.06    4.60
  -4 -12  -9   -0.35    2.92
  -5 -12  -9    1.90    3.45
   5 -13  -9    0.28    3.43
   5 -13  -9   -2.04    3.94
   4 -13  -9    8.08    5.70
   4 -13  -9    1.11    2.67
   3 -13  -9    2.46    2.55
   3 -13  -9    0.16    2.42
   2 -13  -9    1.41    1.67
   2 -13  -9   -0.95    2.41
   1 -13  -9    3.50    5.55
   1 -13  -9    3.33    2.14
   0 -13  -9    0.66    3.57
   0 -13  -9    0.87    2.00
  -1 -13  -9    2.53    2.57
  -1 -13  -9   -7.43    5.32
  -1 -13  -9    5.04    4.07
  -2 -13  -9   -3.60    4.86
  -2 -13  -9    1.59    3.04
  -2 -13  -9   -3.67    2.56
  -3 -13  -9   -1.94    2.59
  -3 -13  -9    5.84    3.73
  -4 -13  -9    3.31    3.24
  -5 -13  -9   -9.75    3.43
   4 -14  -9    2.84    3.60
   4 -14  -9   -0.39    2.84
   3 -14  -9   -0.61    2.29
   3 -14  -9    3.58    3.77
   2 -14  -9    3.36    3.64
   2 -14  -9    3.72    2.43
   1 -14  -9    2.59    2.60
   1 -14  -9    0.05    3.39
   0 -14  -9    2.88    2.33
   0 -14  -9   -4.90    2.37
  -1 -14  -9   -2.99    6.82
  -1 -14  -9    0.11    2.13
  -1 -14  -9    0.64    3.55
  -2 -14  -9    3.33    5.83
  -2 -14  -9    3.77    2.82
  -2 -14  -9    4.21    5.24
  -3 -14  -9    4.81    3.36
  -3 -14  -9    2.01    4.71
  -4 -14  -9    2.77    3.43
   3 -15  -9    1.21    3.06
   3 -15  -9   -0.69    4.32
   2 -15  -9   -0.18    2.41
   2 -15  -9    3.78    4.35
   1 -15  -9   -1.64    2.43
   1 -15  -9    0.54    4.25
   0 -15  -9   13.53    3.98
   0 -15  -9    9.20    7.81
  -1 -15  -9   30.63   11.29
  -2 -15  -9    6.67    6.24
  -2 -15  -9    3.34    3.15
  -3 -15  -9    3.69    5.11
  -3 -15  -9   -8.09    3.13
   1 -16  -9    1.88    3.57
   0 -16  -9    5.37    3.50
   0 -16  -9   -2.68    5.46
  -1 -16  -9    5.43    5.88
  -1 -16  -9   -1.90    3.86
  -3 -15  10   -7.38    4.72
  -2 -15  10    6.74    5.16
  -1 -15  10   -0.30    4.19
   0 -15  10    4.73    4.14
   1 -15  10   -2.20    3.69
   2 -15  10   -1.72    4.22
  -3 -14  10   -3.31    4.49
  -2 -14  10   -2.71    3.54
  -1 -14  10    8.27    4.13
   0 -14  10   -5.75    2.86
   1 -14  10   -0.54    2.17
   2 -14  10   -3.55    2.92
  -3  14 -10    0.55    5.36
   3 -14  10    3.04    4.20
  -4  14 -10    4.08    7.60
   4 -14  10    3.06    4.09
   4 -14  10   -0.97    1.98
   3  13 -10    2.38    2.21
  -3 -13  10   -0.18    3.49
   2  13 -10    0.14    2.70
  -2 -13  10    2.60    4.84
  -1 -13  10    0.31    3.16
   0 -13  10   11.43    4.92
  -1  13 -10   -5.37    3.83
   1 -13  10    4.06    3.44
  -2  13 -10   -4.00    4.01
   2 -13  10    3.07    3.49
  -3  13 -10   -1.02    4.86
   3 -13  10   -1.42    0.87
   3 -13  10   -0.60    3.24
  -4  13 -10   -3.55    6.72
   4 -13  10   -0.96    3.86
   4 -13  10   -1.63    1.92
  -5  13 -10   -6.99    6.96
   5 -13  10   -2.86    3.45
   5 -13  10   -0.43    3.18
   4  12 -10   -0.55    1.92
  -3 -12  10   19.57    6.71
   2  12 -10    0.32    2.09
  -2 -12  10    6.02    4.82
  -1 -12  10   29.04    7.40
   0  12 -10   10.66    4.36
   0 -12  10   17.12    5.73
  -1  12 -10   29.98    6.46
   1 -12  10   43.83    8.88
  -2  12 -10   19.02    5.01
   2 -12  10    9.49    4.86
  -3  12 -10   14.31    5.62
   3 -12  10    4.09    2.37
   3 -12  10    7.27    1.88
   3 -12  10   12.70    5.67
  -4  12 -10    7.19    5.66
   4 -12  10    9.30    4.70
   4 -12  10    5.21    3.33
   4 -12  10    2.75    2.13
  -5  12 -10    5.02    6.24
   5 -12  10   -0.09    2.95
   5 -12  10   -0.21    3.80
   5  11 -10   10.62    3.92
   4  11 -10   -1.66    2.09
   3  11 -10    9.58    1.87
  -3 -11  10    1.33    4.39
   2  11 -10   -0.88    1.31
  -2 -11  10    1.24    2.94
  -1 -11  10   37.78    7.86
   0  11 -10   17.83    4.21
   0 -11  10   13.33    4.77
  -1  11 -10   50.89    9.16
   1 -11  10   36.99    8.14
  -2  11 -10   -2.34    2.84
   2 -11  10    3.60    3.16
  -3  11 -10    7.95    5.21
   3 -11  10    4.65    1.61
   3 -11  10    1.28    2.20
   3 -11  10    6.34    3.55
  -4  11 -10    6.07    6.52
   4 -11  10    0.36    3.52
   4 -11  10    0.37    4.28
   4 -11  10    3.69    2.19
  -5  11 -10    6.05    4.93
   5 -11  10    4.56    3.41
   5 -11  10    1.80    4.44
  -6  11 -10   12.33    6.60
   6 -11  10    2.29    4.25
   5  10 -10    4.19    3.95
   4  10 -10    7.58    2.40
   3  10 -10   -0.45    1.33
  -3 -10  10   -0.59    3.55
   2  10 -10    2.38    1.10
  -2 -10  10    0.53    2.72
   1  10 -10    0.74    1.87
  -1 -10  10   -1.33    2.13
   0  10 -10   12.73    3.89
   0 -10  10    6.49    3.38
  -1  10 -10    3.90    2.95
   1 -10  10    4.59    3.70
  -2  10 -10   -1.65    2.92
   2 -10  10    4.73    0.99
   2 -10  10   -1.08    1.98
   2 -10  10    2.14    0.98
  -3  10 -10    3.63    4.44
   3 -10  10    2.65    3.14
   3 -10  10    1.49    1.49
   3 -10  10    5.24    2.69
  -4  10 -10   -4.01    4.21
   4 -10  10    5.23    3.97
   4 -10  10    2.90    3.80
   4 -10  10    4.24    2.33
  -5  10 -10   -3.46    4.73
   5 -10  10    4.16    4.43
  -6  10 -10    4.05    6.01
   6 -10  10    3.33    5.02
   5   9 -10   -2.70    3.65
   4   9 -10    1.25    2.74
   3   9 -10   20.58    2.81
  -3  -9  10   14.36    4.90
   2   9 -10   26.43    2.79
   2   9 -10   25.06    3.28
  -2  -9  10   35.71    6.79
   1   9 -10    3.59    1.60
  -1  -9  10    2.68    2.15
   0   9 -10   12.58    3.19
   0  -9  10   15.79    4.21
  -1   9 -10   -0.28    2.02
   1  -9  10   -0.40    2.05
  -2   9 -10   22.58    5.95
   2  -9  10   27.04    6.91
   2  -9  10   27.53    3.41
   2  -9  10   27.72    3.63
  -3   9 -10   24.20    6.35
   3  -9  10    6.59    3.20
   3  -9  10   14.70    3.13
   3  -9  10    8.25    4.63
  -4   9 -10    5.84    5.09
   4  -9  10    1.64    3.16
   4  -9  10    1.61    3.84
  -5   9 -10   -9.73    3.96
   5  -9  10    1.25    3.51
  -6   9 -10   -1.08    4.25
   6  -9  10    0.01    4.41
  -7   9 -10   -2.97    7.72
   7  -9  10    7.97    7.69
   5   8 -10    6.57    4.08
   4   8 -10    9.25    3.23
   3   8 -10    9.21    1.94
  -2  -8  10   22.80    5.50
   1   8 -10   16.39    2.64
  -1  -8  10   20.03    4.54
   0   8 -10   22.77    4.58
   0  -8  10   22.59    4.80
  -1   8 -10   16.46    4.17
   1  -8  10   16.25    4.26
  -2   8 -10   27.46    6.36
   2  -8  10   23.23    3.55
   2  -8  10   25.04    6.30
   2  -8  10   26.32    3.69
  -3   8 -10    9.60    4.14
   3  -8  10    4.49    4.23
   3  -8  10    6.11    2.69
  -4   8 -10    0.98    2.88
   4  -8  10    5.12    3.95
   4  -8  10    6.19    5.26
  -5   8 -10   15.09    6.49
   5  -8  10    7.97    4.55
  -6   8 -10    5.04    6.29
   6  -8  10    6.89    5.98
  -7   8 -10   -8.59    5.00
   7  -8  10   -2.76    4.52
   5   7 -10    6.83    3.61
   4   7 -10    5.15    2.38
   3   7 -10   -1.44    0.99
  -2  -7  10    1.31    1.48
   1   7 -10   17.10    2.07
  -1  -7  10   15.04    3.75
   0   7 -10   23.68    4.16
   0  -7  10   27.92    5.10
  -1   7 -10   15.56    4.11
   1  -7  10   18.10    4.42
  -2   7 -10    4.01    3.06
   2  -7  10    3.88    1.60
   2  -7  10    1.10    1.79
  -3   7 -10    2.02    2.33
   3  -7  10    3.78    2.44
   3  -7  10    0.07    3.41
  -4   7 -10    7.11    3.55
   4  -7  10   -1.29    3.50
   4  -7  10    2.56    3.61
  -5   7 -10    0.75    3.45
   5  -7  10   13.62    6.94
  -6   7 -10   -0.17    4.79
   6  -7  10    2.11    5.12
  -7   7 -10   12.69    6.17
   7  -7  10    0.92    4.45
   5   6 -10    2.76    3.40
   4   6 -10    5.48    2.56
  -2  -6  10   11.97    3.53
  -1  -6  10   51.85    6.36
   0   6 -10   40.79    4.96
   0  -6  10   40.90    6.41
  -1   6 -10   44.36    7.14
   1  -6  10   55.23    8.87
   1  -6  10   55.54    5.10
   1  -6  10   55.50    5.06
  -2   6 -10   11.64    3.16
   2  -6  10   11.69    4.32
   2  -6  10    8.96    2.23
  -3   6 -10   66.19   11.26
   3  -6  10   95.07   10.24
   3  -6  10   69.99   14.01
  -4   6 -10    7.45    2.76
   4  -6  10   -1.80    2.85
   4  -6  10    6.47    5.25
  -5   6 -10    8.19    5.11
   5  -6  10   19.61    8.44
  -6   6 -10    8.56    4.46
   6  -6  10    8.67    5.59
  -7   6 -10   -1.68    4.43
   7  -6  10   -2.96    4.23
  -8   6 -10  -12.82    6.23
   8  -6  10    2.92    5.79
   8   5 -10   -0.70    5.52
   5   5 -10   25.52    6.11
   4   5 -10   15.48    3.77
  -2  -5  10   36.46    4.89
  -1  -5  10    5.12    1.85
   0   5 -10   10.52    1.85
   0  -5  10    5.97    2.10
  -1   5 -10    2.16    1.64
   1  -5  10    4.75    0.94
   1  -5  10    3.05    2.22
  -2   5 -10   29.76    5.98
   2  -5  10   34.93    5.11
   2  -5  10   52.03    9.81
  -3   5 -10    1.18    2.18
   3  -5  10   -0.80    2.71
   3  -5  10    1.43    1.94
  -4   5 -10   13.44    4.21
   4  -5  10   19.24    7.47
   4  -5  10   10.58    4.34
  -5   5 -10   21.14    6.38
   5  -5  10   28.31   10.08
  -6   5 -10    4.93    3.92
   6  -5  10   -2.61    5.11
  -7   5 -10   -4.19    5.51
   7  -5  10   13.48    8.00
  -8   5 -10    2.24    6.12
   8  -5  10   -3.15    4.78
   8   4 -10   -1.96    4.86
   5   4 -10    9.71    4.10
   4   4 -10    6.66    2.81
   2   4 -10   50.52    5.30
   1   4 -10   85.66    7.27
   1   4 -10   68.00    8.23
  -1  -4  10   76.34    7.74
   0   4 -10    0.85    0.82
   0  -4  10    3.52    1.38
  -1   4 -10   74.74    8.75
   1  -4  10   76.49    9.91
   1  -4  10   81.31    7.65
  -2   4 -10   48.58    8.08
   2  -4  10   61.04    7.06
   2  -4  10   83.57   10.54
  -3   4 -10   53.96   10.08
   3  -4  10   86.82    9.48
   3  -4  10   73.12   12.89
  -4   4 -10    5.39    3.40
   4  -4  10    4.55    3.25
   4  -4  10    4.13    3.95
  -5   4 -10    1.59    3.40
   5  -4  10    1.27    5.03
  -6   4 -10    2.24    5.06
   6  -4  10    7.41    6.79
  -7   4 -10    1.70    4.84
   7  -4  10    5.50    5.09
  -8   4 -10    4.26    5.99
   8  -4  10   -8.50    5.70
   8   3 -10    1.62    5.64
   7   3 -10    7.50    4.82
   6   3 -10    3.61    4.35
   5   3 -10   19.40    5.87
   4   3 -10   46.86    7.29
   3   3 -10   10.71    2.63
   1   3 -10   13.28    1.81
  -1  -3  10    8.19    1.47
   0   3 -10   -0.03    0.58
   0  -3  10   -0.93    0.99
  -1   3 -10    9.63    2.20
   1  -3  10    7.09    1.54
   1  -3  10   10.32    3.09
  -2   3 -10   79.88    9.45
   2  -3  10   73.66    8.36
  -3   3 -10    6.92    2.68
   3  -3  10   10.95    3.17
  -4   3 -10   57.62   10.51
   4  -3  10   70.28   10.38
  -5   3 -10   16.53    4.97
  -6   3 -10   -3.76    2.40
  -7   3 -10    2.77    4.93
   7  -3  10   -8.10    3.58
  -8   3 -10    7.04    5.69
   8  -3  10   -8.06    4.04
   8   2 -10   -4.94    4.74
   7   2 -10   -2.67    4.24
   6   2 -10    2.83    4.21
   5   2 -10   22.64    6.67
   5   2 -10   27.06    6.96
   4   2 -10   16.65    4.18
   4   2 -10    3.08    3.10
   3   2 -10   -0.83    1.13
   1   2 -10  280.26   25.16
   0   2 -10  103.29   10.47
   0  -2  10  115.12   10.19
  -1   2 -10  304.46   28.77
   1  -2  10  317.23   28.06
  -2   2 -10   88.83   10.37
   2  -2  10   88.65    9.51
  -3   2 -10    0.00    1.52
   3  -2  10    2.24    1.73
  -4   2 -10    7.13    3.25
   4  -2  10   10.69    4.03
  -5   2 -10   17.33    5.43
  -6   2 -10   -1.82    2.53
  -7   2 -10   -1.48    3.59
  -8   2 -10   -3.88    5.75
   8  -2  10    4.17    6.82
   8   1 -10   -5.14    5.45
   7   1 -10    5.44    4.80
   6   1 -10    1.14    3.50
   5   1 -10    0.33    3.50
   5   1 -10   -4.44    3.48
   4   1 -10   49.31    8.03
   4   1 -10   41.45    7.27
   3   1 -10   12.68    2.79
   2   1 -10   25.28    2.64
   1   1 -10  183.85   19.44
  -1  -1  10  232.04   18.73
   0   1 -10   49.16    5.06
   0  -1  10   41.36    4.63
  -1   1 -10  208.45   17.98
   1  -1  10  167.76   17.08
  -2   1 -10   20.72    4.32
   2  -1  10   22.76    3.96
  -3   1 -10   12.59    3.55
   3  -1  10   16.54    3.76
  -4   1 -10   41.77    7.66
   4  -1  10   30.18    6.17
  -5   1 -10    6.37    3.69
  -6   1 -10    1.77    3.60
  -7   1 -10   12.07    6.11
  -8   1 -10   13.17    8.04
   8   0 -10    2.84    4.56
   7   0 -10    5.83    5.42
   6   0 -10   13.62    5.14
   5   0 -10   18.39    5.63
   4   0 -10   29.70    5.60
   4   0 -10   14.47    4.48
   3   0 -10  170.81   16.55
   2   0 -10   57.61    5.91
   1   0 -10  164.09   16.08
   1   0 -10  174.64   16.08
  -1   0  10  172.36   15.56
   0   0 -10    0.48    0.76
   0   0  10    1.80    0.72
  -1   0 -10  169.68   16.58
   1   0  10  171.24   16.12
  -2   0 -10   55.20    7.39
   2   0  10   62.60    7.15
  -3   0 -10  229.01   20.88
   3   0  10  170.32   19.24
  -4   0 -10   22.70    5.12
   4   0  10   25.19    5.73
  -5   0 -10   18.61    6.09
  -6   0 -10   15.39    5.58
  -7   0 -10    7.72    5.13
  -8   0 -10    9.84    7.16
   8  -1 -10    5.91    4.44
   7  -1 -10   11.69    5.96
   6  -1 -10   -2.24    4.22
   5  -1 -10    5.12    3.85
   4  -1 -10   25.72    5.89
   4  -1 -10   26.91    5.51
   3  -1 -10   14.95    3.43
   2  -1 -10   27.35    4.10
   2  -1 -10   19.48    3.95
   1  -1 -10  202.61   19.06
   1  -1 -10  202.25   19.27
   0  -1 -10   42.93    4.84
   0   1  10   37.10    4.63
  -1  -1 -10  181.23   18.24
   1   1  10  196.30   17.92
  -2  -1 -10   28.02    5.08
   2   1  10   21.85    4.05
  -3  -1 -10   15.70    4.07
   3   1  10   13.16    3.39
  -4  -1 -10   27.48    6.28
   4   1  10   43.20    7.26
  -5  -1 -10    4.69    3.19
  -6  -1 -10    2.37    3.91
  -7  -1 -10    5.53    5.03
  -8  -1 -10    6.48    6.09
   8  -2 -10   -2.52    3.63
   7  -2 -10    6.29    4.15
   6  -2 -10    4.28    3.92
   5  -2 -10   39.73    8.49
   4  -2 -10   14.24    4.08
   4  -2 -10    9.50    4.28
   3  -2 -10    1.94    1.20
   2  -2 -10  108.03   11.33
   2  -2 -10  112.59   11.76
   1  -2 -10  272.12   25.72
   1  -2 -10  258.43   26.02
  -1   2  10  304.96   26.02
   0  -2 -10   74.80    8.50
   0  -2 -10   76.21    9.78
   0   2  10   96.49    8.89
   1   2  10  239.76   22.31
  -2  -2 -10   84.49    9.93
   2   2  10   87.81    9.60
  -3  -2 -10   -0.68    1.52
   3   2  10    1.42    1.40
  -4  -2 -10    9.59    2.83
  -5  -2 -10   45.99    9.20
  -6  -2 -10    3.31    4.35
  -7  -2 -10    0.84    3.41
  -8  -2 -10    1.66    5.72
   8  -3 -10   -1.78    3.87
   7  -3 -10   -4.99    3.31
   6  -3 -10   -1.84    2.75
   5  -3 -10   17.69    5.32
   4  -3 -10   51.26    8.69
   3  -3 -10   14.54    3.74
   3  -3 -10    7.42    2.60
   2  -3 -10   93.38   10.36
   2  -3 -10   91.91   10.23
   1  -3 -10    8.53    2.27
   1  -3 -10    8.64    2.76
  -1   3  10    7.82    2.38
   0  -3 -10   -2.05    1.46
   0  -3 -10    0.41    0.51
   0   3  10   -0.12    0.86
  -1  -3 -10   10.17    2.75
   1   3  10    8.13    2.01
  -2  -3 -10   81.96    9.32
   2   3  10   75.05    8.67
  -3  -3 -10   10.20    2.96
   3   3  10    7.20    2.96
  -4  -3 -10   55.17    9.03
  -5  -3 -10   21.32    5.37
  -6  -3 -10   -6.05    3.51
  -7  -3 -10   -5.57    4.24
  -8  -3 -10    8.65    5.38
   8  -4 -10   -0.87    3.18
   7  -4 -10   -0.74    2.78
   6  -4 -10   15.81    5.58
   5  -4 -10    6.32    3.90
   4  -4 -10    6.23    3.33
   3  -4 -10   45.77    7.91
   3  -4 -10   70.76    8.32
   2  -4 -10  101.64   11.01
   2  -4 -10   84.39   10.15
   1  -4 -10   84.73    9.21
   1  -4 -10   85.72   10.27
  -1   4  10   81.89    9.50
   0  -4 -10    2.59    2.13
   0  -4 -10    0.64    0.79
   0   4  10    3.10    1.52
  -1  -4 -10  103.01   12.46
  -1  -4 -10   75.91    9.26
   1   4  10   85.74    9.23
  -2  -4 -10   50.59    7.58
   2   4  10   52.39    6.46
  -3  -4 -10   89.69   10.50
   3   4  10   73.28    9.41
  -4  -4 -10    4.10    2.15
  -5  -4 -10    2.24    3.26
  -6  -4 -10    4.21    3.49
  -7  -4 -10   -1.07    3.68
  -8  -4 -10   11.46    6.46
   8  -5 -10   -5.68    4.21
   7  -5 -10    0.56    3.89
   6  -5 -10    1.76    3.46
   5  -5 -10   22.58    6.55
   4  -5 -10   21.68    5.82
   4  -5 -10   10.31    2.89
   3  -5 -10    2.65    2.31
   3  -5 -10    1.78    1.79
   2  -5 -10   32.04    6.59
   2  -5 -10   46.53    6.68
   1  -5 -10    3.47    2.03
   1  -5 -10    1.57    1.35
  -1   5  10    3.70    1.95
   0  -5 -10    5.73    3.20
   0  -5 -10    6.55    2.08
   0   5  10   11.46    2.66
  -1  -5 -10    1.56    1.35
  -1  -5 -10    2.40    2.81
   1   5  10    1.53    1.48
  -2  -5 -10   42.35    6.91
   2   5  10   46.43    5.95
  -3  -5 -10   -0.49    1.98
   3   5  10   -0.13    1.81
  -4  -5 -10   29.70    6.29
  -5  -5 -10   19.11    4.87
  -6  -5 -10    4.24    4.04
  -7  -5 -10   -4.43    3.43
  -8  -5 -10   -1.36    5.55
   8  -6 -10   -2.83    3.83
   7  -6 -10   -1.26    3.15
   6  -6 -10    5.52    4.24
   5  -6 -10    5.56    3.37
   5  -6 -10    8.69    3.84
   4  -6 -10    6.85    2.55
   4  -6 -10    6.58    3.10
   3  -6 -10   86.59   11.09
   3  -6 -10   83.83   10.41
   2  -6 -10   10.18    2.84
   2  -6 -10    9.76    3.91
   1  -6 -10   56.85    7.03
   1  -6 -10   66.94    8.82
  -1   6  10   47.95    7.66
   0  -6 -10   38.25    6.29
   0  -6 -10   55.82    9.97
   0   6  10   54.28    6.50
  -1  -6 -10   42.47    6.55
  -1  -6 -10   45.20    9.50
   1   6  10   47.23    6.08
  -2  -6 -10    8.60    4.07
  -2  -6 -10    7.32    2.48
   2   6  10    7.70    2.48
  -3  -6 -10  100.03   11.83
  -4  -6 -10    3.02    2.63
  -5  -6 -10   10.39    4.89
  -6  -6 -10    5.28    4.05
  -7  -6 -10   -1.89    3.99
  -8  -6 -10   -4.75    5.67
   7  -7 -10   11.87    5.47
   6  -7 -10    5.42    3.82
   6  -7 -10   12.66    3.83
   5  -7 -10    5.10    3.53
   5  -7 -10    3.00    2.94
   4  -7 -10    6.10    2.96
   4  -7 -10    4.39    2.03
   3  -7 -10   -0.22    2.12
   3  -7 -10    1.35    1.51
   2  -7 -10    3.17    2.95
   2  -7 -10    2.84    1.62
   1  -7 -10   20.94    5.50
   1  -7 -10   14.35    3.43
  -1   7  10   17.57    4.16
   0  -7 -10   30.32    4.82
   0  -7 -10   27.91    7.02
   0   7  10   26.17    5.02
  -1  -7 -10   10.46    4.65
  -1  -7 -10   15.56    3.51
   1   7  10   19.52    4.19
  -2  -7 -10    5.85    3.65
  -2  -7 -10    4.08    1.23
  -3  -7 -10    2.69    2.17
  -4  -7 -10    5.61    2.88
  -5  -7 -10   -0.93    3.23
  -6  -7 -10    1.59    4.40
  -7  -7 -10    1.84    4.63
   7  -8 -10    2.09    4.66
   7  -8 -10   -0.07    3.61
   6  -8 -10    0.63    3.18
   6  -8 -10    2.37    3.33
   5  -8 -10    3.09    3.64
   5  -8 -10    1.92    2.27
   4  -8 -10   11.02    3.84
   4  -8 -10    4.62    2.68
   3  -8 -10    6.58    3.61
   3  -8 -10   12.07    3.71
   2  -8 -10   26.34    5.50
   2  -8 -10   37.57    8.54
   1  -8 -10   13.01    3.16
   1  -8 -10   12.89    5.09
   0  -8 -10   27.99    7.04
   0  -8 -10   19.10    4.06
  -1  -8 -10   18.00    6.10
  -1  -8 -10   21.38    3.99
  -2  -8 -10   32.60    9.17
  -2  -8 -10   22.36    4.64
  -3  -8 -10    8.97    3.59
  -4  -8 -10   -0.36    2.42
  -5  -8 -10    4.64    3.99
  -6  -8 -10   10.44    5.21
  -7  -8 -10   -4.06    4.58
   7  -9 -10    1.58    4.15
   7  -9 -10    9.53    4.00
   6  -9 -10    2.09    4.54
   6  -9 -10    1.95    4.48
   5  -9 -10    4.22    2.88
   5  -9 -10   -1.52    3.49
   4  -9 -10    5.19    3.06
   4  -9 -10    4.16    2.88
   3  -9 -10   22.41    5.14
   3  -9 -10   14.83    5.61
   2  -9 -10   33.02    8.13
   2  -9 -10   19.32    4.47
   1  -9 -10   -0.32    1.10
   1  -9 -10    1.25    2.56
   0  -9 -10   12.39    5.13
   0  -9 -10   12.11    2.70
  -1  -9 -10    1.21    1.44
  -1  -9 -10    2.41    3.45
  -2  -9 -10   29.86    5.84
  -2  -9 -10   42.30   10.71
  -3  -9 -10   18.57    4.37
  -4  -9 -10   -4.44    2.44
  -5  -9 -10   -7.10    3.00
  -6  -9 -10    0.52    5.26
  -7  -9 -10   -9.24    4.85
   6 -10 -10    8.49    4.67
   6 -10 -10    0.98    4.12
   5 -10 -10    9.27    3.36
   5 -10 -10    6.24    3.97
   4 -10 -10   -2.21    2.35
   4 -10 -10    0.52    3.02
   3 -10 -10    1.37    1.74
   3 -10 -10    9.20    4.80
   2 -10 -10    2.67    3.76
   2 -10 -10    3.72    2.39
   1 -10 -10   -1.77    0.96
   1 -10 -10   -0.50    2.35
   0 -10 -10   16.68    5.58
   0 -10 -10   14.19    3.28
  -1 -10 -10    3.05    2.91
  -1 -10 -10   -0.93    1.53
  -2 -10 -10    0.44    1.94
  -2 -10 -10    2.58    3.19
  -3 -10 -10    7.89    2.36
  -4 -10 -10   -3.32    2.39
  -5 -10 -10   -2.20    3.55
  -6 -10 -10   -7.55    3.49
   6 -11 -10    2.39    4.47
   6 -11 -10    2.08    3.70
   5 -11 -10    3.10    4.09
   5 -11 -10    0.24    3.30
   4 -11 -10   -1.17    2.16
   4 -11 -10    0.65    3.60
   3 -11 -10    7.25    4.46
   3 -11 -10    1.90    2.43
   2 -11 -10    7.30    2.85
   2 -11 -10    3.76    3.78
   1 -11 -10   47.33    7.21
   1 -11 -10   37.71   10.12
   0 -11 -10   11.79    5.92
   0 -11 -10   21.33    4.00
  -1 -11 -10   48.94   12.17
  -1 -11 -10   48.24    7.63
  -2 -11 -10    1.68    3.57
  -2 -11 -10    1.62    1.92
  -3 -11 -10    6.33    4.22
  -3 -11 -10    4.84    2.98
  -4 -11 -10    2.17    3.04
  -5 -11 -10    7.68    4.08
  -6 -11 -10    8.10    4.76
   5 -12 -10    1.00    3.43
   5 -12 -10   -2.86    4.12
   4 -12 -10   -0.85    2.76
   4 -12 -10    4.00    2.33
   3 -12 -10    2.63    3.52
   3 -12 -10   15.83    5.56
   2 -12 -10    3.71    3.07
   2 -12 -10    4.03    2.49
   1 -12 -10   24.70    5.16
   1 -12 -10   34.16    9.13
   0 -12 -10   10.78    5.05
   0 -12 -10   11.66    3.59
  -1 -12 -10   32.33    5.45
  -1 -12 -10   11.21    5.01
  -2 -12 -10   15.99    6.51
  -2 -12 -10    6.02    3.34
  -3 -12 -10    5.07    3.04
  -3 -12 -10    5.66    4.21
  -4 -12 -10    2.05    3.32
  -5 -12 -10   -9.45    3.87
   5 -13 -10   -2.33    3.83
   5 -13 -10   -0.55    3.33
   4 -13 -10    6.09    4.59
   4 -13 -10    3.11    2.69
   3 -13 -10   -2.55    3.71
   3 -13 -10   -1.44    1.90
   2 -13 -10    5.68    3.93
   2 -13 -10    1.05    2.03
   1 -13 -10    1.84    2.00
   1 -13 -10    2.42    3.10
   0 -13 -10   15.47    4.05
   0 -13 -10   12.29    5.58
  -1 -13 -10    2.09    2.63
  -1 -13 -10    9.79    5.91
  -2 -13 -10    1.64    3.12
  -2 -13 -10   -0.64    3.10
  -3 -13 -10   -0.11    3.04
  -3 -13 -10    1.87    5.00
  -4 -13 -10   -0.30    3.90
  -5 -13 -10   -2.74    3.83
   4 -14 -10    0.40    5.21
   4 -14 -10   -1.99    2.79
   3 -14 -10    2.95    2.73
   3 -14 -10    1.53    4.13
   2 -14 -10    4.43    2.45
   2 -14 -10    2.61    3.77
   1 -14 -10    4.04    2.44
   1 -14 -10   -0.19    3.53
   0 -14 -10    0.16    3.20
   0 -14 -10    2.89    2.23
  -1 -14 -10   -2.38    4.14
  -1 -14 -10    1.82    2.64
  -2 -14 -10   -8.64    6.49
  -2 -14 -10    4.11    3.49
  -2 -14 -10    2.64    3.08
  -3 -14 -10   -1.97    3.35
  -3 -14 -10    3.59    3.52
  -4 -14 -10   -3.41    3.67
   2 -15 -10    1.73    2.55
   2 -15 -10    8.66    4.91
   1 -15 -10   -3.77    2.61
   1 -15 -10   -2.70    3.04
   0 -15 -10    3.08    3.54
   0 -15 -10    3.35    3.13
  -1 -15 -10   -1.71    3.11
  -1 -15 -10   -5.88    3.58
  -2 -15 -10    0.65    3.70
  -2 -15 -10   -1.44    3.65
  -3 -15 -10    2.69    5.23
  -3 -15 -10   -3.25    3.48
  -2 -15  11    8.41    5.80
  -1 -15  11   -6.31    3.61
   0 -15  11   -1.61    4.53
   1 -15  11    6.75    3.69
   2 -15  11    0.89    3.64
  -3 -14  11   -5.59    3.47
  -2 -14  11    2.61    4.00
  -1 -14  11    3.37    3.17
   0 -14  11   -8.01    2.97
   1 -14  11   -3.03    2.70
  -2  14 -11    2.51    5.04
   2 -14  11    3.93    3.70
  -3  14 -11    0.18    5.71
   3 -14  11    4.13    3.60
  -4  14 -11    1.61    6.32
   4 -14  11   -0.45    3.50
   3  13 -11   -7.36    2.00
  -3 -13  11   -4.00    4.72
  -2 -13  11   -0.43    3.54
  -1 -13  11   -2.46    2.69
   0 -13  11    2.52    2.90
  -1  13 -11   -8.28    3.27
   1 -13  11   -3.32    2.37
  -2  13 -11   -0.09    4.29
   2 -13  11    2.86    2.39
  -3  13 -11   -7.19    4.60
   3 -13  11   -4.93    2.40
  -4  13 -11   -9.02    5.99
   4 -13  11   -0.04    1.90
   4 -13  11    4.20    4.41
   4  12 -11    4.52    2.23
   3  12 -11    8.09    2.29
  -3 -12  11    3.21    4.85
   2  12 -11    7.72    2.81
  -2 -12  11    7.64    3.96
  -1 -12  11   -1.07    2.09
   0  12 -11    5.37    3.13
   0 -12  11    4.62    2.95
  -1  12 -11   -1.63    3.25
   1 -12  11    2.36    2.99
  -2  12 -11   -0.74    4.69
   2 -12  11   11.72    4.67
  -3  12 -11   -1.28    4.61
   3 -12  11    5.11    1.39
   3 -12  11    3.39    1.88
   3 -12  11    1.04    3.46
  -4  12 -11   -8.23    5.12
   4 -12  11   -2.80    1.78
   4 -12  11   -5.59    3.85
   4 -12  11   -1.17    2.28
  -5  12 -11    3.83    6.59
   5 -12  11    0.18    3.41
   5 -12  11   -3.29    2.45
   5  11 -11    4.30    3.18
   4  11 -11   11.99    2.97
   3  11 -11   29.42    3.54
  -3 -11  11   17.09    6.04
   2  11 -11   -3.56    1.19
  -2 -11  11    0.67    3.09
   1  11 -11   12.13    3.55
  -1 -11  11   18.41    4.83
   0  11 -11    2.03    3.08
   0 -11  11    5.06    2.40
  -1  11 -11    9.39    4.86
   1 -11  11   17.12    4.86
  -2  11 -11    0.79    3.92
   2 -11  11    5.67    3.60
  -3  11 -11   30.07    7.09
   3 -11  11   18.91    3.33
   3 -11  11   19.38    6.15
   3 -11  11   23.69    3.82
  -4  11 -11    8.44    5.60
   4 -11  11    9.69    5.04
   4 -11  11    6.64    3.97
   4 -11  11    5.92    2.57
  -5  11 -11    5.73    7.96
   5 -11  11    2.48    3.53
   5 -11  11   -1.17    2.99
  -6  11 -11   -3.25    5.79
   6 -11  11    4.28    4.63
   5  10 -11    7.27    3.91
   4  10 -11    2.52    2.43
   3  10 -11   -0.58    1.02
  -3 -10  11    3.89    3.20
   2  10 -11    2.16    0.89
  -2 -10  11    4.45    3.35
   1  10 -11   25.92    4.53
  -1 -10  11   23.32    5.58
   0  10 -11   79.36   10.59
   0 -10  11   92.00   11.27
  -1  10 -11   20.51    5.22
   1 -10  11   17.38    5.29
  -2  10 -11   -6.03    3.35
   2 -10  11    2.23    2.72
  -3  10 -11    3.80    3.89
   3 -10  11    2.09    2.14
   3 -10  11    6.44    3.46
   3 -10  11    3.19    1.65
  -4  10 -11    7.82    3.78
   4 -10  11    4.96    4.48
   4 -10  11    1.30    3.59
   4 -10  11    2.29    2.16
  -5  10 -11    5.68    5.57
   5 -10  11   -3.58    3.60
  -6  10 -11    5.07    6.11
   6 -10  11    2.33    4.46
   5   9 -11   -2.36    3.28
   4   9 -11    3.48    2.50
   3   9 -11    3.71    1.27
  -2  -9  11   15.55    4.56
   1   9 -11   34.01    5.12
  -1  -9  11   44.53    7.23
   0   9 -11    7.35    2.51
   0  -9  11    9.62    3.87
  -1   9 -11   30.64    6.13
   1  -9  11   24.41    5.97
  -2   9 -11   24.74    6.44
   2  -9  11   17.47    4.85
   2  -9  11   14.85    2.25
   2  -9  11   14.21    2.26
  -3   9 -11    5.49    4.48
   3  -9  11    4.66    3.23
   3  -9  11    1.02    2.33
   3  -9  11    1.41    1.58
  -4   9 -11    5.52    4.37
   4  -9  11    5.00    3.84
   4  -9  11    7.01    3.61
  -5   9 -11   -0.86    4.55
   5  -9  11    1.33    5.06
  -6   9 -11    6.30    5.07
   6  -9  11    1.21    3.96
  -7   9 -11    5.26    8.59
   7  -9  11   -2.84    4.97
   5   8 -11    3.42    3.66
   4   8 -11    6.10    2.53
  -2  -8  11   47.11    7.89
   1   8 -11   10.25    1.95
  -1  -8  11   12.89    3.50
   0   8 -11    6.26    2.50
   0  -8  11    7.71    3.00
  -1   8 -11    9.74    3.47
   1  -8  11   13.51    4.26
  -2   8 -11   44.37    8.11
   2  -8  11   34.50    7.95
   2  -8  11   36.00    4.35
   2  -8  11   35.40    4.50
  -3   8 -11   14.41    4.92
   3  -8  11   24.37    7.03
   3  -8  11   15.29    3.37
  -4   8 -11    3.27    3.68
   4  -8  11   11.24    4.97
   4  -8  11    2.61    3.91
  -5   8 -11   -6.76    4.42
   5  -8  11   -0.66    4.63
  -6   8 -11    6.33    5.89
   6  -8  11   -4.25    4.19
  -7   8 -11   -8.55    4.49
   7  -8  11    2.23    6.66
   5   7 -11    7.16    3.44
   4   7 -11   10.32    3.21
  -2  -7  11   16.67    4.11
   1   7 -11    4.06    0.92
  -1  -7  11    0.79    1.54
   0   7 -11    5.10    1.99
   0  -7  11    2.37    1.60
  -1   7 -11    4.12    1.54
   1  -7  11    2.30    2.13
  -2   7 -11   11.07    3.45
   2  -7  11    7.28    4.08
   2  -7  11    6.88    1.74
  -3   7 -11   -1.07    3.49
   3  -7  11    4.45    2.24
   3  -7  11   -1.38    3.53
  -4   7 -11   16.73    5.82
   4  -7  11   18.82    8.47
   4  -7  11   21.18    5.53
  -5   7 -11   -1.39    3.47
   5  -7  11   10.18    5.99
  -6   7 -11    5.84    4.96
   6  -7  11   11.40    5.95
  -7   7 -11   -2.38    5.17
   7  -7  11    9.16    7.32
   5   6 -11   -0.07    3.36
   4   6 -11   22.62    4.48
  -2  -6  11   29.29    5.00
   1   6 -11   40.10    3.60
  -1  -6  11   29.94    4.66
   0   6 -11    0.91    0.84
   0  -6  11    0.00    1.00
  -1   6 -11   31.20    5.42
   1  -6  11   42.29    7.21
  -2   6 -11   29.79    5.46
   2  -6  11   27.40    6.57
   2  -6  11   21.27    3.54
  -3   6 -11    7.53    3.66
   3  -6  11    4.74    2.41
   3  -6  11   -0.53    3.96
  -4   6 -11   18.53    5.72
   4  -6  11   22.83    5.74
   4  -6  11   25.84    8.67
  -5   6 -11   14.41    6.02
   5  -6  11   13.51    6.85
  -6   6 -11    0.57    5.06
   6  -6  11    1.56    5.37
  -7   6 -11   -1.72    4.81
   7  -6  11   -0.64    4.13
   8  -6  11   -3.25    5.87
   8   5 -11   -4.56    5.76
   5   5 -11   -2.40    3.38
   4   5 -11   29.33    5.28
   2   5 -11   -0.45    1.40
   1   5 -11  166.13   13.28
  -1  -5  11  123.97   13.95
   0   5 -11    1.62    0.80
   0  -5  11   -0.58    1.36
  -1   5 -11  115.83   12.20
   1  -5  11  107.48   13.09
   1  -5  11  115.71   10.49
  -2   5 -11    0.21    1.59
   2  -5  11    4.51    3.66
   2  -5  11    2.12    1.55
  -3   5 -11   51.85    9.60
   3  -5  11   84.80    9.07
   3  -5  11   52.63   11.60
  -4   5 -11   40.35    8.63
   4  -5  11   35.75    6.78
   4  -5  11   34.73    9.70
  -5   5 -11    8.51    3.46
   5  -5  11    4.09    6.15
  -6   5 -11    0.01    4.16
   6  -5  11   -9.28    3.78
  -7   5 -11    0.38    5.06
   7  -5  11    4.34    8.87
  -8   5 -11    1.21    5.31
   8  -5  11  -11.28    5.29
   8   4 -11    1.03    5.10
   7   4 -11    3.20    4.99
   5   4 -11   10.21    4.51
   4   4 -11   27.84    5.60
   3   4 -11   24.72    3.15
   2   4 -11   41.81    4.40
   1   4 -11   20.54    2.39
  -1  -4  11   20.72    2.74
   0   4 -11   68.32    7.44
   0  -4  11   80.88    8.39
  -1   4 -11   31.71    4.74
   1  -4  11   15.58    4.70
   1  -4  11   23.32    2.81
  -2   4 -11   43.72    7.58
   2  -4  11   53.07    6.13
   2  -4  11   55.25    9.99
  -3   4 -11   20.13    5.31
   3  -4  11   35.50    5.90
   3  -4  11   28.56    8.39
  -4   4 -11   23.35    6.16
   4  -4  11   17.95    6.77
   4  -4  11   26.05    6.00
  -5   4 -11   10.86    5.28
   5  -4  11   -0.67    4.04
  -6   4 -11   -2.38    3.23
   6  -4  11    3.71    4.02
  -7   4 -11   -0.19    4.85
   7  -4  11    2.95    6.59
  -8   4 -11    1.14    5.80
   8  -4  11    6.85    5.70
   8   3 -11   -2.94    4.88
   7   3 -11    0.05    4.56
   6   3 -11    0.81    3.48
   5   3 -11   15.98    5.27
   5   3 -11   11.93    4.86
   4   3 -11    7.73    2.98
   4   3 -11   -3.00    2.32
   3   3 -11   25.77    3.30
   3   3 -11   31.00    3.72
   1   3 -11  139.94   11.08
  -1  -3  11  103.45   10.49
   0   3 -11  142.47   12.89
   0  -3  11  126.56   13.59
  -1   3 -11  107.31   10.46
   1  -3  11  107.95   12.04
   1  -3  11   84.97    9.16
  -2   3 -11   71.00    9.42
   2  -3  11   82.00    8.53
  -3   3 -11   23.35    5.53
   3  -3  11   26.55    5.26
  -4   3 -11    7.20    3.59
   4  -3  11    6.96    3.02
  -5   3 -11   16.39    4.89
  -6   3 -11   -2.55    3.74
  -7   3 -11   -1.07    3.87
   7  -3  11    1.12    3.90
  -8   3 -11   -7.74    5.45
   8  -3  11   -1.26    4.42
   8   2 -11    1.85    5.11
   7   2 -11    3.20    4.86
   6   2 -11   -0.38    3.53
   5   2 -11    5.72    3.91
   5   2 -11   11.48    4.47
   4   2 -11   10.94    2.83
   4   2 -11   15.69    4.11
   3   2 -11   58.50    6.98
   3   2 -11   80.25    7.10
   1   2 -11   28.20    3.49
   0   2 -11   12.40    2.24
   0  -2  11   11.22    1.82
  -1   2 -11   30.95    4.90
   1  -2  11   32.04    3.84
  -2   2 -11   26.49    5.31
   2  -2  11   40.47    5.01
  -3   2 -11   41.51    7.43
   3  -2  11   48.01    7.07
  -4   2 -11   12.57    3.87
   4  -2  11    8.15    3.41
  -5   2 -11   12.95    4.96
  -6   2 -11    0.75    3.27
  -7   2 -11    5.59    5.18
  -8   2 -11   -5.25    4.08
   8  -2  11   -3.58    4.08
   8   1 -11   -0.70    4.21
   7   1 -11    6.03    5.06
   6   1 -11    2.54    3.47
   5   1 -11    0.62    4.18
   5   1 -11    4.90    3.53
   4   1 -11   13.72    3.49
   3   1 -11   17.71    2.88
   1   1 -11   78.24    7.70
  -1  -1  11   71.63    6.78
   0   1 -11  119.31   12.44
   0  -1  11  140.16   12.33
  -1   1 -11   79.25    8.56
   1  -1  11   74.34    7.81
  -2   1 -11  273.14   28.29
   2  -1  11  315.45   27.71
  -3   1 -11   18.17    4.45
   3  -1  11   17.96    4.05
  -4   1 -11   16.67    4.72
   4  -1  11   23.02    5.40
  -5   1 -11    0.05    3.40
  -6   1 -11    1.36    3.49
  -7   1 -11    3.70    4.20
  -8   1 -11  -10.34    5.21
   8   0 -11    3.14    6.41
   7   0 -11   -0.06    4.37
   6   0 -11    8.27    5.53
   5   0 -11   49.16    8.88
   4   0 -11   -2.01    1.39
   3   0 -11    3.47    1.46
   2   0 -11   62.81    7.07
   2   0 -11   58.66    6.05
  -2   0  11   52.66    6.33
   1   0 -11  780.17   71.08
  -1   0  11  828.18   70.51
   0   0 -11    0.30    0.51
   0   0  11    0.49    0.61
  -1   0 -11  620.43   57.46
   1   0  11  661.24   56.95
  -2   0 -11   63.21    7.66
   2   0  11   54.27    6.91
  -3   0 -11    6.04    2.26
   3   0  11    2.86    1.83
  -4   0 -11    2.39    1.81
  -5   0 -11   39.43    8.77
  -6   0 -11   16.23    5.56
  -7   0 -11   -1.69    4.90
  -8   0 -11    6.71    6.08
   8  -1 -11    9.93    5.67
   7  -1 -11    0.22    3.48
   6  -1 -11    7.85    3.34
   5  -1 -11    5.19    3.28
   4  -1 -11   13.40    4.11
   4  -1 -11   19.52    4.16
   3  -1 -11   19.17    3.65
   2  -1 -11  289.78   27.44
   2  -1 -11  313.53   28.23
   1  -1 -11   73.68    8.85
   1  -1 -11   89.37    8.79
   0  -1 -11  111.96   11.62
   0   1  11  123.21   11.64
  -1  -1 -11   87.90    9.83
   1   1  11   93.14    9.41
  -2  -1 -11  246.93   25.90
   2   1  11  288.00   25.48
  -3  -1 -11   18.21    4.23
   3   1  11   18.46    4.17
  -4  -1 -11   10.66    4.22
  -5  -1 -11    8.47    4.90
  -6  -1 -11    0.29    3.79
  -7  -1 -11   -0.18    3.67
  -8  -1 -11   -4.71    5.63
   8  -2 -11   -6.15    3.24
   7  -2 -11    9.33    5.54
   6  -2 -11    2.75    3.01
   5  -2 -11   14.91    5.04
   4  -2 -11   15.07    5.20
   4  -2 -11   15.13    4.28
   3  -2 -11   71.39    8.44
   2  -2 -11   23.09    4.40
   2  -2 -11   34.07    4.56
   1  -2 -11   30.58    4.76
   1  -2 -11   23.47    4.82
  -1   2  11   35.77    4.42
   0  -2 -11    7.89    2.05
   0  -2 -11    6.23    3.07
   0   2  11   12.06    2.52
  -1  -2 -11   33.24    5.19
   1   2  11   32.09    4.86
  -2  -2 -11   25.38    4.90
   2   2  11   26.16    4.32
  -3  -2 -11   57.33    9.15
   3   2  11   60.65    7.83
  -4  -2 -11   16.74    5.23
  -5  -2 -11   11.05    4.43
  -6  -2 -11    0.21    3.61
  -7  -2 -11   -1.74    4.87
  -8  -2 -11    3.08    5.38
   8  -3 -11    0.34    4.19
   7  -3 -11   -2.39    3.45
   6  -3 -11    1.68    3.09
   5  -3 -11   13.29    4.75
   4  -3 -11    6.72    3.24
   3  -3 -11   37.61    6.19
   3  -3 -11   31.54    5.91
   2  -3 -11   83.32    9.88
   2  -3 -11   92.03    9.91
   1  -3 -11  100.07   10.63
   1  -3 -11  112.92   11.66
  -1   3  11   91.02   10.77
   0  -3 -11   90.57   12.63
   0  -3 -11  109.17   11.47
   0   3  11  137.26   11.94
  -1  -3 -11   90.78   10.06
   1   3  11   90.51    9.65
  -2  -3 -11   70.22    9.01
   2   3  11   79.84    8.63
  -3  -3 -11   21.00    5.08
   3   3  11   29.81    5.12
  -4  -3 -11    4.42    2.09
  -5  -3 -11   15.37    5.24
  -6  -3 -11    3.95    3.79
  -7  -3 -11   -5.16    4.41
  -8  -3 -11   -1.83    5.82
   8  -4 -11   -6.64    3.80
   7  -4 -11   -1.85    3.69
   6  -4 -11   -0.31    3.22
   5  -4 -11    8.45    4.21
   4  -4 -11   26.59    5.47
   4  -4 -11   15.98    4.67
   3  -4 -11   16.13    4.02
   3  -4 -11   39.54    6.28
   2  -4 -11   55.53    7.75
   2  -4 -11   88.09    9.33
   1  -4 -11   33.86    6.30
   1  -4 -11   23.79    4.33
  -1   4  11   28.67    5.07
   0  -4 -11   61.74   10.47
   0  -4 -11   67.85    7.82
   0   4  11   72.04    7.97
  -1  -4 -11   22.89    4.31
  -1  -4 -11   14.13    5.09
   1   4  11   22.60    3.97
  -2  -4 -11   35.49    5.81
  -3  -4 -11   25.98    5.96
   3   4  11   20.89    4.16
  -4  -4 -11   15.66    4.66
  -5  -4 -11    8.62    3.40
  -6  -4 -11   -0.95    3.67
  -7  -4 -11    2.97    5.20
  -8  -4 -11   -4.49    4.56
   8  -5 -11    5.28    5.28
   7  -5 -11   -5.68    3.09
   6  -5 -11    3.10    3.37
   5  -5 -11    2.26    3.23
   4  -5 -11   33.53    6.81
   4  -5 -11   26.43    6.26
   3  -5 -11   67.23    9.54
   3  -5 -11   85.27    9.70
   2  -5 -11    1.21    0.97
   2  -5 -11    2.28    1.50
   1  -5 -11  114.42   14.10
   1  -5 -11  159.62   13.73
  -1   5  11  109.15   13.19
   0  -5 -11    5.12    3.15
   0  -5 -11   -0.68    0.86
   0   5  11    0.69    1.13
  -1  -5 -11  150.94   16.95
  -1  -5 -11  105.73   13.47
   1   5  11  153.67   14.00
  -2  -5 -11    1.75    1.39
   2   5  11    2.60    1.70
  -3  -5 -11   63.57    9.73
  -4  -5 -11   34.99    7.27
  -5  -5 -11    4.46    2.99
  -6  -5 -11    4.83    3.49
  -7  -5 -11    5.87    3.91
  -8  -5 -11   -0.81    5.43
   8  -6 -11   -7.71    3.79
   7  -6 -11   -2.60    2.67
   6  -6 -11   -4.71    2.67
   6  -6 -11   -3.04    3.06
   5  -6 -11    9.10    3.98
   5  -6 -11    7.25    3.91
   4  -6 -11   29.08    6.99
   4  -6 -11   26.47    5.60
   3  -6 -11    5.90    2.71
   3  -6 -11    6.37    3.27
   2  -6 -11   19.58    4.05
   2  -6 -11   19.34    5.12
   1  -6 -11   25.27    6.11
   1  -6 -11   24.25    4.68
  -1   6  11   30.91    5.66
   0  -6 -11    0.06    1.14
   0  -6 -11    0.09    2.52
   0   6  11    0.03    1.29
  -1  -6 -11   38.07    8.72
  -1  -6 -11   32.78    5.44
   1   6  11   30.53    5.25
  -2  -6 -11   27.55    5.13
   2   6  11   22.05    4.31
  -3  -6 -11    4.59    2.90
  -4  -6 -11   21.61    5.28
  -5  -6 -11    9.07    4.04
  -6  -6 -11    1.56    3.77
  -7  -6 -11    2.24    4.82
  -8  -6 -11    0.32    5.71
   7  -7 -11   -0.47    4.63
   7  -7 -11   -3.29    2.89
   6  -7 -11    9.40    4.62
   6  -7 -11    5.91    5.00
   5  -7 -11    3.58    3.40
   5  -7 -11    6.60    3.34
   4  -7 -11   19.98    5.70
   4  -7 -11   19.02    4.85
   3  -7 -11    2.95    2.53
   3  -7 -11    0.73    1.75
   2  -7 -11    7.48    2.84
   2  -7 -11   10.61    3.94
   1  -7 -11    6.02    1.98
   1  -7 -11    4.97    2.44
   0  -7 -11    6.11    2.03
   0  -7 -11    3.18    1.87
   0   7  11    1.06    2.02
  -1  -7 -11    3.99    3.29
  -1  -7 -11    7.16    2.48
  -2  -7 -11    5.70    3.31
  -2  -7 -11    9.74    3.04
  -3  -7 -11    6.39    2.63
  -4  -7 -11   24.76    5.03
  -5  -7 -11    8.17    4.44
  -6  -7 -11    8.83    4.45
  -7  -7 -11   -1.89    4.06
   7  -8 -11    1.07    3.40
   7  -8 -11   -2.36    3.89
   6  -8 -11    0.36    3.02
   6  -8 -11   -2.58    2.46
   5  -8 -11    2.65    2.87
   5  -8 -11    2.16    2.59
   4  -8 -11    5.89    3.39
   4  -8 -11   17.08    5.53
   3  -8 -11   20.01    6.48
   3  -8 -11   24.11    5.06
   2  -8 -11   29.99    5.70
   2  -8 -11   30.26    7.76
   1  -8 -11   15.78    3.72
   1  -8 -11   16.56    5.72
   0  -8 -11    9.12    2.94
   0  -8 -11   13.74    5.86
  -1  -8 -11    9.02    2.68
  -1  -8 -11   16.78    6.36
  -2  -8 -11   38.78    6.47
  -2  -8 -11   36.38    9.94
  -3  -8 -11   11.88    3.62
  -4  -8 -11   15.42    4.13
  -5  -8 -11    4.52    3.44
  -6  -8 -11   -2.73    3.43
  -7  -8 -11   -0.64    4.51
   7  -9 -11    6.01    3.94
   7  -9 -11    1.05    4.07
   6  -9 -11    4.98    5.55
   6  -9 -11    3.70    3.56
   5  -9 -11   -3.26    2.60
   5  -9 -11    4.47    4.00
   4  -9 -11    6.65    3.86
   4  -9 -11    5.98    3.29
   3  -9 -11    4.32    2.58
   3  -9 -11    3.16    2.94
   2  -9 -11   18.86    5.44
   2  -9 -11   14.53    4.09
   1  -9 -11   23.99    6.87
   1  -9 -11   29.68    5.09
   0  -9 -11    8.45    4.39
   0  -9 -11    8.05    2.35
  -1  -9 -11   39.18    9.49
  -1  -9 -11   34.87    5.91
  -2  -9 -11   14.33    6.79
  -2  -9 -11   14.78    3.96
  -3  -9 -11    5.49    3.06
  -4  -9 -11    9.54    3.26
  -5  -9 -11    1.10    3.60
  -6  -9 -11   -2.66    3.76
  -7  -9 -11    5.32    5.00
   6 -10 -11   -1.48    3.25
   6 -10 -11   -1.46    2.82
   5 -10 -11    8.85    4.76
   5 -10 -11    3.42    3.70
   4 -10 -11    3.23    3.25
   4 -10 -11    6.48    3.04
   3 -10 -11   -2.62    2.09
   3 -10 -11   -0.17    2.41
   2 -10 -11    2.49    1.80
   2 -10 -11    1.88    3.12
   1 -10 -11   26.22    4.57
   1 -10 -11   11.97    5.58
   0 -10 -11   54.13   11.93
   0 -10 -11   71.76    8.40
  -1 -10 -11   18.03    4.00
  -1 -10 -11   20.58    7.61
  -2 -10 -11    2.50    2.83
  -2 -10 -11   -0.24    2.19
  -3 -10 -11    3.98    2.86
  -4 -10 -11    1.44    3.08
  -5 -10 -11    0.35    4.21
  -6 -10 -11   -7.84    4.17
   6 -11 -11    8.46    5.76
   6 -11 -11    4.07    4.10
   5 -11 -11    0.99    3.50
   5 -11 -11    8.27    3.41
   4 -11 -11    8.90    5.63
   4 -11 -11    8.24    3.81
   3 -11 -11   15.18    4.04
   3 -11 -11   32.69    8.44
   2 -11 -11    4.31    2.36
   2 -11 -11    1.13    2.89
   1 -11 -11   12.05    5.88
   1 -11 -11   12.53    3.47
   0 -11 -11    8.07    4.64
   0 -11 -11    6.13    2.28
  -1 -11 -11   15.13    5.61
  -1 -11 -11   18.24    4.67
  -2 -11 -11    4.45    2.48
  -2 -11 -11    4.23    3.62
  -3 -11 -11   31.05    6.13
  -4 -11 -11    6.41    3.87
  -5 -11 -11   -7.65    3.70
  -6 -11 -11   -5.49    4.98
   5 -12 -11    1.19    3.20
   5 -12 -11    5.21    5.26
   4 -12 -11    1.82    2.34
   4 -12 -11   -3.56    3.10
   3 -12 -11    3.92    2.65
   3 -12 -11    9.19    5.17
   2 -12 -11    7.83    2.66
   2 -12 -11   10.32    4.11
   1 -12 -11    2.62    3.92
   1 -12 -11   -0.48    1.80
   0 -12 -11    3.49    3.35
   0 -12 -11    6.16    3.11
  -1 -12 -11    0.83    3.82
  -1 -12 -11    4.30    2.45
  -2 -12 -11    3.05    4.72
  -2 -12 -11    5.13    3.49
  -3 -12 -11   -4.31    3.29
  -3 -12 -11    4.87    5.13
  -4 -12 -11    1.97    3.29
  -5 -12 -11    1.41    4.28
   4 -13 -11    4.66    4.17
   4 -13 -11   -2.69    2.50
   3 -13 -11    3.86    3.74
   3 -13 -11   -2.56    2.20
   2 -13 -11    2.59    2.98
   2 -13 -11   -0.98    1.85
   1 -13 -11    5.15    4.52
   0 -13 -11    2.83    2.47
   0 -13 -11    4.94    3.82
  -1 -13 -11   -0.47    2.41
  -1 -13 -11   10.73    5.23
  -2 -13 -11   -2.95    3.44
  -2 -13 -11   -2.11    3.27
  -3 -13 -11    1.12    3.80
  -3 -13 -11   -0.52    3.23
  -4 -13 -11   -0.36    3.69
   4 -14 -11    1.31    4.65
   3 -14 -11   -2.01    3.02
   3 -14 -11    3.58    3.17
   2 -14 -11    1.40    4.30
   2 -14 -11    0.64    2.02
   1 -14 -11    2.34    2.29
   1 -14 -11    2.55    3.92
   0 -14 -11   -1.52    2.73
   0 -14 -11    4.28    6.06
  -1 -14 -11    1.25    3.50
  -1 -14 -11    3.64    3.15
  -2 -14 -11    0.86    3.22
  -2 -14 -11   -3.81    3.06
  -3 -14 -11   20.58    9.26
  -3 -14 -11   -4.66    3.16
  -4 -14 -11   -3.94    4.41
   2 -15 -11    0.62    2.78
   2 -15 -11    5.18    5.53
   1 -15 -11   -5.63    2.65
   1 -15 -11   -7.36    3.44
   0 -15 -11    3.67    4.00
   0 -15 -11   -2.01    2.94
  -1 -15 -11   -2.27    3.99
  -1 -15 -11   -8.22    2.73
  -2 -15 -11   11.37    4.52
  -2 -15 -11    4.94    5.96
  -2 -15  12    4.81    4.73
  -1 -15  12   -5.86    3.32
   0 -15  12   -1.80    3.28
   1 -15  12    1.32    3.11
   2 -15  12   -0.91    2.99
  -3 -14  12   -5.50    4.95
  -2 -14  12    2.02    5.15
  -1 -14  12   -0.91    3.30
   0 -14  12   -3.57    3.00
   1 -14  12   -1.82    3.56
  -2  14 -12    1.84    5.02
   2 -14  12    4.87    3.30
  -3  14 -12  -11.62    5.96
   3 -14  12    1.01    4.51
   3  13 -12   -1.51    1.90
  -3 -13  12   -0.66    4.08
  -2 -13  12    1.05    3.39
  -1 -13  12   -0.42    2.86
   0  13 -12    5.70    3.74
   0 -13  12    2.63    2.84
  -1  13 -12    4.10    4.39
   1 -13  12   -1.16    3.04
  -2  13 -12   -7.77    4.56
   2 -13  12    4.07    3.39
  -3  13 -12   -7.63    5.47
   3 -13  12    0.23    3.35
  -4  13 -12    4.67    5.00
   4 -13  12    2.98    3.51
   4 -13  12   -0.94    1.90
   4  12 -12    3.69    2.03
   3  12 -12    1.69    1.75
  -3 -12  12    7.93    4.43
  -2 -12  12    1.48    3.89
  -1 -12  12    2.36    2.79
   0  12 -12   12.37    3.72
   0 -12  12    0.00    3.55
  -1  12 -12    6.60    3.49
   1 -12  12    2.69    3.55
  -2  12 -12    1.08    4.02
   2 -12  12    1.71    3.48
  -3  12 -12    6.37    5.02
   3 -12  12    5.84    4.01
  -4  12 -12    0.54    5.37
   4 -12  12    0.68    1.67
   4 -12  12    0.15    3.37
   4 -12  12    0.28    3.05
  -5  12 -12   -1.68    7.63
   5 -12  12    0.34    4.32
   5 -12  12    9.15    3.31
   4  11 -12   -0.20    2.08
   3  11 -12   11.03    1.84
  -3 -11  12    8.73    5.21
  -2 -11  12   32.11    7.67
   1  11 -12   71.77    9.36
  -1 -11  12   76.73   10.38
   0 -11  12    4.02    3.06
  -1  11 -12   65.56   11.49
   1 -11  12   88.31   11.43
  -2  11 -12   27.63    7.05
   2 -11  12   26.70    7.43
  -3  11 -12    8.90    5.96
   3 -11  12    8.89    2.21
   3 -11  12    8.29    3.57
   3 -11  12   11.02    2.16
  -4  11 -12    2.88    4.31
   4 -11  12    6.47    3.79
   4 -11  12    7.78    2.79
   4 -11  12    7.14    3.92
  -5  11 -12    3.36    5.80
   5 -11  12   -0.52    3.07
   5 -11  12    8.73    5.72
  -6  11 -12    1.15    6.99
   6 -11  12    4.84    6.52
   5  10 -12   -0.69    4.11
   4  10 -12    0.56    2.31
   3  10 -12   12.78    1.99
  -3 -10  12   16.46    4.94
   2  10 -12    7.99    1.41
   2  10 -12    5.35    2.15
  -2 -10  12   14.16    4.58
   1  10 -12    9.90    3.07
  -1 -10  12    6.43    3.07
   0  10 -12    1.97    2.44
   0 -10  12    0.68    2.10
  -1  10 -12    4.88    3.42
   1 -10  12   10.57    4.28
  -2  10 -12    6.02    4.43
   2 -10  12    4.37    3.69
  -3  10 -12   13.74    5.53
   3 -10  12   18.06    5.57
   3 -10  12   25.63    3.91
   3 -10  12   19.80    3.71
  -4  10 -12   -3.29    4.42
   4 -10  12    2.50    2.55
   4 -10  12   -2.13    3.84
   4 -10  12    1.82    3.37
  -5  10 -12   -3.55    6.58
   5 -10  12   -0.74    4.09
  -6  10 -12   -6.38    5.85
   6 -10  12   -1.41    4.16
   5   9 -12  -10.83    3.79
   4   9 -12   18.09    3.85
  -2  -9  12   34.92    7.15
   1   9 -12    6.22    2.02
  -1  -9  12   11.12    3.54
   0   9 -12   92.46   10.86
   0  -9  12   87.67   10.88
  -1   9 -12    5.82    3.15
   1  -9  12    9.37    3.89
  -2   9 -12   23.66    6.16
   2  -9  12   43.62    8.84
   2  -9  12   29.94    3.15
   2  -9  12   27.65    3.04
  -3   9 -12   39.79    7.62
   3  -9  12   21.13    3.79
   3  -9  12   39.97    9.42
   3  -9  12   20.66    3.98
  -4   9 -12    7.12    4.30
   4  -9  12   12.22    4.47
   4  -9  12   11.18    4.48
  -5   9 -12    3.56    5.09
   5  -9  12    4.63    5.88
  -6   9 -12   -0.47    6.48
   6  -9  12    7.94    6.40
  -7   9 -12   -6.40    5.98
   7  -9  12    4.00    6.35
   5   8 -12   -0.04    3.84
   4   8 -12    0.99    2.47
  -2  -8  12    6.63    2.81
   1   8 -12    8.53    1.84
  -1  -8  12   17.60    3.96
   0   8 -12    9.67    2.82
   0  -8  12   13.93    3.91
  -1   8 -12   16.21    3.93
   1  -8  12   14.18    4.43
  -2   8 -12    8.02    3.88
   2  -8  12    9.39    1.75
   2  -8  12    9.11    1.73
   2  -8  12    4.24    3.09
  -3   8 -12   -3.37    3.62
   3  -8  12    5.18    2.28
   3  -8  12    1.39    3.61
  -4   8 -12   -0.82    3.13
   4  -8  12   -0.25    3.71
   4  -8  12    4.34    3.28
  -5   8 -12    1.44    4.27
   5  -8  12    1.94    4.39
  -6   8 -12   -4.21    3.94
   6  -8  12    1.21    3.81
  -7   8 -12    5.49    7.17
   7  -8  12    5.06    6.34
   5   7 -12    5.07    4.04
   4   7 -12    0.54    2.77
  -2  -7  12   21.71    4.53
   1   7 -12   10.72    1.60
  -1  -7  12    4.47    2.34
   0   7 -12    0.64    1.04
   0  -7  12    0.05    1.60
  -1   7 -12    3.39    1.99
   1  -7  12    5.55    2.65
  -2   7 -12   16.49    4.48
   2  -7  12   23.55    6.16
   2  -7  12   21.39    3.20
  -3   7 -12    0.48    2.74
   3  -7  12    2.80    3.61
   3  -7  12    2.63    2.01
  -4   7 -12   22.81    6.96
   4  -7  12    8.85    3.99
   4  -7  12   12.23    5.73
  -5   7 -12    1.30    3.88
   5  -7  12   -3.96    4.16
  -6   7 -12   -4.57    5.16
   6  -7  12    0.73    4.89
  -7   7 -12   10.85    7.18
   7  -7  12   -4.32    4.36
   5   6 -12    5.19    4.01
   4   6 -12   14.13    3.78
  -2  -6  12   46.64    6.08
   1   6 -12   24.71    2.57
  -1  -6  12   20.36    4.00
   0   6 -12   14.28    2.85
   0  -6  12   12.08    3.27
  -1   6 -12   14.92    3.74
   1  -6  12   35.21    6.67
  -2   6 -12   50.73    8.60
   2  -6  12   45.35    9.81
   2  -6  12   60.48    6.43
  -3   6 -12   38.11    7.93
   3  -6  12   41.13   10.28
   3  -6  12   36.96    5.98
  -4   6 -12   16.90    5.30
   4  -6  12   16.51    6.91
   4  -6  12   37.77    6.79
  -5   6 -12    9.19    4.91
   5  -6  12   12.34    6.34
  -6   6 -12   -2.70    4.12
   6  -6  12   -0.06    5.72
  -7   6 -12   -0.81    6.09
   7  -6  12  -10.54    5.17
   8   5 -12    2.50    5.85
   7   5 -12    7.28    4.81
   5   5 -12    0.52    3.53
   4   5 -12   12.45    3.47
   3   5 -12   27.50    3.56
   2   5 -12    4.85    1.95
   1   5 -12  104.64    9.57
  -1  -5  12  102.27   10.22
   0   5 -12    8.19    2.03
   0  -5  12   11.39    2.78
  -1   5 -12   82.73   10.33
   1  -5  12   91.37    8.75
   1  -5  12  124.59   12.49
  -2   5 -12    9.43    2.97
   2  -5  12   15.82    2.94
   2  -5  12    6.38    3.79
  -3   5 -12   27.16    6.36
   3  -5  12   18.08    6.49
   3  -5  12   30.69    5.11
  -4   5 -12   11.76    5.71
   4  -5  12   10.54    5.42
   4  -5  12   14.97    4.09
  -5   5 -12    5.45    3.84
   5  -5  12    1.10    4.29
  -6   5 -12    4.02    4.78
   6  -5  12   -5.55    3.69
  -7   5 -12    2.45    5.73
   7  -5  12  -11.65    5.41
  -8   5 -12    2.76    6.90
   8  -5  12   -4.42    5.77
   8   4 -12   -6.39    5.49
   7   4 -12   -5.08    3.85
   6   4 -12   -4.56    3.20
   5   4 -12   31.79    6.95
   4   4 -12   58.07    8.49
   1   4 -12   34.74    4.33
  -1  -4  12   50.45    4.61
   0   4 -12    0.43    0.76
   0  -4  12    2.35    1.51
  -1   4 -12   40.34    5.92
   1  -4  12   47.68    8.03
   1  -4  12   36.11    4.16
  -2   4 -12   40.19    7.06
   2  -4  12   45.84    5.58
   2  -4  12   49.49    9.98
  -3   4 -12    4.05    2.18
   3  -4  12   10.72    5.40
   3  -4  12   15.27    3.46
  -4   4 -12   50.11    9.68
   4  -4  12   47.90   11.75
   4  -4  12   66.07    9.99
  -5   4 -12   28.55    7.82
   5  -4  12   27.20    9.18
  -6   4 -12   -1.84    3.70
   6  -4  12    2.41    4.22
  -7   4 -12    0.70    4.81
   7  -4  12   -0.74    3.76
  -8   4 -12   -0.14    6.46
   8  -4  12   -4.61    4.91
   8   3 -12    4.34    5.38
   7   3 -12   -1.22    3.64
   6   3 -12    2.00    3.77
   5   3 -12   29.97    6.06
   5   3 -12   20.42    6.30
   4   3 -12   13.06    3.09
   1   3 -12   85.92    8.42
   0   3 -12  101.98   10.79
   0  -3  12  123.72   11.96
  -1   3 -12  103.88   11.36
   1  -3  12  117.02   13.09
   1  -3  12  106.07   10.34
  -2   3 -12  122.21   12.99
   2  -3  12  107.43   11.49
  -3   3 -12    1.42    1.97
   3  -3  12    6.38    2.86
  -4   3 -12    7.28    3.97
  -5   3 -12   24.66    6.43
  -6   3 -12    4.53    4.15
  -7   3 -12    7.46    4.66
   7  -3  12    5.18    6.85
  -8   3 -12    3.75    5.90
   8  -3  12   -3.43    5.19
   8   2 -12    3.13    4.79
   7   2 -12   -3.03    3.96
   6   2 -12    2.85    3.44
   5   2 -12   16.57    4.71
   5   2 -12   17.62    4.40
   4   2 -12    7.65    2.40
   1   2 -12   35.92    4.22
   0   2 -12   22.09    3.44
   0  -2  12   21.72    2.71
  -1   2 -12   26.50    4.61
   1  -2  12   33.95    3.81
  -2   2 -12   64.41    8.93
   2  -2  12   79.28    8.30
  -3   2 -12    7.27    3.11
   3  -2  12    9.35    2.89
  -4   2 -12    8.76    3.73
  -5   2 -12   20.57    6.43
  -6   2 -12    0.33    3.47
  -7   2 -12    3.59    4.10
  -8   2 -12  -12.77    5.05
   8   1 -12   -4.58    4.24
   7   1 -12    0.02    4.39
   6   1 -12    0.36    3.26
   5   1 -12    5.36    2.80
   4   1 -12   12.14    3.08
   3   1 -12   55.26    5.74
   2   1 -12    2.03    1.16
   1   1 -12  223.68   20.37
  -1  -1  12  216.14   19.45
   0   1 -12   11.00    2.31
   0  -1  12   14.67    2.41
  -1   1 -12  229.39   21.59
   1  -1  12  220.26   20.70
  -2   1 -12    0.50    1.59
   2  -1  12    2.86    1.84
  -3   1 -12   45.37    7.67
   3  -1  12   47.10    6.94
  -4   1 -12   10.34    4.42
  -5   1 -12    7.33    3.62
  -6   1 -12    1.09    3.51
  -7   1 -12    4.99    5.55
  -8   1 -12    2.84    5.51
   8   0 -12    2.98    5.47
   7   0 -12   -0.68    3.93
   6   0 -12    1.09    3.00
   5   0 -12   -4.44    2.47
   4   0 -12   78.00    9.04
   3   0 -12  300.20   27.38
   2   0 -12  742.16   66.32
   2   0 -12  833.83   67.49
  -2   0  12  702.11   66.43
   1   0 -12  230.58   23.96
  -1   0  12  283.36   23.54
   0   0 -12  346.76   30.21
   0   0  12  315.49   29.84
  -1   0 -12  285.51   24.11
   1   0  12  225.04   22.96
  -2   0 -12  634.45   60.98
   2   0  12  703.59   60.21
  -3   0 -12  319.21   34.08
   3   0  12  381.51   33.51
  -4   0 -12   83.94   12.76
  -5   0 -12   -4.05    2.97
  -6   0 -12    4.43    4.53
  -7   0 -12    4.40    4.74
  -8   0 -12    0.33    5.38
   8  -1 -12    2.05    4.44
   7  -1 -12   11.71    5.57
   6  -1 -12    1.84    3.39
   5  -1 -12   10.30    3.70
   4  -1 -12   21.53    4.38
   3  -1 -12   66.87    7.52
   2  -1 -12    3.18    1.59
   2  -1 -12    2.92    1.64
   1  -1 -12  215.13   20.96
   1  -1 -12  225.81   21.52
  -1   1  12  223.86   20.96
   0  -1 -12   10.60    2.37
   0   1  12   10.79    2.24
  -1  -1 -12  239.82   21.17
   1   1  12  198.40   20.24
  -2  -1 -12    4.03    1.76
   2   1  12    1.24    1.31
  -3  -1 -12   58.77    9.03
   3   1  12   53.11    7.94
  -4  -1 -12   12.64    3.84
  -5  -1 -12   -2.38    2.98
  -6  -1 -12   13.70    5.30
  -7  -1 -12   11.97    6.39
  -8  -1 -12   -2.64    5.85
   8  -2 -12   -2.52    3.52
   7  -2 -12   -4.42    3.13
   6  -2 -12   -1.52    1.91
   5  -2 -12   12.36    4.34
   4  -2 -12   10.87    3.42
   3  -2 -12    9.06    2.82
   3  -2 -12   11.31    3.22
   2  -2 -12   87.45    9.71
   2  -2 -12   89.36    9.92
   1  -2 -12   27.12    4.68
   1  -2 -12   45.07    6.80
  -1   2  12   34.47    5.12
   0  -2 -12   26.91    4.07
   0  -2 -12   22.59    5.39
   0   2  12   21.57    3.86
  -1  -2 -12   33.68    5.45
   1   2  12   38.56    4.91
  -2  -2 -12  112.94   11.43
   2   2  12   83.27   10.05
  -3  -2 -12    8.78    3.06
   3   2  12   13.07    3.29
  -4  -2 -12    6.54    3.30
  -5  -2 -12    8.68    4.89
  -6  -2 -12   -8.03    2.84
  -7  -2 -12   -0.44    3.86
  -8  -2 -12    5.55    6.34
   8  -3 -12    2.47    4.59
   7  -3 -12    2.86    3.92
   6  -3 -12    3.77    3.50
   5  -3 -12   18.85    5.21
   4  -3 -12   13.29    4.07
   3  -3 -12    4.88    2.21
   3  -3 -12    6.31    2.50
   2  -3 -12  102.36   11.45
   2  -3 -12  102.31   11.34
   1  -3 -12   66.33    9.24
   1  -3 -12   90.42    9.14
  -1   3  12   79.90    8.98
   0  -3 -12   92.24   10.20
   0  -3 -12  108.06   12.39
   0   3  12   94.92   10.27
  -1  -3 -12   91.02   10.15
   1   3  12   91.12    9.84
  -2  -3 -12  130.90   13.20
   2   3  12  104.82   11.84
  -3  -3 -12    2.59    2.03
   3   3  12    1.63    1.61
  -4  -3 -12   15.54    4.08
  -5  -3 -12   23.58    6.48
  -6  -3 -12   -0.39    4.29
  -7  -3 -12   12.63    6.62
  -8  -3 -12   -7.36    5.68
   8  -4 -12   -1.28    4.18
   7  -4 -12    3.99    3.89
   6  -4 -12   -0.67    2.46
   5  -4 -12   29.09    6.97
   4  -4 -12   59.44    9.60
   4  -4 -12   66.19    9.18
   3  -4 -12    6.55    2.54
   3  -4 -12   12.89    3.97
   2  -4 -12   51.12    7.22
   2  -4 -12   55.92    7.04
   1  -4 -12   51.47    6.58
   1  -4 -12   65.67    8.25
  -1   4  12   45.29    7.18
   0  -4 -12   -0.29    1.68
   0  -4 -12    1.29    1.28
   0   4  12    1.73    1.17
  -1  -4 -12   37.46    5.89
  -1  -4 -12   41.76    8.95
   1   4  12   39.15    5.86
  -2  -4 -12   45.17    6.99
   2   4  12   39.86    6.22
  -3  -4 -12   10.29    3.70
  -4  -4 -12   58.67    9.84
  -5  -4 -12   27.92    6.63
  -6  -4 -12   17.61    5.97
  -7  -4 -12   -8.06    4.47
  -8  -4 -12    0.06    5.36
   8  -5 -12   -7.46    3.49
   7  -5 -12    2.13    3.66
   6  -5 -12    2.67    3.62
   5  -5 -12    1.71    2.61
   5  -5 -12    1.92    2.92
   4  -5 -12   11.81    4.12
   4  -5 -12    6.28    2.69
   3  -5 -12   35.98    6.97
   3  -5 -12   24.16    5.30
   2  -5 -12   15.08    4.16
   2  -5 -12   13.20    3.12
   1  -5 -12   99.35   11.92
  -1   5  12   89.35   10.67
   0  -5 -12    6.35    3.23
   0  -5 -12    5.04    1.62
   0   5  12    7.73    2.28
  -1  -5 -12  124.65   14.66
  -1  -5 -12   99.76   11.18
   1   5  12   87.69   10.63
  -2  -5 -12   11.64    2.99
   2   5  12    8.69    2.81
  -3  -5 -12   18.97    5.04
  -4  -5 -12   13.22    3.96
  -5  -5 -12    0.01    2.99
  -6  -5 -12   -5.76    3.46
  -7  -5 -12  -11.44    4.36
  -8  -5 -12  -13.54    6.10
   7  -6 -12   -8.10    3.16
   7  -6 -12   -0.07    3.95
   6  -6 -12    1.96    3.36
   6  -6 -12    2.59    3.33
   5  -6 -12    8.32    3.17
   5  -6 -12   -0.99    2.70
   4  -6 -12   21.89    5.25
   4  -6 -12   24.37    6.12
   3  -6 -12   39.80    6.97
   3  -6 -12   45.72    8.35
   2  -6 -12   57.01   10.23
   2  -6 -12   64.30    7.87
   1  -6 -12   17.59    4.59
   1  -6 -12   16.72    3.67
  -1   6  12   13.10    3.93
   0  -6 -12   12.49    3.16
   0  -6 -12   13.54    4.83
   0   6  12   11.69    3.19
  -1  -6 -12   12.97    5.17
  -1  -6 -12   25.16    4.57
   1   6  12   15.69    3.88
  -2  -6 -12   39.26    6.59
  -3  -6 -12   33.30    6.52
  -4  -6 -12   15.08    4.84
  -5  -6 -12   14.21    5.05
  -6  -6 -12    2.98    3.45
  -7  -6 -12   -8.12    4.21
   7  -7 -12    1.09    4.21
   7  -7 -12    3.93    4.05
   6  -7 -12    0.41    3.80
   6  -7 -12   -2.33    3.12
   5  -7 -12   -2.09    2.98
   5  -7 -12   -1.15    3.05
   4  -7 -12   13.55    4.50
   4  -7 -12    8.71    3.46
   3  -7 -12    2.93    2.12
   3  -7 -12    5.16    3.79
   2  -7 -12   22.49    6.21
   2  -7 -12   23.73    5.00
   1  -7 -12    2.34    3.33
   1  -7 -12    6.68    2.35
   0  -7 -12   -0.51    2.46
   0  -7 -12    1.71    1.29
  -1  -7 -12    4.82    2.21
  -1  -7 -12    4.82    2.93
  -2  -7 -12   13.18    4.74
  -2  -7 -12   16.13    3.91
  -3  -7 -12    2.24    2.54
  -4  -7 -12   13.34    4.09
  -5  -7 -12    2.86    3.62
  -6  -7 -12    0.05    3.88
  -7  -7 -12  -12.25    4.96
   7  -8 -12   -2.17    3.61
   7  -8 -12   -2.75    3.07
   6  -8 -12    3.07    3.41
   6  -8 -12   -1.98    3.14
   5  -8 -12   11.37    4.83
   5  -8 -12    7.17    2.93
   4  -8 -12    1.33    2.37
   4  -8 -12    8.33    3.52
   3  -8 -12    3.82    2.49
   3  -8 -12    1.27    2.06
   2  -8 -12    7.44    3.99
   2  -8 -12    7.71    2.90
   1  -8 -12   17.40    6.43
   1  -8 -12   14.87    3.44
   0  -8 -12    6.00    4.01
   0  -8 -12    5.09    1.86
  -1  -8 -12   12.62    3.76
  -1  -8 -12   15.14    6.14
  -2  -8 -12    9.94    4.85
  -2  -8 -12    7.32    2.82
  -3  -8 -12    4.19    2.48
  -4  -8 -12    5.47    3.06
  -5  -8 -12    9.25    4.14
  -6  -8 -12   -4.37    4.10
  -7  -8 -12   -7.33    4.21
   7  -9 -12    2.85    4.82
   7  -9 -12    3.48    4.13
   6  -9 -12   12.90    5.91
   6  -9 -12    6.62    3.27
   5  -9 -12   -1.60    2.73
   5  -9 -12    0.02    2.23
   4  -9 -12   13.32    5.47
   4  -9 -12    7.67    3.48
   3  -9 -12   25.37    6.80
   3  -9 -12   25.19    5.42
   2  -9 -12   21.56    6.78
   2  -9 -12   34.08    6.09
   1  -9 -12   12.38    5.65
   0  -9 -12   99.95   16.79
   0  -9 -12   86.68   10.46
  -1  -9 -12    8.09    3.00
  -1  -9 -12    3.74    3.88
  -2  -9 -12   17.51    6.70
  -2  -9 -12   28.87    5.61
  -3  -9 -12   43.33    7.91
  -4  -9 -12    6.98    4.19
  -5  -9 -12    6.63    4.53
  -6  -9 -12   -8.80    3.98
  -7  -9 -12  -10.24    4.85
   6 -10 -12   -0.02    3.23
   6 -10 -12   -4.31    3.31
   5 -10 -12    6.91    4.01
   5 -10 -12    1.63    2.94
   4 -10 -12   14.04    5.73
   4 -10 -12    4.94    2.96
   3 -10 -12   13.55    4.32
   3 -10 -12   19.66    6.35
   2 -10 -12    8.66    3.05
   2 -10 -12    3.39    4.02
   1 -10 -12    1.64    3.77
   1 -10 -12    5.20    1.81
   0 -10 -12    0.69    3.19
   0 -10 -12   -0.59    1.40
  -1 -10 -12    6.88    4.83
  -1 -10 -12    5.85    2.11
  -2 -10 -12   12.45    3.21
  -2 -10 -12    3.87    4.42
  -3 -10 -12   16.97    4.74
  -4 -10 -12   -0.45    2.88
  -5 -10 -12    9.15    4.57
  -6 -10 -12   -1.60    4.46
   6 -11 -12    8.58    4.42
   6 -11 -12   -4.76    5.04
   5 -11 -12    8.15    4.29
   5 -11 -12    3.44    4.24
   4 -11 -12    7.24    3.36
   4 -11 -12   11.08    5.73
   3 -11 -12    5.92    2.85
   3 -11 -12   11.79    5.13
   2 -11 -12   22.14    5.00
   2 -11 -12   27.21    7.05
   1 -11 -12   80.32    9.90
   1 -11 -12   67.05   14.05
   0 -11 -12    2.40    3.38
   0 -11 -12    2.04    1.93
  -1 -11 -12  103.66   11.50
  -1 -11 -12   61.68   15.46
  -2 -11 -12   21.47    8.61
  -2 -11 -12   16.97    5.09
  -3 -11 -12    8.65    3.60
  -4 -11 -12    4.60    4.03
  -5 -11 -12    0.14    3.86
  -6 -11 -12   -7.91    5.67
   5 -12 -12    2.00    4.43
   5 -12 -12    1.42    3.68
   4 -12 -12    3.52    3.09
   4 -12 -12   -1.73    2.94
   3 -12 -12    7.03    5.03
   3 -12 -12    1.75    2.50
   2 -12 -12   -0.96    3.04
   2 -12 -12    0.32    1.81
   1 -12 -12    1.92    3.15
   1 -12 -12    3.58    2.53
   0 -12 -12    3.97    2.96
   0 -12 -12    4.39    3.57
  -1 -12 -12    4.80    2.78
  -1 -12 -12    1.62    3.31
  -2 -12 -12    1.19    2.53
  -2 -12 -12    4.15    4.55
  -3 -12 -12    7.25    3.65
  -4 -12 -12   -1.57    3.38
  -5 -12 -12   -6.73    3.79
   4 -13 -12   -9.35    3.41
   4 -13 -12   -3.45    2.81
   3 -13 -12   -1.56    2.37
   3 -13 -12   -3.79    3.03
   2 -13 -12    0.16    2.93
   2 -13 -12    1.24    1.91
   1 -13 -12   -3.41    1.96
   1 -13 -12   -0.63    2.80
   0 -13 -12    5.17    2.33
   0 -13 -12    2.39    3.59
  -1 -13 -12   -0.28    2.33
  -1 -13 -12   -3.54    2.57
  -2 -13 -12   -6.84    3.01
  -2 -13 -12   -0.74    3.33
  -3 -13 -12   -5.03    3.18
  -4 -13 -12    1.54    4.32
   3 -14 -12    2.17    3.60
   3 -14 -12    1.01    2.83
   2 -14 -12    0.28    2.44
   2 -14 -12    0.71    2.80
   1 -14 -12    2.69    2.97
   1 -14 -12   -0.54    4.53
   0 -14 -12   -4.27    2.30
   0 -14 -12    3.37    3.28
  -1 -14 -12   -0.15    3.14
  -1 -14 -12    0.48    3.50
  -2 -14 -12    0.37    3.40
  -2 -14 -12   -4.39    4.94
  -3 -14 -12    6.45    4.17
  -3 -14 -12    1.21    5.32
   2 -15 -12    9.80    4.29
   2 -15 -12   -3.11    2.64
   1 -15 -12    1.41    2.68
   1 -15 -12    0.56    3.29
   0 -15 -12    0.74    5.17
   0 -15 -12   -3.77    3.23
  -1 -15 -12   -2.25    2.75
  -1 -15 -12    0.72    4.10
  -2 -15 -12   -5.54    4.52
  -2 -15 -12    6.37    4.74
  -1 -15  13   -4.07    3.60
   0 -15  13   -0.85    3.61
   1 -15  13    2.39    3.55
  -3 -14  13   -5.18    4.98
  -2 -14  13   -5.33    3.41
  -1 -14  13    4.11    3.91
   0 -14  13   -5.30    3.85
  -1  14 -13   -1.43    4.02
   1 -14  13    2.43    4.20
  -2  14 -13   -9.95    5.19
   2 -14  13    1.06    3.63
  -3  14 -13   -7.44    6.30
   3 -14  13    2.69    4.42
  -3 -13  13   -2.97    3.75
  -2 -13  13    9.37    5.32
  -1 -13  13    2.38    3.23
   0  13 -13    1.89    3.55
   0 -13  13    3.33    3.42
  -1  13 -13    4.51    3.58
   1 -13  13   -3.90    2.37
  -2  13 -13   -2.99    4.64
   2 -13  13    4.86    3.57
  -3  13 -13   -7.46    5.57
   3 -13  13    0.63    2.82
  -4  13 -13  -10.78    6.83
   4 -13  13   -0.68    1.72
   4 -13  13    1.64    3.57
   4  12 -13   -0.47    1.79
   3  12 -13    1.47    1.54
  -3 -12  13    6.81    4.54
  -2 -12  13    7.57    4.07
   1  12 -13   10.82    3.61
  -1 -12  13    6.84    3.94
   0  12 -13   39.19    6.13
   0 -12  13   16.27    5.71
  -1  12 -13   11.01    4.79
   1 -12  13    8.56    4.23
  -2  12 -13    9.34    4.42
   2 -12  13    1.27    3.08
  -3  12 -13    0.60    5.16
   3 -12  13   -1.00    2.88
  -4  12 -13   -0.61    6.47
   4 -12  13   -4.36    5.76
   4 -12  13    0.58    2.06
   4 -12  13   -1.19    3.16
  -5  12 -13    0.17    6.43
   5 -12  13   -0.62    3.12
   5 -12  13    4.02    3.98
   4  11 -13    6.05    2.16
   3  11 -13   14.30    2.11
  -3 -11  13   13.72    5.64
  -2 -11  13   38.10    8.20
   1  11 -13   15.88    3.81
  -1 -11  13   13.79    4.58
   0  11 -13   87.01   11.87
   0 -11  13  109.13   12.75
  -1  11 -13   12.72    5.08
   1 -11  13   18.81    5.39
  -2  11 -13   45.28    9.42
   2 -11  13   54.22   10.83
  -3  11 -13   13.22    6.44
   3 -11  13   16.17    2.85
   3 -11  13   23.69    3.02
   3 -11  13   21.37    5.98
  -4  11 -13    1.07    4.79
   4 -11  13    6.46    2.35
   4 -11  13    2.86    2.90
   4 -11  13    2.95    4.17
  -5  11 -13    7.69    7.37
   5 -11  13    2.78    3.78
   5 -11  13   -3.37    2.89
   5  10 -13    6.46    3.66
   4  10 -13   -3.22    2.33
   2  10 -13   -1.26    1.50
  -2 -10  13   -1.52    2.56
   1  10 -13    3.99    2.23
  -1 -10  13    5.00    2.97
   0  10 -13    4.32    2.72
   0 -10  13    2.06    2.97
  -1  10 -13   -0.06    2.64
   1 -10  13    5.55    3.79
  -2  10 -13   -3.06    2.95
   2 -10  13    0.63    2.26
  -3  10 -13   -3.60    3.72
   3 -10  13    1.59    1.39
   3 -10  13   -4.04    2.47
   3 -10  13   -0.47    1.78
  -4  10 -13    0.24    4.64
   4 -10  13    7.16    2.70
   4 -10  13    3.29    3.56
   4 -10  13    2.44    3.50
  -5  10 -13   -7.24    6.11
   5 -10  13   -1.45    4.19
  -6  10 -13    7.43    7.26
   6 -10  13    6.35    6.02
   5   9 -13   -0.56    3.86
   4   9 -13   -7.25    2.22
  -2  -9  13   13.21    4.40
   1   9 -13    4.21    2.08
  -1  -9  13    2.22    1.98
   0   9 -13    9.33    2.52
   0  -9  13    3.10    2.24
  -1   9 -13   -3.26    2.02
   1  -9  13   -0.97    2.39
  -2   9 -13    4.83    3.12
   2  -9  13    8.05    4.18
  -3   9 -13   10.96    5.66
   3  -9  13    5.30    2.23
   3  -9  13    3.75    2.25
   3  -9  13    9.67    5.05
  -4   9 -13   -6.76    3.39
   4  -9  13    4.90    3.44
   4  -9  13   -1.30    2.94
  -5   9 -13   -3.52    5.26
   5  -9  13    4.58    4.45
  -6   9 -13    5.86    5.67
   6  -9  13   -0.02    3.88
   5   8 -13   -3.95    3.69
   4   8 -13   -4.58    2.02
  -2  -8  13   20.50    4.73
   1   8 -13    3.99    1.38
  -1  -8  13    9.20    2.87
   0   8 -13   19.38    3.64
   0  -8  13   11.00    3.10
  -1   8 -13    6.72    2.58
   1  -8  13    4.25    2.78
  -2   8 -13   17.06    5.34
   2  -8  13   17.89    2.41
   2  -8  13   13.99    2.35
   2  -8  13   20.53    5.73
  -3   8 -13   -2.83    3.49
   3  -8  13    1.77    3.65
   3  -8  13   -1.78    1.96
  -4   8 -13   -7.94    3.19
   4  -8  13    1.45    3.12
   4  -8  13    2.90    4.14
  -5   8 -13   -0.88    4.16
   5  -8  13   -4.91    4.54
  -6   8 -13    2.34    4.31
   6  -8  13    3.13    4.01
  -7   8 -13    8.23    8.00
   7  -8  13   -1.44    5.74
   5   7 -13   -1.36    3.68
   4   7 -13   18.30    4.12
  -2  -7  13    7.92    2.93
   1   7 -13    1.87    0.76
  -1  -7  13    4.41    2.21
   0   7 -13   14.92    2.82
   0  -7  13   18.50    4.37
  -1   7 -13   -0.43    1.54
   1  -7  13    0.63    2.53
  -2   7 -13    1.03    2.52
   2  -7  13    7.27    3.82
   2  -7  13    4.28    1.31
  -3   7 -13    2.56    3.06
   3  -7  13    1.22    4.18
   3  -7  13   10.03    2.89
  -4   7 -13   15.47    5.14
   4  -7  13   23.12    7.96
   4  -7  13   25.74    5.46
  -5   7 -13   -0.31    4.40
   5  -7  13    0.68    4.29
  -6   7 -13    0.74    4.83
   6  -7  13   -0.71    5.48
  -7   7 -13   -7.71    5.06
   7  -7  13  -13.72    4.23
   7   6 -13   -2.88    4.72
   5   6 -13    4.72    3.67
   4   6 -13    0.97    2.04
  -2  -6  13    7.80    2.24
   1   6 -13   12.22    1.97
  -1  -6  13   19.63    3.27
   0   6 -13    0.35    1.10
   0  -6  13   -2.76    1.53
  -1   6 -13   12.69    3.28
   1  -6  13   15.46    4.39
  -2   6 -13    4.34    2.68
   2  -6  13    6.05    4.04
   2  -6  13    6.46    1.68
  -3   6 -13   25.05    6.07
   3  -6  13   32.16    8.66
   3  -6  13   21.25    4.47
  -4   6 -13    0.52    2.61
   4  -6  13   -1.43    3.58
   4  -6  13   -7.31    2.92
  -5   6 -13   11.12    4.88
   5  -6  13   13.07    6.84
  -6   6 -13   -7.70    4.26
   6  -6  13   -4.74    3.96
  -7   6 -13    6.70    5.58
   7  -6  13    5.68    5.65
   8   5 -13   -8.06    5.09
   7   5 -13   -5.04    3.83
   6   5 -13    0.59    3.87
   5   5 -13    8.61    3.91
   1   5 -13   -0.46    0.62
  -1  -5  13   -0.82    1.05
   0   5 -13    1.96    1.15
   0  -5  13    1.86    1.53
  -1   5 -13   -0.71    1.43
   1  -5  13   -0.59    0.51
   1  -5  13   -3.09    1.90
  -2   5 -13   31.95    6.68
   2  -5  13   67.06   10.99
   2  -5  13   52.04    5.78
  -3   5 -13    1.34    2.52
   3  -5  13   11.27    5.75
   3  -5  13    6.81    2.48
  -4   5 -13   10.67    4.14
   4  -5  13    6.44    4.54
  -5   5 -13    5.88    4.14
   5  -5  13    6.72    5.06
  -6   5 -13    0.94    3.30
   6  -5  13    3.12    6.19
  -7   5 -13   -8.60    5.29
   7  -5  13   -2.10    4.18
   8  -5  13   16.00    8.10
   8   4 -13   13.69    7.00
   7   4 -13   -4.48    4.18
   6   4 -13    6.62    4.15
   5   4 -13    4.30    4.33
   5   4 -13   15.09    3.92
   4   4 -13    4.09    1.59
   4   4 -13    7.74    2.20
   1   4 -13   23.87    3.28
  -1  -4  13   31.65    3.26
   0   4 -13   41.78    4.74
   0  -4  13   33.71    5.65
  -1   4 -13   16.08    3.48
   1  -4  13   21.94    2.65
   1  -4  13   20.45    5.07
  -2   4 -13   14.46    3.58
   2  -4  13   34.62    7.83
   2  -4  13   15.12    3.14
  -3   4 -13    2.09    2.15
   3  -4  13    1.91    1.95
   3  -4  13    1.38    3.30
  -4   4 -13    4.37    3.36
   4  -4  13    8.58    5.69
  -5   4 -13   16.48    6.49
   5  -4  13    4.96    5.30
  -6   4 -13    8.41    4.62
   6  -4  13    4.69    5.53
  -7   4 -13   -6.99    4.41
   7  -4  13    1.95    5.08
  -8   4 -13   -0.59    5.60
   8  -4  13   -6.79    4.32
   8   3 -13   -0.67    5.05
   7   3 -13    3.35    4.38
   6   3 -13   -4.17    3.18
   5   3 -13   30.64    5.98
   5   3 -13   36.06    7.30
   4   3 -13   13.61    2.86
   4   3 -13   11.86    2.43
   2   3 -13    3.07    1.29
   1   3 -13   72.22    7.33
   0   3 -13  113.93   10.81
   0  -3  13  100.17   11.34
  -1   3 -13   76.12    8.03
   1  -3  13   61.06    6.71
  -2   3 -13   -1.01    1.31
   2  -3  13    1.44    1.15
  -3   3 -13   27.93    6.49
   3  -3  13   26.82    5.18
  -4   3 -13    3.69    2.79
  -5   3 -13   35.47    8.49
  -6   3 -13  -10.89    3.44
  -7   3 -13    0.28    4.24
   7  -3  13    0.25    4.68
  -8   3 -13   -4.38    4.99
   8  -3  13   -0.32    4.81
   8   2 -13   16.48    6.61
   7   2 -13    3.36    3.80
   6   2 -13    2.09    3.54
   5   2 -13    8.69    3.05
   5   2 -13    9.22    5.00
   4   2 -13    9.39    2.22
   2   2 -13   45.94    5.52
   1   2 -13   58.09    6.31
   0   2 -13   59.92    6.24
   0  -2  13   50.63    5.54
  -1   2 -13   46.92    6.03
   1  -2  13   48.29    5.34
  -2   2 -13   27.15    5.61
   2  -2  13   28.84    4.45
  -3   2 -13    4.74    1.92
   3  -2  13    2.74    1.67
  -4   2 -13   11.30    4.09
  -5   2 -13    0.22    3.24
  -6   2 -13    6.72    4.31
  -7   2 -13    2.31    4.58
  -8   2 -13    2.66    6.66
   8   1 -13    1.86    4.62
   7   1 -13   -1.50    3.96
   6   1 -13    2.21    3.19
   5   1 -13   27.05    5.42
   4   1 -13   28.96    4.60
   3   1 -13  129.76   11.98
   2   1 -13   25.75    4.24
   1   1 -13   18.63    3.14
  -1  -1  13   16.57    2.21
   0   1 -13  497.73   41.94
   0  -1  13  437.23   41.39
  -1   1 -13   16.79    3.60
   1  -1  13   16.75    2.96
  -2   1 -13   23.12    4.89
   2  -1  13   19.81    3.77
  -3   1 -13   99.95   11.79
   3  -1  13   93.68   11.05
  -4   1 -13   35.13    7.36
  -5   1 -13   37.75    8.59
  -6   1 -13   -5.32    3.47
  -7   1 -13   14.37    5.85
  -8   1 -13   -5.99    6.04
   8   0 -13   -5.20    4.61
   7   0 -13    6.28    4.44
   6   0 -13    4.13    3.51
   5   0 -13   40.50    6.96
   4   0 -13  100.29   10.58
   3   0 -13    4.12    1.59
   2   0 -13  678.71   59.90
   2   0 -13  717.92   59.17
  -2   0  13  611.02   58.95
   1   0 -13 1257.17  110.39
   0   0 -13    0.29    0.94
   0   0  13   -0.39    0.59
  -1   0 -13 1136.68  110.07
   1   0  13 1355.07  109.62
  -2   0 -13  594.40   56.73
   2   0  13  641.88   55.78
  -3   0 -13    4.77    2.31
   3   0  13    3.35    2.25
  -4   0 -13   71.74   11.11
  -5   0 -13   47.50   10.11
  -6   0 -13   10.17    5.80
  -7   0 -13   10.10    5.52
  -8   0 -13   -6.82    6.39
   8  -1 -13   -2.97    4.29
   7  -1 -13    4.29    3.95
   6  -1 -13    7.80    4.24
   5  -1 -13   33.74    6.75
   4  -1 -13   33.88    5.67
   3  -1 -13  118.02   11.46
   3  -1 -13   99.73   12.16
   2  -1 -13   19.03    3.96
   2  -1 -13   25.16    4.21
   1  -1 -13   12.63    2.81
   1  -1 -13   15.79    3.42
  -1   1  13   17.73    3.36
   0  -1 -13  425.65   42.45
   0   1  13  518.65   42.60
  -1  -1 -13   22.12    4.17
   1   1  13   17.33    3.31
  -2  -1 -13   24.27    5.01
   2   1  13   29.74    4.83
  -3  -1 -13   96.50   12.16
   3   1  13   98.15   11.19
  -4  -1 -13   35.64    7.09
  -5  -1 -13   36.85    8.24
  -6  -1 -13    8.27    4.07
  -7  -1 -13   -2.52    4.92
  -8  -1 -13   -3.08    4.98
   8  -2 -13    2.05    3.86
   7  -2 -13    0.69    3.45
   6  -2 -13   15.16    4.86
   5  -2 -13    9.26    3.83
   4  -2 -13    7.52    2.91
   3  -2 -13    2.31    1.99
   3  -2 -13    5.59    2.23
   2  -2 -13   34.44    5.60
   2  -2 -13   36.12    5.81
   1  -2 -13   59.47    7.66
   1  -2 -13   57.03    6.67
  -1   2  13   47.91    7.22
   0  -2 -13   56.59    6.17
   0   2  13   39.87    5.62
  -1  -2 -13   51.30    6.55
   1   2  13   49.53    6.18
  -2  -2 -13   35.43    5.97
   2   2  13   29.50    4.83
  -3  -2 -13    2.37    1.93
   3   2  13    7.20    2.53
  -4  -2 -13   16.89    5.17
  -5  -2 -13    9.55    4.38
  -6  -2 -13    8.40    4.18
  -7  -2 -13   -3.19    5.50
  -8  -2 -13    4.22    6.41
   8  -3 -13   -1.44    4.09
   7  -3 -13    1.83    3.79
   6  -3 -13   -2.95    2.53
   5  -3 -13   39.11    7.79
   4  -3 -13   12.01    3.97
   4  -3 -13    9.76    3.18
   3  -3 -13   26.52    5.26
   3  -3 -13   25.28    4.95
   2  -3 -13    1.20    1.67
   2  -3 -13    2.53    1.21
   1  -3 -13   64.55    8.57
   1  -3 -13   62.91    7.70
  -1   3  13   69.82    8.02
   0  -3 -13  102.32   12.10
   0  -3 -13  161.70   15.42
   0   3  13  117.37   12.37
  -1  -3 -13   76.31    9.30
   1   3  13   85.58    9.09
  -2  -3 -13   -0.29    1.29
   2   3  13    2.42    1.35
  -3  -3 -13   25.40    5.71
  -4  -3 -13   11.36    4.44
  -5  -3 -13   37.84    8.73
  -6  -3 -13   -1.88    3.38
  -7  -3 -13   -1.01    5.72
  -8  -3 -13   35.05   11.94
   8  -4 -13   -5.92    3.57
   7  -4 -13    2.02    3.47
   6  -4 -13   -0.38    2.85
   5  -4 -13    5.35    3.65
   5  -4 -13    8.05    3.05
   4  -4 -13    1.39    2.38
   4  -4 -13    8.08    3.78
   3  -4 -13    2.84    1.94
   3  -4 -13    5.34    2.12
   2  -4 -13   17.39    3.73
   2  -4 -13   16.42    4.34
   1  -4 -13   27.76    5.84
   1  -4 -13   22.92    4.31
  -1   4  13   21.23    4.38
   0  -4 -13   39.93    5.90
   0  -4 -13   36.64    7.74
   0   4  13   30.21    5.24
  -1  -4 -13   34.06    5.42
   1   4  13   26.36    4.63
  -2  -4 -13   14.38    4.19
   2   4  13   19.99    4.01
  -3  -4 -13    3.05    2.52
  -4  -4 -13    3.07    3.13
  -5  -4 -13   10.04    3.69
  -6  -4 -13   -3.34    3.41
  -7  -4 -13   -1.08    4.64
  -8  -4 -13    4.48    5.42
   8  -5 -13    2.30    4.09
   7  -5 -13    0.25    3.05
   6  -5 -13    1.00    3.07
   6  -5 -13    2.53    3.50
   5  -5 -13   11.25    4.46
   5  -5 -13   17.15    5.35
   4  -5 -13    6.58    2.58
   4  -5 -13   11.71    4.49
   3  -5 -13    8.80    3.90
   3  -5 -13    8.73    3.02
   2  -5 -13   52.20    9.02
   2  -5 -13   40.50    6.97
   1  -5 -13    1.18    1.10
   1  -5 -13    0.35    1.55
  -1   5  13   -2.38    1.47
   0  -5 -13    0.10    0.77
   0  -5 -13    2.28    2.42
   0   5  13   -1.32    1.33
  -1  -5 -13    1.23    2.89
  -1  -5 -13    0.80    1.25
   1   5  13    2.32    1.87
  -2  -5 -13   39.11    6.87
  -3  -5 -13   10.98    3.92
  -4  -5 -13   11.45    4.04
  -5  -5 -13   20.75    6.09
  -6  -5 -13   -0.20    3.77
  -7  -5 -13   -5.84    5.16
  -8  -5 -13   -0.22    5.65
   7  -6 -13   11.40    4.94
   7  -6 -13   -1.17    3.93
   6  -6 -13    2.66    3.50
   6  -6 -13    0.29    2.98
   5  -6 -13    6.75    4.53
   5  -6 -13   12.34    4.58
   4  -6 -13   -0.66    2.17
   4  -6 -13    0.34    2.09
   3  -6 -13   40.70    7.29
   3  -6 -13   36.06    7.58
   2  -6 -13   11.49    3.67
   2  -6 -13    7.69    2.34
   1  -6 -13   18.04    3.46
   1  -6 -13   11.67    4.34
   0  -6 -13    1.34    3.06
   0  -6 -13    0.38    0.98
   0   6  13    0.85    1.25
  -1  -6 -13   17.66    6.63
  -1  -6 -13   12.91    3.33
  -2  -6 -13    6.23    2.87
  -3  -6 -13   21.48    4.83
  -4  -6 -13   -2.44    1.98
  -5  -6 -13   17.57    5.86
  -6  -6 -13   -8.05    4.16
  -7  -6 -13   -2.75    4.12
   7  -7 -13    6.74    4.73
   7  -7 -13    5.48    3.82
   6  -7 -13    5.66    4.48
   6  -7 -13   10.78    4.63
   5  -7 -13    3.52    3.45
   5  -7 -13    2.07    2.23
   4  -7 -13   14.52    4.53
   4  -7 -13   31.64    6.89
   3  -7 -13    9.94    3.30
   3  -7 -13    5.43    3.47
   2  -7 -13    6.12    2.51
   2  -7 -13    7.41    4.24
   1  -7 -13   -1.27    2.75
   1  -7 -13    0.98    1.30
   0  -7 -13   11.21    3.32
   0  -7 -13   13.44    4.00
  -1  -7 -13    1.97    2.53
  -1  -7 -13    0.40    1.56
  -2  -7 -13    2.63    1.25
  -3  -7 -13    8.42    3.25
  -4  -7 -13   21.58    5.29
  -5  -7 -13    7.01    3.68
  -6  -7 -13    4.79    4.45
  -7  -7 -13   -1.30    5.25
   7  -8 -13    3.74    4.07
   7  -8 -13   -1.02    3.18
   6  -8 -13   -0.82    3.62
   6  -8 -13    0.89    3.81
   5  -8 -13   -1.57    2.49
   5  -8 -13    7.85    3.51
   4  -8 -13    2.70    3.09
   4  -8 -13    1.70    1.90
   3  -8 -13    2.24    2.16
   3  -8 -13    0.46    2.71
   2  -8 -13   18.92    5.94
   2  -8 -13   10.13    3.27
   1  -8 -13    3.72    1.80
   1  -8 -13    4.63    3.95
   0  -8 -13   13.27    3.54
   0  -8 -13   15.96    6.57
  -1  -8 -13    0.85    3.42
  -1  -8 -13    4.55    2.34
  -2  -8 -13    8.79    5.18
  -2  -8 -13   14.77    3.91
  -3  -8 -13    4.20    2.75
  -4  -8 -13   -2.01    2.57
  -5  -8 -13    0.96    4.03
  -6  -8 -13    0.12    3.84
  -7  -8 -13    1.45    4.77
   6  -9 -13    3.13    3.42
   6  -9 -13   11.27    5.27
   5  -9 -13    0.62    3.91
   5  -9 -13    1.17    3.27
   4  -9 -13   -1.71    2.37
   4  -9 -13    1.21    2.56
   3  -9 -13   -1.48    3.35
   3  -9 -13    4.88    2.51
   2  -9 -13    9.87    4.61
   2  -9 -13    4.27    2.36
   1  -9 -13    0.06    1.76
   1  -9 -13    4.19    1.71
   0  -9 -13    1.87    1.90
   0  -9 -13    5.99    4.42
  -1  -9 -13    2.88    1.90
  -1  -9 -13    1.40    2.87
  -2  -9 -13    6.01    3.94
  -2  -9 -13    6.29    2.91
  -3  -9 -13    1.99    2.24
  -4  -9 -13   -1.54    3.08
  -5  -9 -13    3.87    4.59
  -6  -9 -13   12.74    5.00
   6 -10 -13    3.82    5.11
   6 -10 -13   10.48    4.39
   5 -10 -13    0.44    2.84
   5 -10 -13    1.64    3.52
   4 -10 -13    7.53    3.77
   4 -10 -13    8.63    4.74
   3 -10 -13   -2.29    2.55
   3 -10 -13   -3.86    1.39
   2 -10 -13    3.95    2.89
   2 -10 -13   -1.17    1.45
   1 -10 -13    7.14    2.91
   1 -10 -13   -0.74    2.49
   0 -10 -13    5.91    2.13
   0 -10 -13    5.64    3.73
  -1 -10 -13    6.70    2.63
  -1 -10 -13    4.00    3.13
  -2 -10 -13    3.83    2.21
  -2 -10 -13   -0.14    3.08
  -3 -10 -13    1.96    3.18
  -4 -10 -13    8.78    4.83
  -5 -10 -13    1.21    3.95
  -6 -10 -13    0.08    5.19
   5 -11 -13    4.72    3.57
   5 -11 -13    1.01    2.72
   4 -11 -13   11.11    3.96
   4 -11 -13    2.93    3.95
   3 -11 -13   28.85    6.19
   3 -11 -13   30.46    9.29
   2 -11 -13   32.97    9.00
   2 -11 -13   26.21    5.38
   1 -11 -13   12.12    5.87
   1 -11 -13   13.62    3.70
   0 -11 -13   94.76   11.91
   0 -11 -13  101.41   18.52
  -1 -11 -13   12.23    6.02
  -1 -11 -13   12.56    3.60
  -2 -11 -13   20.70    9.10
  -2 -11 -13   32.05    6.26
  -3 -11 -13   16.00    5.16
  -4 -11 -13    1.04    3.80
  -5 -11 -13   -4.12    4.04
   5 -12 -13   -0.01    3.59
   5 -12 -13    6.08    3.21
   4 -12 -13   -2.13    2.49
   4 -12 -13    6.40    4.72
   3 -12 -13    0.66    3.20
   3 -12 -13    0.10    2.02
   2 -12 -13    1.14    2.59
   2 -12 -13    0.10    2.57
   1 -12 -13   12.25    3.84
   1 -12 -13    5.52    4.36
   0 -12 -13   18.65    4.52
   0 -12 -13   19.45    6.79
  -1 -12 -13   14.88    6.57
  -1 -12 -13    8.33    3.82
  -2 -12 -13   17.03    7.25
  -2 -12 -13    7.12    3.22
  -3 -12 -13   -1.40    3.13
  -4 -12 -13    3.34    3.86
  -5 -12 -13    0.41    4.73
   4 -13 -13   -7.71    3.55
   4 -13 -13   -1.76    2.96
   3 -13 -13    1.76    2.27
   3 -13 -13   -4.79    3.13
   2 -13 -13    2.32    3.42
   2 -13 -13    4.30    2.76
   1 -13 -13   -1.45    1.96
   1 -13 -13   -3.18    3.03
   0 -13 -13   -0.71    2.58
   0 -13 -13    3.19    3.45
  -1 -13 -13    2.15    3.04
  -1 -13 -13    8.11    4.08
  -2 -13 -13   12.13    6.82
  -2 -13 -13    2.83    3.70
  -3 -13 -13   -0.73    3.39
  -4 -13 -13    1.83    4.00
   3 -14 -13    7.95    4.61
   3 -14 -13   -1.62    2.55
   2 -14 -13   -3.09    2.61
   2 -14 -13    9.20    6.36
   1 -14 -13    1.75    4.55
   1 -14 -13    4.89    3.05
   0 -14 -13    8.28    4.94
   0 -14 -13    1.51    2.82
  -1 -14 -13    1.71    3.06
  -1 -14 -13    0.75    3.28
  -2 -14 -13   -2.09    3.63
  -2 -14 -13   -2.82    3.76
  -3 -14 -13    2.00    4.30
   1 -15 -13   -2.07    4.70
   1 -15 -13   -2.74    2.74
   0 -15 -13    4.48    6.16
   0 -15 -13   -3.23    3.29
  -1 -15 -13   -5.43    3.49
  -1 -15 -13    2.60    4.61
  -1 -15  14   17.21    7.36
   0 -15  14   -1.91    3.32
   1 -15  14   -2.76    3.21
  -3 -14  14   -2.16    5.73
  -2 -14  14   -2.86    4.45
  -1 -14  14    1.25    3.64
   0 -14  14   -2.29    3.15
  -1  14 -14    6.61    4.97
   1 -14  14   -4.06    3.61
  -2  14 -14   -7.69    4.63
   2 -14  14    1.90    2.91
  -3  14 -14    7.33    6.18
   3 -14  14    2.27    3.62
  -3 -13  14   -3.66    4.82
  -2 -13  14   -0.24    3.57
  -1 -13  14    1.04    3.35
   0  13 -14    5.49    3.65
   0 -13  14    1.81    3.25
  -1  13 -14    8.69    4.53
   1 -13  14    1.27    3.74
  -2  13 -14    2.33    4.93
   2 -13  14   -2.05    3.05
   3 -13  14   -3.97    4.04
  -4  13 -14  -13.72    5.76
   4 -13  14   -0.75    1.54
   4 -13  14   -4.16    3.68
  -3 -12  14   -2.02    3.52
  -2 -12  14    6.67    3.84
   1  12 -14   -7.79    3.18
  -1 -12  14    1.38    3.64
   0  12 -14   -6.51    2.88
   0 -12  14    0.95    3.28
  -1  12 -14   -5.32    3.37
   1 -12  14    0.92    2.91
  -2  12 -14    1.63    4.63
   2 -12  14   -0.22    3.42
  -3  12 -14    0.01    5.50
   3 -12  14   -2.42    2.89
  -4  12 -14   -0.36    5.33
   4 -12  14    9.69    5.91
   4 -12  14    5.51    2.19
  -5  12 -14    6.95    7.75
   5 -12  14    0.75    2.88
   5 -12  14    2.73    3.98
   4  11 -14   -1.65    1.74
   2  11 -14   18.50    3.28
  -2 -11  14   17.86    5.32
   1  11 -14    4.37    3.03
  -1 -11  14   13.18    3.98
   0  11 -14    0.08    2.53
   0 -11  14    0.89    2.53
  -1  11 -14    0.74    2.83
   1 -11  14    9.28    4.38
  -2  11 -14   13.20    5.16
   2 -11  14   16.87    5.89
  -3  11 -14   -5.70    3.92
   3 -11  14    2.04    1.03
   3 -11  14    4.59    4.28
   3 -11  14    2.04    1.03
  -4  11 -14   -2.88    4.87
   4 -11  14    4.01    2.11
   4 -11  14   -0.32    3.49
   4 -11  14   -2.59    3.70
  -5  11 -14   -2.10    6.95
   5 -11  14    6.69    4.69
   5 -11  14    9.03    3.80
   5  10 -14    2.72    4.03
   4  10 -14   -0.27    2.24
  -2 -10  14    2.44    3.26
   1  10 -14   13.90    3.52
  -1 -10  14   25.55    5.51
   0  10 -14    4.02    2.57
   0 -10  14   -2.83    2.24
  -1  10 -14   22.60    6.12
   1 -10  14   31.40    6.79
  -2  10 -14    8.45    3.07
   2 -10  14    1.47    3.10
  -3  10 -14    5.87    4.82
   3 -10  14   11.38    5.35
   3 -10  14   12.27    2.26
   3 -10  14   10.73    2.34
  -4  10 -14    1.41    4.20
   4 -10  14    5.81    2.63
   4 -10  14    5.98    2.40
   4 -10  14   -2.50    3.71
  -5  10 -14   -4.80    5.88
   5 -10  14    2.84    4.06
  -6  10 -14   -0.63    6.92
   6 -10  14   -3.36    4.41
   5   9 -14   -1.90    4.10
   4   9 -14    1.93    2.52
  -2  -9  14    1.31    2.78
   1   9 -14   12.61    2.55
  -1  -9  14   19.69    4.61
   0   9 -14   50.64    7.86
   0  -9  14   57.71    7.71
   1  -9  14   22.99    5.85
  -2   9 -14    4.16    2.81
   2  -9  14    0.60    2.76
  -3   9 -14   13.93    4.71
   3  -9  14    5.37    3.58
   3  -9  14    6.91    2.10
   3  -9  14    6.44    2.17
  -4   9 -14   -0.94    4.48
   4  -9  14    1.83    3.33
   4  -9  14    4.22    5.02
  -5   9 -14   -5.21    4.54
   5  -9  14    4.04    4.88
  -6   9 -14   -2.26    5.37
   6  -9  14   -3.60    5.11
   5   8 -14    0.65    3.95
   4   8 -14    5.21    2.75
  -2  -8  14    7.14    2.83
   1   8 -14   20.73    3.22
  -1  -8  14   24.82    4.82
   0   8 -14   17.53    3.59
   0  -8  14   14.87    3.92
  -1   8 -14   20.04    4.95
   1  -8  14   27.20    5.97
  -2   8 -14    4.79    3.03
   2  -8  14    3.25    1.14
   2  -8  14    2.00    2.98
   2  -8  14    3.95    0.99
  -3   8 -14   30.34    7.44
   3  -8  14   21.18    4.16
   3  -8  14   28.64    8.34
  -4   8 -14    9.05    5.28
   4  -8  14    4.39    5.44
   4  -8  14    7.22    3.67
  -5   8 -14    4.02    5.16
   5  -8  14    1.72    4.87
  -6   8 -14    6.39    6.22
   6  -8  14    0.22    4.87
  -7   8 -14  -17.49    5.77
   7  -8  14   -8.18    3.99
   7   7 -14   -4.49    4.92
   5   7 -14    2.99    3.26
   4   7 -14    3.23    2.65
  -2  -7  14   41.52    5.86
   1   7 -14    9.69    1.75
  -1  -7  14    5.65    2.57
   0   7 -14    3.76    1.86
   0  -7  14    3.62    1.78
  -1   7 -14    3.16    2.50
   1  -7  14    6.09    2.51
  -2   7 -14   43.78    7.78
   2  -7  14   36.25    4.44
   2  -7  14   49.56    9.76
  -3   7 -14   66.15   10.45
   3  -7  14   41.28    6.36
   3  -7  14   32.92    9.41
  -4   7 -14   -1.26    3.08
   4  -7  14   14.59    7.21
   4  -7  14    3.82    3.57
  -5   7 -14    1.22    3.71
   5  -7  14   -3.31    4.90
  -6   7 -14   -1.13    6.09
   6  -7  14    2.63    6.68
  -7   7 -14   -8.79    4.85
   7  -7  14   -4.74    5.93
   7   6 -14   -5.42    4.48
   6   6 -14    2.34    3.63
   5   6 -14    2.28    4.09
   3   6 -14    5.81    1.73
   2   6 -14    1.59    0.83
   1   6 -14    5.01    1.27
  -1  -6  14    8.20    2.13
   0   6 -14    2.39    1.54
   0  -6  14   -0.13    1.63
  -1   6 -14    7.52    2.41
   1  -6  14    3.08    3.05
  -2   6 -14    1.73    2.34
   2  -6  14    1.67    1.04
   2  -6  14   -3.30    3.65
  -3   6 -14   -0.49    2.82
   3  -6  14    6.01    2.41
   3  -6  14   11.56    5.05
  -4   6 -14    8.65    4.84
   4  -6  14   20.11    6.77
  -5   6 -14   -1.53    3.02
   5  -6  14    6.54    5.71
  -6   6 -14   -7.12    5.95
   6  -6  14   -0.27    4.61
  -7   6 -14   -1.70    5.88
   7  -6  14   -1.47    7.32
   7   5 -14   -9.90    4.30
   6   5 -14    1.77    3.31
   5   5 -14    5.81    2.70
   5   5 -14   -2.71    3.25
   2   5 -14   22.76    2.99
   1   5 -14    4.60    1.31
  -1  -5  14    6.87    1.75
   0   5 -14   28.23    4.17
   0  -5  14   26.39    4.57
  -1   5 -14    2.58    1.98
   1  -5  14    7.28    3.41
   1  -5  14    6.15    1.17
  -2   5 -14   14.31    3.68
   2  -5  14   27.06    6.54
   2  -5  14   23.05    3.55
  -3   5 -14   17.65    4.78
   3  -5  14   14.56    3.80
   3  -5  14   19.94    7.66
  -4   5 -14   -2.02    2.53
   4  -5  14    5.75    3.97
  -5   5 -14    7.46    4.18
   5  -5  14    5.85    3.85
  -6   5 -14    1.12    4.21
   6  -5  14    6.32    6.97
  -7   5 -14    3.41    4.49
   7  -5  14   -4.67    4.55
   8   4 -14   -5.28    5.25
   7   4 -14    0.89    4.01
   6   4 -14   -0.87    2.69
   5   4 -14    1.13    4.26
   5   4 -14    4.26    2.55
   2   4 -14    1.45    0.90
   1   4 -14   19.76    2.83
  -1  -4  14   17.77    2.39
   0   4 -14   16.35    3.14
   0  -4  14   19.19    3.78
  -1   4 -14   19.94    3.58
   1  -4  14   17.09    2.61
   1  -4  14   23.13    5.73
  -2   4 -14   -1.97    1.35
   2  -4  14   -0.22    1.05
   2  -4  14   -2.57    3.36
  -3   4 -14   23.52    5.84
   3  -4  14   28.24    5.02
   3  -4  14   26.31    7.91
  -4   4 -14    3.96    3.10
   4  -4  14   10.01    6.11
  -5   4 -14   10.53    4.55
   5  -4  14    9.83    6.64
  -6   4 -14   -1.40    4.59
   6  -4  14   -4.81    3.82
  -7   4 -14    2.82    4.76
   7  -4  14  -14.59    4.66
  -8   4 -14   -0.11    6.25
   8  -4  14    5.09    7.73
   8   3 -14   -8.49    4.99
   7   3 -14   -2.14    3.42
   6   3 -14   -4.15    2.61
   5   3 -14   10.66    5.45
   5   3 -14   22.03    4.15
   2   3 -14   36.70    4.61
   1   3 -14   53.04    5.84
   0   3 -14   -0.11    0.82
   0  -3  14   -1.16    1.28
  -1   3 -14   51.63    6.59
   1  -3  14   50.20    5.56
  -2   3 -14   35.73    6.85
   2  -3  14   38.35    4.99
  -3   3 -14   50.69    9.03
   3  -3  14   61.53    7.81
  -4   3 -14   18.07    4.99
  -5   3 -14   13.96    5.22
  -6   3 -14   11.90    6.13
  -7   3 -14   -3.51    4.23
   7  -3  14   -0.89    6.21
  -8   3 -14    0.80    7.30
   8  -3  14   -7.04    5.95
   8   2 -14    9.54    5.78
   7   2 -14   -1.42    3.24
   6   2 -14    0.89    2.75
   5   2 -14    3.18    1.84
   4   2 -14   16.04    3.14
   4   2 -14   19.29    2.90
   2   2 -14  137.96   13.64
   1   2 -14    5.90    1.60
   0   2 -14    1.63    1.32
   0  -2  14    1.87    0.79
  -1   2 -14    7.50    2.50
   1  -2  14    8.50    2.02
  -2   2 -14  175.46   18.56
   2  -2  14  176.88   17.19
  -3   2 -14   14.23    4.31
   3  -2  14   11.27    3.07
  -4   2 -14   17.51    5.02
  -5   2 -14   -0.96    2.80
  -6   2 -14   -3.10    3.93
  -7   2 -14   -4.18    4.70
  -8   2 -14  -10.18    5.51
   8   1 -14    2.79    4.63
   7   1 -14    2.58    3.56
   6   1 -14    3.70    2.59
   5   1 -14   11.68    3.30
   4   1 -14    5.45    1.96
   2   1 -14  110.13   11.34
   1   1 -14  138.24   14.31
  -1  -1  14  153.50   13.56
   0   1 -14   83.86    8.91
   0  -1  14   84.50    8.57
  -1   1 -14  149.25   14.32
   1  -1  14  127.05   13.15
  -2   1 -14  121.99   12.89
   2  -1  14  102.37   11.34
  -3   1 -14    1.91    2.53
   3  -1  14    4.49    2.32
  -4   1 -14    4.71    2.55
  -5   1 -14   16.01    6.16
  -6   1 -14    8.57    4.95
  -7   1 -14    5.89    5.57
  -8   1 -14   11.13    5.41
   8   0 -14   -9.67    3.65
   7   0 -14   -3.88    2.71
   6   0 -14    2.27    2.98
   5   0 -14   13.89    3.34
   4   0 -14    1.98    1.50
   3   0 -14  391.31   36.07
   3   0 -14  419.26   37.74
   2   0 -14   -0.07    1.14
   2   0 -14    1.71    0.98
  -2   0  14   -0.74    1.24
   1   0 -14  468.22   42.34
   0   0 -14 1029.03   94.45
   0   0  14 1113.20   94.23
  -1   0 -14  518.87   43.84
   1   0  14  440.33   42.65
  -2   0 -14    2.13    1.68
   2   0  14    0.92    1.24
  -3   0 -14  370.62   36.39
  -4   0 -14    3.36    2.79
  -5   0 -14   17.98    6.29
  -6   0 -14   15.16    6.39
  -7   0 -14   -9.47    3.69
  -8   0 -14    1.95    5.98
   8  -1 -14    3.47    4.27
   7  -1 -14    2.28    3.72
   6  -1 -14    2.38    3.48
   5  -1 -14   19.06    4.53
   4  -1 -14    7.82    2.59
   3  -1 -14    2.15    1.37
   3  -1 -14    7.17    2.34
   2  -1 -14  142.33   13.51
   2  -1 -14  114.93   12.79
   1  -1 -14  117.77   13.73
   1  -1 -14  131.83   13.31
  -1   1  14  142.49   13.42
   0  -1 -14   99.45   10.02
   0   1  14   85.64    9.56
  -1  -1 -14  120.35   13.76
   1   1  14  143.13   13.44
  -2  -1 -14  111.67   12.26
   2   1  14  100.42   11.04
  -3  -1 -14    1.09    2.07
   3   1  14    1.70    2.03
  -4  -1 -14   -0.18    2.57
  -5  -1 -14   14.82    4.92
  -6  -1 -14   10.78    4.55
  -7  -1 -14    6.14    5.93
  -8  -1 -14   -0.06    5.30
   8  -2 -14   -1.77    3.66
   7  -2 -14   -0.03    3.48
   6  -2 -14   -2.56    2.38
   5  -2 -14    3.14    2.57
   4  -2 -14   21.90    4.74
   4  -2 -14   14.31    4.54
   3  -2 -14   13.99    3.50
   3  -2 -14   10.97    3.06
   2  -2 -14  170.30   17.56
   2  -2 -14  177.36   17.59
   1  -2 -14    5.03    1.85
   1  -2 -14   10.79    3.14
  -1   2  14   10.07    2.76
   0  -2 -14   -0.10    0.79
   0   2  14    3.75    1.60
  -1  -2 -14    6.08    2.41
   1   2  14   11.06    2.70
  -2  -2 -14  151.21   16.10
   2   2  14  145.58   14.97
  -3  -2 -14    9.06    2.63
  -4  -2 -14   13.01    4.16
  -5  -2 -14   -0.54    3.00
  -6  -2 -14  -11.69    3.43
  -7  -2 -14    4.70    6.26
  -8  -2 -14   -3.17    5.44
   8  -3 -14   -6.02    2.99
   7  -3 -14   -0.14    3.28
   6  -3 -14   -1.50    2.17
   5  -3 -14   24.34    5.60
   4  -3 -14   21.79    4.51
   4  -3 -14   16.60    4.03
   3  -3 -14   43.65    7.83
   3  -3 -14   72.23    8.16
   2  -3 -14   40.01    6.63
   2  -3 -14   37.39    6.09
   1  -3 -14   53.27    9.13
   1  -3 -14   51.80    6.69
  -1   3  14   54.45    6.89
   0  -3 -14   -0.36    1.78
   0  -3 -14   -0.68    0.67
   0   3  14    0.55    1.19
  -1  -3 -14   43.69    6.91
   1   3  14   49.07    6.16
  -2  -3 -14   31.59    6.14
   2   3  14   36.77    5.62
  -3  -3 -14   54.73    9.40
  -4  -3 -14   28.32    6.57
  -5  -3 -14   18.49    6.20
  -6  -3 -14    6.63    4.29
  -7  -3 -14    2.02    5.09
  -8  -3 -14   -2.60    5.89
   8  -4 -14   -2.23    3.30
   7  -4 -14    1.29    3.14
   6  -4 -14    4.23    2.64
   5  -4 -14   10.88    4.42
   5  -4 -14    9.81    3.57
   4  -4 -14    9.76    4.08
   4  -4 -14    6.44    2.91
   3  -4 -14   24.64    5.48
   3  -4 -14   27.52    5.48
   2  -4 -14    0.49    1.67
   2  -4 -14   -0.42    0.90
   1  -4 -14   15.64    3.49
   1  -4 -14   20.73    5.15
  -1   4  14   22.13    4.66
   0  -4 -14   17.14    4.78
   0  -4 -14   13.70    3.06
   0   4  14   17.73    3.73
  -1  -4 -14   18.15    3.95
   1   4  14   23.88    4.47
  -2  -4 -14   -1.64    1.11
   2   4  14    0.69    1.47
  -3  -4 -14   17.63    4.66
  -4  -4 -14   11.17    4.75
  -5  -4 -14    5.96    3.94
  -6  -4 -14   -6.15    4.35
  -7  -4 -14   -0.41    4.62
  -8  -4 -14    7.91    6.88
   7  -5 -14    2.15    4.18
   7  -5 -14    3.44    3.53
   6  -5 -14   -6.15    3.05
   6  -5 -14   -2.48    2.41
   5  -5 -14    5.60    3.29
   5  -5 -14    4.06    2.72
   4  -5 -14    5.89    2.73
   4  -5 -14    3.50    2.61
   3  -5 -14   20.32    5.13
   3  -5 -14   18.78    4.71
   2  -5 -14   27.28    6.11
   2  -5 -14   19.21    4.16
   1  -5 -14    3.42    3.36
   1  -5 -14    6.39    1.98
  -1   5  14    0.70    2.02
   0  -5 -14   19.97    6.63
   0  -5 -14   32.82    5.31
   0   5  14   20.70    4.34
  -1  -5 -14   -0.52    2.26
  -1  -5 -14    2.87    2.01
   1   5  14    3.71    1.65
  -2  -5 -14   15.93    4.32
  -3  -5 -14   14.17    4.51
  -4  -5 -14    1.93    2.78
  -5  -5 -14   12.81    4.97
  -6  -5 -14    2.24    3.84
  -7  -5 -14    6.41    5.13
   7  -6 -14    0.59    3.72
   7  -6 -14    5.71    4.38
   6  -6 -14    1.33    3.29
   6  -6 -14   -0.98    2.71
   5  -6 -14    4.66    3.38
   5  -6 -14    2.61    3.00
   4  -6 -14   14.49    5.08
   4  -6 -14    8.44    3.66
   3  -6 -14    5.01    2.96
   3  -6 -14    4.18    2.44
   2  -6 -14    4.58    2.53
   2  -6 -14    2.34    1.96
   1  -6 -14    2.58    2.88
   1  -6 -14    4.13    2.00
   0  -6 -14    0.63    0.97
   0  -6 -14    2.16    2.17
  -1  -6 -14   -0.62    1.38
  -1  -6 -14    3.72    2.55
  -2  -6 -14    0.20    1.33
  -3  -6 -14    9.22    4.08
  -4  -6 -14    5.31    2.84
  -5  -6 -14    5.72    4.01
  -6  -6 -14   -6.62    3.31
  -7  -6 -14    9.76    6.51
   7  -7 -14    5.11    3.80
   7  -7 -14    7.62    4.95
   6  -7 -14    2.43    2.89
   6  -7 -14    4.02    3.81
   5  -7 -14   -0.05    2.94
   5  -7 -14    0.44    1.98
   4  -7 -14   13.59    4.45
   4  -7 -14   10.59    3.52
   3  -7 -14   31.85    6.42
   3  -7 -14   41.46    8.64
   2  -7 -14   33.91    6.27
   2  -7 -14   38.22    8.04
   1  -7 -14    6.40    4.01
   1  -7 -14    6.94    2.75
   0  -7 -14    7.20    4.25
   0  -7 -14    4.24    1.77
  -1  -7 -14    9.98    5.14
  -1  -7 -14    6.73    2.75
  -2  -7 -14   24.36    5.27
  -3  -7 -14   46.70    8.26
  -4  -7 -14   16.23    5.76
  -5  -7 -14   -4.87    3.41
  -6  -7 -14   -4.89    3.32
  -7  -7 -14    4.27    5.09
   7  -8 -14    6.08    4.51
   7  -8 -14   -0.10    3.18
   6  -8 -14    1.93    3.77
   6  -8 -14    3.11    3.15
   5  -8 -14    2.03    2.89
   5  -8 -14    3.61    3.03
   4  -8 -14    3.58    2.21
   4  -8 -14    1.12    2.43
   3  -8 -14   23.72    5.51
   3  -8 -14   16.01    5.90
   2  -8 -14    2.71    3.19
   2  -8 -14    5.00    2.39
   1  -8 -14   17.87    4.45
   1  -8 -14   29.84    8.04
   0  -8 -14   18.97    4.48
   0  -8 -14   18.29    7.19
  -1  -8 -14   21.25    4.82
  -1  -8 -14   25.16    7.45
  -2  -8 -14    1.39    4.26
  -2  -8 -14    1.40    1.87
  -3  -8 -14   18.05    4.69
  -4  -8 -14    3.43    4.08
  -5  -8 -14    0.69    3.76
  -6  -8 -14    1.14    4.37
  -7  -8 -14   -1.43    5.39
   6  -9 -14   -5.81    3.30
   6  -9 -14    0.46    2.82
   5  -9 -14   -2.36    2.89
   5  -9 -14    5.33    3.12
   4  -9 -14    2.72    4.21
   4  -9 -14    6.16    3.99
   3  -9 -14    5.11    2.90
   3  -9 -14    4.38    2.98
   2  -9 -14   -0.01    2.64
   2  -9 -14    2.93    1.94
   1  -9 -14   14.04    3.84
   1  -9 -14    9.83    5.04
   0  -9 -14   43.03    7.34
   0  -9 -14   42.30   10.56
  -1  -9 -14    9.19    5.62
  -1  -9 -14   17.15    4.04
  -2  -9 -14    7.77    4.74
  -2  -9 -14    4.69    2.18
  -3  -9 -14    9.74    4.23
  -4  -9 -14   10.53    4.71
  -5  -9 -14    9.09    4.29
  -6  -9 -14   -5.79    4.32
   6 -10 -14    2.48    4.98
   6 -10 -14   -3.08    2.96
   5 -10 -14    4.98    3.72
   5 -10 -14    2.52    4.12
   4 -10 -14    2.60    3.51
   4 -10 -14    8.27    3.63
   3 -10 -14    4.43    3.75
   3 -10 -14   11.36    3.44
   2 -10 -14    9.70    3.38
   2 -10 -14    5.15    2.70
   1 -10 -14   27.10    8.78
   1 -10 -14   23.09    5.16
   0 -10 -14    0.63    1.85
   0 -10 -14   -3.73    2.84
  -1 -10 -14   12.88    3.66
  -1 -10 -14   13.94    6.28
  -2 -10 -14    2.97    3.84
  -2 -10 -14    3.21    2.75
  -3 -10 -14   14.36    5.02
  -4 -10 -14    0.17    3.52
  -5 -10 -14    1.00    4.13
  -6 -10 -14    2.36    5.07
   5 -11 -14    1.93    3.08
   5 -11 -14    7.02    5.87
   4 -11 -14    6.06    3.61
   4 -11 -14    3.79    4.20
   3 -11 -14   -0.30    1.80
   3 -11 -14   -2.68    2.47
   2 -11 -14    8.45    4.52
   2 -11 -14   13.28    4.05
   1 -11 -14   -0.30    3.91
   1 -11 -14    6.16    2.56
   0 -11 -14    2.50    2.34
   0 -11 -14    0.88    2.95
  -1 -11 -14    6.01    3.24
  -1 -11 -14    8.07    5.65
  -2 -11 -14   13.88    4.18
  -2 -11 -14   20.73    8.89
  -3 -11 -14   -1.61    2.98
  -4 -11 -14    3.74    3.96
  -5 -11 -14   11.39    4.62
   5 -12 -14   -0.15    3.71
   5 -12 -14   -0.14    3.85
   4 -12 -14    5.95    3.18
   4 -12 -14    4.02    4.65
   3 -12 -14   -0.11    2.92
   3 -12 -14    1.39    2.09
   2 -12 -14   -0.74    1.91
   2 -12 -14    5.08    5.48
   1 -12 -14   -0.75    2.02
   1 -12 -14   -1.66    3.31
   0 -12 -14    2.54    2.76
   0 -12 -14    3.87    4.68
  -1 -12 -14   -5.76    1.95
  -1 -12 -14   -4.51    2.40
  -2 -12 -14   10.10    4.08
  -2 -12 -14    9.55    4.66
  -3 -12 -14    0.45    3.34
  -4 -12 -14   -9.66    3.80
  -5 -12 -14   -0.81    4.74
   4 -13 -14   -1.61    2.52
   4 -13 -14    7.36    4.43
   3 -13 -14   -2.32    2.23
   3 -13 -14   -0.75    3.64
   2 -13 -14    0.02    4.17
   2 -13 -14   -0.17    2.46
   1 -13 -14    5.24    2.73
   1 -13 -14    8.97    4.77
   0 -13 -14   -0.08    2.56
   0 -13 -14    2.17    4.96
  -1 -13 -14   -0.39    4.20
  -1 -13 -14    2.09    3.43
  -2 -13 -14    4.37    3.33
  -2 -13 -14    0.40    3.92
  -3 -13 -14   -9.31    3.31
  -4 -13 -14    5.43    4.79
   3 -14 -14   -2.26    2.70
   3 -14 -14   -1.64    4.06
   2 -14 -14   -3.20    2.35
   2 -14 -14    3.77    4.89
   1 -14 -14   -1.33    2.64
   1 -14 -14    2.43    3.92
   0 -14 -14   -5.56    2.71
   0 -14 -14   -1.15    3.37
  -1 -14 -14    3.76    3.12
  -1 -14 -14   -7.20    3.81
  -2 -14 -14   -7.81    3.73
  -2 -14 -14   -4.17    3.81
  -3 -14 -14   -2.22    4.13
   1 -15 -14    6.38    4.40
   1 -15 -14   -2.32    2.98
   0 -15 -14   -0.48    3.79
   0 -15 -14   -4.29    3.19
  -1 -15 -14   -4.10    3.94
  -1 -15 -14    3.58    3.66
  -2 -14  15    5.44    5.12
  -1 -14  15   -1.66    3.31
   0  14 -15   -0.38    3.63
   0 -14  15    0.37    3.63
  -1  14 -15    2.45    5.42
   1 -14  15    0.96    3.38
  -2  14 -15    1.26    5.54
   2 -14  15    5.20    3.79
  -2 -13  15    0.41    4.39
   1  13 -15   -5.12    2.79
  -1 -13  15    0.25    3.29
   0  13 -15   -2.94    3.97
   0 -13  15    7.31    4.81
  -1  13 -15    7.17    4.58
  -2  13 -15    1.17    4.70
   2 -13  15   -0.51    3.56
  -3  13 -15    3.16    5.67
   3 -13  15    1.88    4.73
  -4  13 -15   -9.48    6.29
   4 -13  15   -5.14    3.62
  -2 -12  15    4.68    3.71
  -1 -12  15    1.36    3.13
   0  12 -15   -5.69    2.85
   0 -12  15   -0.33    2.91
  -1  12 -15    4.84    3.82
   1 -12  15    3.43    3.37
  -2  12 -15   -0.81    4.03
   2 -12  15   -5.45    3.00
  -3  12 -15   -1.36    4.38
   3 -12  15    5.50    5.03
  -4  12 -15  -12.69    5.69
   4 -12  15    3.02    3.35
   4 -12  15    1.45    1.89
   2  11 -15    0.14    1.74
  -2 -11  15   -3.48    3.34
   1  11 -15   20.14    4.70
  -1 -11  15   34.41    6.60
   0  11 -15   13.22    3.04
   0 -11  15   11.20    3.84
  -1  11 -15   20.12    5.01
   1 -11  15   19.57    5.78
  -2  11 -15   -5.43    4.27
   2 -11  15    0.58    2.86
  -3  11 -15   -0.15    4.92
   3 -11  15    5.71    3.96
  -4  11 -15    9.86    5.55
   4 -11  15   -2.66    3.06
   4 -11  15    1.31    4.15
   4 -11  15    3.34    1.91
  -5  11 -15   11.56    7.30
   5 -11  15   10.03    4.90
   5 -11  15    3.41    3.31
   4  10 -15   11.75    3.14
   2  10 -15   25.83    3.64
  -2 -10  15   25.36    5.81
   1  10 -15   72.12    8.16
  -1 -10  15   59.41    9.63
   0  10 -15    3.49    2.60
   0 -10  15    2.08    2.57
  -1  10 -15   50.19    9.16
   1 -10  15   65.32   10.33
  -2  10 -15   36.26    7.70
   2 -10  15   28.45    7.24
  -3  10 -15   12.18    5.27
   3 -10  15   21.13    6.92
   3 -10  15   11.61    2.29
   3 -10  15   11.16    2.22
  -4  10 -15    7.74    5.24
   4 -10  15    5.13    3.69
   4 -10  15    2.28    4.25
   4 -10  15    7.91    2.97
  -5  10 -15   -2.15    6.53
   5 -10  15    3.29    5.34
  -6  10 -15    3.47    7.53
   6 -10  15    2.46    5.53
   5   9 -15   -1.54    3.73
   4   9 -15    0.60    2.57
  -2  -9  15   -0.39    2.68
   1   9 -15   21.60    4.30
  -1  -9  15   39.46    6.50
   0   9 -15   -3.88    1.88
   0  -9  15   -1.03    2.16
  -1   9 -15   28.19    6.39
  -2   9 -15    1.95    3.16
   2  -9  15    3.34    2.89
  -3   9 -15   -2.07    3.56
   3  -9  15    3.90    3.83
   3  -9  15    0.68    1.56
   3  -9  15    1.57    1.96
  -4   9 -15   -5.20    4.42
   4  -9  15    4.98    2.77
   4  -9  15   -3.01    2.88
  -5   9 -15    3.34    6.13
   5  -9  15    2.36    3.19
  -6   9 -15    3.63    6.01
   6  -9  15    6.54    5.14
   4   8 -15    0.84    2.35
   2   8 -15    6.76    1.25
  -2  -8  15   13.16    3.55
   1   8 -15    3.98    1.62
  -1  -8  15    5.13    2.05
   0   8 -15    7.81    2.78
   0  -8  15    9.75    3.22
  -1   8 -15    3.77    2.83
   1  -8  15    2.59    2.90
  -2   8 -15    0.93    2.59
   2  -8  15    9.26    3.87
   2  -8  15    7.12    1.22
   2  -8  15    5.68    1.04
  -3   8 -15   -3.21    3.35
   3  -8  15    2.45    4.20
   3  -8  15    4.27    2.08
  -4   8 -15   -2.55    3.32
   4  -8  15    5.33    5.20
   4  -8  15   -0.63    2.96
  -5   8 -15    0.64    4.80
   5  -8  15    3.96    4.28
  -6   8 -15   -1.10    5.91
   6  -8  15   -0.98    5.13
   7   7 -15   -2.73    4.89
   6   7 -15    6.15    4.06
   5   7 -15   -4.45    3.95
   4   7 -15    8.13    2.97
   4   7 -15    9.92    2.66
   3   7 -15   44.05    5.61
   2   7 -15    6.12    1.29
  -2  -7  15   10.23    2.80
   1   7 -15   46.09    4.86
  -1  -7  15   36.81    5.33
   0   7 -15   13.39    3.27
   0  -7  15   18.37    4.12
  -1   7 -15   32.01    6.12
   1  -7  15   54.92    8.65
  -2   7 -15   13.38    3.79
   2  -7  15    6.40    1.46
   2  -7  15    8.32    4.54
  -3   7 -15   41.11    8.40
   3  -7  15   59.30   12.21
   3  -7  15   47.71    6.66
  -4   7 -15   22.51    7.15
   4  -7  15    8.41    5.40
   4  -7  15    4.63    3.78
  -5   7 -15   -4.02    3.38
   5  -7  15   -1.56    4.19
  -6   7 -15    1.11    4.54
   6  -7  15    4.47    4.02
  -7   7 -15  -11.24    5.99
   7  -7  15    0.90    5.91
   7   6 -15   -4.24    3.99
   6   6 -15    5.41    3.93
   5   6 -15    2.32    2.58
   5   6 -15   -6.11    3.80
   2   6 -15    4.23    1.20
   1   6 -15   25.25    3.26
  -1  -6  15   25.48    3.95
   0   6 -15    2.69    1.58
   0  -6  15    0.81    1.61
  -1   6 -15   20.89    4.19
   1  -6  15   24.47    5.79
  -2   6 -15    2.71    1.95
   2  -6  15    6.64    4.24
   2  -6  15    4.05    1.27
  -3   6 -15    5.24    3.78
   3  -6  15   10.96    5.09
   3  -6  15    3.86    2.53
  -4   6 -15   15.01    5.29
   4  -6  15   17.17    6.76
  -5   6 -15    2.47    3.35
   5  -6  15   14.50    6.92
  -6   6 -15   -9.10    5.19
   6  -6  15   17.44    7.58
  -7   6 -15    6.04    5.97
   7  -6  15    2.99    5.30
   7   5 -15    3.54    3.87
   6   5 -15    7.05    3.67
   5   5 -15   37.70    4.68
   5   5 -15   43.98    6.98
   5   5 -15   31.95    4.23
   2   5 -15    1.00    0.74
   1   5 -15    4.31    1.18
  -1  -5  15    3.01    1.28
   0   5 -15   72.80    7.24
   0  -5  15   51.66    6.97
  -1   5 -15    2.67    1.90
   1  -5  15    1.72    2.82
   1  -5  15    3.20    0.87
  -2   5 -15    2.07    2.23
   2  -5  15    0.97    1.35
   2  -5  15    2.78    3.23
  -3   5 -15   17.76    4.38
   3  -5  15    9.45    6.00
   3  -5  15   10.16    3.20
  -4   5 -15    2.62    3.13
   4  -5  15    6.12    6.42
  -5   5 -15   33.00    8.58
   5  -5  15   35.92   11.18
  -6   5 -15   18.53    7.33
   6  -5  15    3.21    5.25
  -7   5 -15    0.05    6.23
   7  -5  15   -3.40    5.26
   7   4 -15   -4.07    3.72
   6   4 -15    2.38    2.81
   5   4 -15    2.71    1.49
   5   4 -15   -1.16    3.89
   5   4 -15    4.71    2.25
   2   4 -15    7.74    1.76
   1   4 -15    0.34    0.86
  -1  -4  15   -0.72    0.68
   0   4 -15   82.38    8.67
   0  -4  15   76.65    8.99
  -1   4 -15    0.39    1.24
   1  -4  15    1.24    0.91
   1  -4  15    2.90    3.05
  -2   4 -15    8.76    2.68
   2  -4  15    6.06    1.77
   2  -4  15    1.80    3.96
  -3   4 -15   14.97    4.98
   3  -4  15   11.17    2.92
   3  -4  15   15.22    5.79
  -4   4 -15   17.96    5.70
   4  -4  15   19.91    7.53
  -5   4 -15    3.11    3.43
   5  -4  15    2.08    5.45
  -6   4 -15   -1.13    4.57
   6  -4  15    2.02    6.50
  -7   4 -15    0.17    5.19
   7  -4  15    0.78    4.85
   8   3 -15    7.66    4.67
   7   3 -15    3.54    3.77
   5   3 -15    0.73    1.52
   5   3 -15   -9.76    3.76
   2   3 -15    8.86    2.21
   1   3 -15   73.43    7.72
   0   3 -15    3.40    1.49
   0  -3  15    4.41    2.25
  -1   3 -15   73.11    8.00
   1  -3  15   56.84    6.47
  -2   3 -15    7.02    2.88
   2  -3  15    9.18    2.33
  -3   3 -15   31.40    6.73
   3  -3  15   33.01    5.79
  -4   3 -15   18.62    5.61
  -5   3 -15   -1.50    3.13
  -6   3 -15    5.04    3.73
  -7   3 -15    0.45    5.12
   7  -3  15   -1.23    6.11
  -8   3 -15  -10.39    6.39
   8  -3  15   -7.68    4.58
   8   2 -15   -6.32    3.71
   7   2 -15   -0.45    3.05
   6   2 -15    4.91    2.60
   5   2 -15    0.80    1.64
   2   2 -15   33.32    5.04
   1   2 -15    2.24    1.13
  -1  -2  15    2.38    0.83
  -1  -2  15   -0.18    0.89
   0   2 -15   -0.14    0.79
   0  -2  15    0.84    0.92
  -1   2 -15    1.10    1.27
   1  -2  15    0.71    0.91
  -2   2 -15   36.21    6.93
   2  -2  15   46.36    5.59
  -3   2 -15   14.45    3.89
   3  -2  15   15.57    3.85
  -4   2 -15   45.03    8.65
  -5   2 -15   -1.38    2.87
  -6   2 -15    4.74    4.68
  -7   2 -15   -3.30    4.76
  -8   2 -15    9.83    6.05
   8   1 -15    5.03    4.50
   7   1 -15   -6.32    2.80
   6   1 -15    6.12    3.61
   5   1 -15    8.01    2.42
   4   1 -15   30.72    3.87
   3   1 -15   79.12    9.24
   2   1 -15   31.40    4.99
   1   1 -15   46.31    5.67
  -1  -1  15   46.62    4.91
   0   1 -15    2.60    1.11
   0  -1  15    1.40    0.88
   1  -1  15   39.52    4.94
  -2   1 -15   28.48    5.76
   2  -1  15   43.77    5.33
  -3   1 -15   95.57   12.02
   3  -1  15   85.87   10.28
  -4   1 -15   25.96    6.52
  -5   1 -15   -5.38    3.39
  -6   1 -15    8.82    5.46
  -7   1 -15    2.41    5.25
  -8   1 -15   11.25    7.99
   8   0 -15    7.63    5.18
   7   0 -15    4.83    3.38
   6   0 -15    4.57    2.62
   5   0 -15   27.92    5.17
   4   0 -15   12.75    2.69
   3   0 -15   26.40    4.99
   3   0 -15   27.74    3.74
   2   0 -15   31.60    5.47
  -2   0  15   42.15    4.86
   1   0 -15   45.82    5.82
   0   0 -15    0.08    0.81
   0   0  15   -0.99    0.83
  -1   0 -15   53.06    6.48
   1   0  15   39.67    5.40
  -2   0 -15   39.12    6.90
   2   0  15   37.67    5.66
  -3   0 -15   22.68    5.32
   3   0  15   16.13    3.84
  -4   0 -15    4.31    3.66
  -5   0 -15   19.96    5.65
  -6   0 -15    2.48    3.45
  -7   0 -15    0.76    5.11
  -8   0 -15    4.52    5.52
   8  -1 -15   -1.40    5.00
   7  -1 -15    2.48    3.97
   6  -1 -15    8.39    4.02
   5  -1 -15    1.82    2.59
   4  -1 -15   23.14    5.53
   4  -1 -15   29.10    5.07
   3  -1 -15   88.85    9.86
   3  -1 -15   95.90   10.71
   2  -1 -15   21.80    4.15
   1  -1 -15   63.29    6.78
  -1   1  15   44.26    6.24
   0  -1 -15    4.72    1.49
   0   1  15    2.94    1.38
  -1  -1 -15   34.63    5.94
   1   1  15   46.40    5.47
  -2  -1 -15   31.34    5.70
   2   1  15   29.64    5.06
  -3  -1 -15   76.09   11.65
  -4  -1 -15   19.80    5.82
  -5  -1 -15    4.92    4.28
  -6  -1 -15   11.10    6.30
  -7  -1 -15    9.09    5.17
  -8  -1 -15   33.46   11.82
   8  -2 -15    6.74    4.18
   7  -2 -15   -1.55    3.19
   6  -2 -15    2.54    2.74
   4  -2 -15   93.22   10.16
   4  -2 -15   59.33    8.30
   3  -2 -15   20.21    4.41
   3  -2 -15   16.11    3.77
   2  -2 -15   29.85    5.82
   2  -2 -15   34.29    5.78
   1  -2 -15   -2.63    1.92
   1  -2 -15    2.43    1.45
  -1   2  15    0.68    1.23
   0  -2 -15    0.62    0.81
   0   2  15    2.04    1.34
  -1  -2 -15    1.30    1.51
   1   2  15    0.98    1.46
  -2  -2 -15   26.85    5.30
   2   2  15   29.20    4.83
  -3  -2 -15   21.12    5.75
  -4  -2 -15   55.61   10.05
  -5  -2 -15   -0.99    3.24
  -6  -2 -15   -1.19    3.28
  -7  -2 -15    9.82    5.70
  -8  -2 -15   -1.01    5.40
   8  -3 -15    1.31    4.14
   7  -3 -15   -1.04    3.01
   6  -3 -15    2.56    2.79
   5  -3 -15    5.48    2.98
   5  -3 -15    1.96    2.43
   4  -3 -15   18.52    4.32
   4  -3 -15   18.32    4.61
   3  -3 -15   49.44    7.70
   3  -3 -15   47.20    7.87
   2  -3 -15    8.99    3.39
   2  -3 -15   12.34    3.20
   1  -3 -15   62.16    8.06
   1  -3 -15   65.91    9.39
  -1   3  15   77.00    8.59
   0  -3 -15    5.22    1.77
   0  -3 -15    3.15    2.56
   0   3  15   -0.94    1.37
  -1  -3 -15   63.04    8.26
   1   3  15   71.40    8.22
  -2  -3 -15    6.22    2.62
   2   3  15    4.55    2.00
  -3  -3 -15   35.71    7.31
  -4  -3 -15   18.69    5.36
  -5  -3 -15   -0.40    2.79
  -6  -3 -15   -5.20    3.25
  -7  -3 -15   -2.87    4.40
  -8  -3 -15    3.09    5.80
   7  -4 -15    1.61    3.83
   6  -4 -15    8.10    4.57
   6  -4 -15    6.62    3.23
   5  -4 -15    7.04    2.35
   5  -4 -15    6.82    2.95
   4  -4 -15   22.61    5.54
   4  -4 -15   28.21    5.76
   3  -4 -15   15.06    4.65
   3  -4 -15   15.85    3.87
   2  -4 -15   11.14    3.79
   2  -4 -15    8.75    2.78
   1  -4 -15   -0.66    2.16
   1  -4 -15    0.67    1.17
  -1   4  15    1.88    1.92
   0  -4 -15   98.76   12.61
   0  -4 -15   92.53   10.32
   0   4  15   82.93   10.04
  -1  -4 -15    0.26    1.09
   1   4  15   -2.10    1.73
  -2  -4 -15    3.91    2.10
  -3  -4 -15   12.17    4.01
  -4  -4 -15   20.60    5.99
  -5  -4 -15   -2.56    3.87
  -6  -4 -15   -3.69    3.34
  -7  -4 -15    1.30    5.75
   7  -5 -15    8.56    4.83
   7  -5 -15    8.21    4.36
   6  -5 -15   10.80    4.82
   6  -5 -15   16.48    5.58
   5  -5 -15   53.34    9.62
   5  -5 -15   49.38    9.40
   4  -5 -15    7.07    3.59
   4  -5 -15   16.84    4.44
   3  -5 -15   11.17    3.46
   3  -5 -15   13.93    4.27
   2  -5 -15    1.72    1.12
   2  -5 -15    4.15    2.56
   1  -5 -15    4.54    2.69
   1  -5 -15    2.40    1.71
  -1   5  15    4.59    2.87
   0  -5 -15   63.40    7.83
   0  -5 -15   51.26   10.74
   0   5  15   63.68    9.28
  -1  -5 -15    2.25    1.82
  -1  -5 -15    2.22    2.06
  -2  -5 -15    2.37    2.06
  -3  -5 -15   15.76    4.19
  -4  -5 -15    5.98    3.39
  -5  -5 -15   39.18    9.52
  -6  -5 -15    9.26    6.12
  -7  -5 -15   10.46    7.28
   7  -6 -15    8.55    5.13
   7  -6 -15    2.53    4.73
   6  -6 -15   13.80    5.86
   6  -6 -15    7.74    4.55
   5  -6 -15    2.26    3.56
   5  -6 -15    5.06    3.20
   4  -6 -15    9.64    3.80
   4  -6 -15    9.85    4.57
   3  -6 -15    6.80    2.22
   3  -6 -15    3.81    3.21
   2  -6 -15   11.33    3.84
   2  -6 -15    1.82    2.08
   1  -6 -15   23.08    4.87
   1  -6 -15   29.37    7.54
   0  -6 -15    4.41    1.68
   0  -6 -15    1.95    1.88
  -1  -6 -15   32.21    6.01
  -1  -6 -15   20.60    7.31
  -2  -6 -15    3.78    2.15
  -3  -6 -15   13.17    4.66
  -4  -6 -15   14.87    5.08
  -5  -6 -15    5.08    3.58
  -6  -6 -15    4.70    5.25
  -7  -6 -15    0.03    5.99
   7  -7 -15   -0.36    3.46
   7  -7 -15   -3.18    3.73
   6  -7 -15   -2.94    2.80
   6  -7 -15    0.17    2.94
   5  -7 -15    0.90    3.25
   5  -7 -15    0.88    1.92
   4  -7 -15   10.72    3.83
   4  -7 -15   10.47    4.09
   3  -7 -15   64.88   10.94
   3  -7 -15   46.84    8.07
   2  -7 -15    6.56    2.98
   2  -7 -15    6.33    2.78
   1  -7 -15   40.33    6.78
   1  -7 -15   39.54    9.78
   0  -7 -15   21.85    4.56
   0  -7 -15   16.05    6.56
  -1  -7 -15   40.67    6.93
  -1  -7 -15   36.12    9.17
  -2  -7 -15    6.86    2.92
  -3  -7 -15   53.35    9.28
  -4  -7 -15   15.21    5.12
  -5  -7 -15    3.52    3.97
  -6  -7 -15   -1.66    4.95
  -7  -7 -15    3.96    6.88
   6  -8 -15    5.33    3.57
   6  -8 -15   -1.71    3.25
   5  -8 -15    1.08    2.26
   5  -8 -15    4.14    3.91
   4  -8 -15    3.65    3.45
   4  -8 -15    3.77    2.14
   3  -8 -15    7.38    3.82
   3  -8 -15    4.74    2.73
   2  -8 -15    8.09    3.95
   2  -8 -15    4.72    2.45
   1  -8 -15    8.00    4.81
   1  -8 -15    7.43    2.62
   0  -8 -15   18.09    6.39
  -1  -8 -15    8.16    6.27
  -1  -8 -15   10.88    3.07
  -2  -8 -15    6.08    3.10
  -3  -8 -15    3.14    2.60
  -4  -8 -15    0.36    3.49
  -5  -8 -15    4.49    4.56
  -6  -8 -15   -9.65    3.74
   6  -9 -15    0.17    3.45
   6  -9 -15    1.46    2.81
   5  -9 -15    0.03    3.31
   5  -9 -15    4.07    3.88
   4  -9 -15   -2.59    2.15
   4  -9 -15    0.34    2.38
   3  -9 -15   -3.64    1.89
   3  -9 -15    0.11    2.79
   2  -9 -15    0.34    3.49
   2  -9 -15    3.46    2.27
   1  -9 -15   34.00    6.31
   1  -9 -15   36.34    8.99
   0  -9 -15   -0.80    2.75
   0  -9 -15    3.57    2.34
  -1  -9 -15   29.88    9.68
  -1  -9 -15   53.77    8.24
  -2  -9 -15    1.17    3.90
  -2  -9 -15    8.92    3.19
  -3  -9 -15   -1.06    3.38
  -4  -9 -15    2.51    3.11
  -5  -9 -15    5.83    4.39
  -6  -9 -15   -4.05    4.67
   6 -10 -15   -3.48    4.29
   6 -10 -15    0.08    3.47
   5 -10 -15    2.08    3.59
   5 -10 -15    6.43    5.54
   4 -10 -15    1.36    4.32
   4 -10 -15    2.79    3.14
   3 -10 -15    6.91    3.25
   3 -10 -15    3.53    3.55
   2 -10 -15   36.12    9.21
   2 -10 -15   28.02    6.20
   1 -10 -15   47.77   11.29
   1 -10 -15   48.66    7.97
   0 -10 -15    3.86    2.46
   0 -10 -15    5.01    3.96
  -1 -10 -15   46.73   12.50
  -1 -10 -15   65.64    9.89
  -2 -10 -15   27.16    6.47
  -2 -10 -15   26.50    8.99
  -3 -10 -15   13.42    4.51
  -4 -10 -15    4.70    4.11
  -5 -10 -15    8.82    5.10
  -6 -10 -15    2.52    5.26
   5 -11 -15    5.51    4.65
   5 -11 -15    2.05    3.42
   4 -11 -15   -4.06    3.08
   4 -11 -15    1.63    3.39
   3 -11 -15    6.65    2.90
   3 -11 -15   10.11    4.11
   2 -11 -15    4.74    4.22
   2 -11 -15   -2.22    2.17
   1 -11 -15   32.38    6.33
   1 -11 -15   31.05    9.47
   0 -11 -15   13.85    6.16
   0 -11 -15   13.30    3.51
  -1 -11 -15   24.36    7.75
  -1 -11 -15   19.85    5.22
  -2 -11 -15    7.10    3.25
  -2 -11 -15    1.61    3.40
  -3 -11 -15    9.19    4.18
  -4 -11 -15    4.26    4.17
  -5 -11 -15   10.42    6.20
   4 -12 -15   -2.49    4.48
   4 -12 -15   -2.35    3.12
   3 -12 -15    2.81    3.43
   3 -12 -15    3.95    3.05
   2 -12 -15    5.63    4.49
   2 -12 -15    2.31    2.30
   1 -12 -15    1.96    2.12
   1 -12 -15    2.33    3.53
   0 -12 -15   -0.65    3.21
   0 -12 -15   -3.82    2.04
  -1 -12 -15   -4.06    2.52
  -1 -12 -15    3.16    5.69
  -2 -12 -15   -0.85    2.91
  -2 -12 -15    4.94    2.77
  -3 -12 -15   -1.14    3.71
  -4 -12 -15   -1.49    4.65
   4 -13 -15   -0.82    4.07
   4 -13 -15    8.61    4.89
   3 -13 -15    2.81    2.70
   3 -13 -15   -4.01    4.24
   2 -13 -15   -3.14    2.86
   2 -13 -15   -3.20    2.25
   1 -13 -15    0.39    3.96
   1 -13 -15    0.19    2.63
   0 -13 -15    7.93    3.69
   0 -13 -15    5.33    4.43
  -1 -13 -15    9.50    5.07
  -1 -13 -15   -0.70    2.41
  -2 -13 -15    5.26    3.43
  -2 -13 -15   -4.28    3.98
  -3 -13 -15   -2.93    4.19
  -4 -13 -15  -10.11    4.17
   2 -14 -15   -4.81    2.51
   2 -14 -15   -2.09    3.46
   1 -14 -15   -3.20    2.71
   1 -14 -15    4.57    5.06
   0 -14 -15   -0.78    3.65
   0 -14 -15    5.68    5.61
  -1 -14 -15   10.73    6.68
  -1 -14 -15    4.77    3.62
  -2 -14 -15   -0.07    4.24
  -2 -14 -15   -9.78    6.08
  -2 -14  16    0.09    5.18
  -1 -14  16   -5.47    3.67
   0  14 -16   -3.09    3.77
   0 -14  16    4.26    4.43
  -1  14 -16    1.42    5.55
   1 -14  16   -3.97    3.66
  -2  14 -16    0.97    5.74
   2 -14  16    1.69    3.81
  -2 -13  16   -0.29    3.97
   1  13 -16   -1.94    3.23
  -1 -13  16    0.15    3.44
   0  13 -16    6.92    4.42
   0 -13  16    5.70    3.89
  -1  13 -16    3.21    4.71
   1 -13  16   -2.69    2.66
  -2  13 -16   -4.18    4.82
   2 -13  16   -0.16    3.19
  -3  13 -16  -14.55    6.20
   3 -13  16   -0.32    2.83
   2  12 -16    5.57    2.36
  -2 -12  16   -3.36    2.89
   1  12 -16    7.31    3.72
  -1 -12  16    0.45    2.69
   0  12 -16   -9.89    2.80
   0 -12  16    0.77    2.79
   1 -12  16    0.50    2.67
  -2  12 -16   -3.66    3.57
   2 -12  16   -3.35    2.86
  -3  12 -16    3.68    5.39
   3 -12  16    1.11    2.96
  -4  12 -16   -0.15    6.14
   4 -12  16   -0.95    1.63
   4 -12  16   -6.40    5.11
   2  11 -16    1.74    2.26
  -2 -11  16    4.03    3.89
   1  11 -16   -2.89    2.34
  -1 -11  16    0.21    2.98
   0  11 -16   24.19    5.35
   0 -11  16   24.79    5.79
  -1  11 -16    5.57    4.06
   1 -11  16    3.92    3.25
  -2  11 -16    5.24    4.00
   2 -11  16    1.87    3.42
  -3  11 -16    0.94    4.23
   3 -11  16    4.09    4.21
  -4  11 -16    7.83    6.72
   4 -11  16    1.03    3.68
   4 -11  16    1.72    3.26
   4 -11  16    4.83    2.25
  -5  11 -16   -2.99    5.10
   5 -11  16    4.21    5.09
   5 -11  16    0.82    3.06
   4  10 -16    4.87    2.40
   2  10 -16   14.68    2.70
  -2 -10  16   18.75    5.15
   1  10 -16    1.59    2.42
  -1 -10  16   -3.91    2.15
   0  10 -16   -0.40    2.04
   0 -10  16    1.33    1.99
  -1  10 -16   -1.02    2.96
   1 -10  16    7.62    3.60
  -2  10 -16   11.99    4.34
   2 -10  16   10.97    4.62
  -3  10 -16   -7.43    3.29
   3 -10  16   -2.38    2.51
   3 -10  16    0.30    1.07
   3 -10  16   -0.95    1.13
  -4  10 -16    8.13    4.84
   4 -10  16    7.19    4.10
   4 -10  16    3.78    2.42
   4 -10  16    9.66    3.92
  -5  10 -16    9.27    5.81
   5 -10  16    4.06    4.79
   5   9 -16    8.22    4.86
   4   9 -16   -3.45    2.67
   2   9 -16    1.30    1.03
  -2  -9  16    3.27    3.06
   1   9 -16    0.85    1.68
  -1  -9  16   -4.35    1.90
   0   9 -16   -1.28    2.41
   0  -9  16    3.66    2.12
  -1   9 -16   -1.19    2.15
   1  -9  16    1.25    2.51
  -2   9 -16    3.80    3.34
   2  -9  16    5.62    2.93
  -3   9 -16   15.79    5.76
   3  -9  16   13.85    2.75
   3  -9  16   16.03    2.71
   3  -9  16   10.58    5.53
  -4   9 -16   -2.49    3.61
   4  -9  16   -0.96    2.70
   4  -9  16    0.71    2.90
  -5   9 -16  -14.01    4.32
   5  -9  16    5.11    6.21
  -6   9 -16   -0.27    6.22
   6  -9  16   11.06    6.42
   5   8 -16    4.57    4.07
   4   8 -16   -4.36    2.15
   2   8 -16    4.90    1.14
  -2  -8  16    5.02    2.68
   1   8 -16    3.40    1.49
  -1  -8  16    2.81    2.23
   0   8 -16    1.55    1.73
   0  -8  16    4.81    2.59
  -1   8 -16    0.41    2.35
   1  -8  16    0.92    2.67
  -2   8 -16    5.88    3.69
   2  -8  16   12.11    5.08
  -3   8 -16    6.40    4.40
   3  -8  16   20.70    6.58
   3  -8  16   11.20    2.75
  -4   8 -16   -2.20    3.14
   4  -8  16   -1.60    3.01
   4  -8  16    1.48    3.25
  -5   8 -16   -5.24    3.41
   5  -8  16    3.02    4.69
  -6   8 -16   -9.77    4.34
   6  -8  16    3.18    6.43
   5   7 -16    1.04    4.30
   2   7 -16   29.72    3.42
   1   7 -16    7.85    1.84
  -1  -7  16    7.31    2.46
   0   7 -16   55.19    7.06
  -1   7 -16    7.90    2.87
   1  -7  16    6.15    2.94
  -2   7 -16   21.68    4.94
   2  -7  16   17.48    6.13
   2  -7  16   20.26    2.75
  -3   7 -16   15.28    4.92
   3  -7  16   11.36    6.22
   3  -7  16    5.22    2.26
  -4   7 -16    2.98    5.26
   4  -7  16    2.94    3.44
   4  -7  16   -0.70    3.39
  -5   7 -16   -4.30    3.92
   5  -7  16   10.81    5.36
  -6   7 -16    2.66    5.92
   6  -7  16   -8.70    4.35
  -7   7 -16   -5.30    6.51
   7  -7  16   -3.23    6.02
   6   6 -16    6.50    2.58
   5   6 -16   34.86    6.83
   2   6 -16   54.16    5.66
   1   6 -16   89.92    8.86
  -1  -6  16   87.42    9.10
   0   6 -16    0.42    1.64
   0  -6  16    0.83    2.00
  -1   6 -16   87.77   10.22
   1  -6  16   80.51   10.77
  -2   6 -16   55.70    9.02
   2  -6  16   46.68    5.45
   2  -6  16   51.11   10.21
  -3   6 -16   24.25    5.81
   3  -6  16   33.44    9.88
   3  -6  16   17.15    4.02
  -4   6 -16   32.97    8.44
   4  -6  16   34.37    9.92
  -5   6 -16   31.60    8.15
   5  -6  16   30.88   11.63
  -6   6 -16   -2.74    4.19
   6  -6  16    7.34    5.57
  -7   6 -16    7.85    7.30
   7  -6  16   -5.78    6.37
   7   5 -16    1.13    3.28
   6   5 -16    1.48    2.16
   5   5 -16   -0.79    3.90
   2   5 -16   30.64    3.85
   1   5 -16   58.29    6.18
  -1  -5  16   56.05    5.87
   0   5 -16   37.73    5.40
   0  -5  16   31.53    5.52
  -1   5 -16   51.77    8.22
   1  -5  16   61.37   10.02
   1  -5  16   59.54    5.71
  -2   5 -16   26.76    5.90
   2  -5  16   32.50    7.81
   2  -5  16   30.96    4.40
  -3   5 -16   50.66    9.85
   3  -5  16   62.92    8.09
   3  -5  16   93.62   15.17
  -4   5 -16    6.79    4.17
   4  -5  16    9.01    5.58
  -5   5 -16   14.84    5.48
   5  -5  16    7.40    6.58
  -6   5 -16    8.02    5.61
   6  -5  16    9.79    7.42
  -7   5 -16   -9.90    3.92
   7  -5  16   -7.11    4.33
   7   4 -16   -0.57    2.93
   6   4 -16    0.73    1.98
   2   4 -16   13.09    2.55
   1   4 -16   14.26    2.64
  -1  -4  16   12.89    1.74
   0   4 -16   43.24    5.25
   0  -4  16   29.39    5.55
  -1   4 -16   17.43    3.80
   1  -4  16    9.78    4.59
   1  -4  16   10.36    1.99
  -2   4 -16   13.78    3.62
   2  -4  16    8.64    2.18
   2  -4  16   10.69    5.11
  -3   4 -16    6.92    3.05
   3  -4  16    8.91    4.48
   3  -4  16    9.69    2.74
  -4   4 -16   10.09    4.56
   4  -4  16   19.93    7.58
  -5   4 -16   -1.20    3.20
   5  -4  16   -4.64    4.08
  -6   4 -16   -1.15    5.18
   6  -4  16   -1.33    4.77
  -7   4 -16    1.66    5.15
   7  -4  16   -2.07    5.19
   7   3 -16   -0.53    3.07
   6   3 -16    0.93    2.39
   3   3 -16   12.59    2.78
   2   3 -16    5.73    1.75
   1   3 -16   74.62    7.94
   0   3 -16    7.96    2.28
   0  -3  16    2.96    2.40
  -1   3 -16   70.07    8.89
   1  -3  16   77.56    7.77
  -2   3 -16    9.10    3.34
   2  -3  16    7.05    2.07
  -3   3 -16   17.90    4.81
   3  -3  16   19.15    4.00
  -4   3 -16   11.70    3.93
  -5   3 -16    2.05    4.19
  -6   3 -16    4.38    5.33
  -7   3 -16   16.31    6.52
   7   2 -16    1.31    2.94
   6   2 -16   -2.29    2.21
   5   2 -16   -1.27    1.41
   3   2 -16    1.99    1.25
   2   2 -16   18.39    3.49
   1   2 -16   30.61    4.58
  -1  -2  16   26.70    3.39
  -1  -2  16   31.68    3.22
   0   2 -16  134.09   13.70
   0  -2  16  137.77   13.03
  -1   2 -16   24.05    4.38
   1  -2  16   24.57    3.73
  -2   2 -16   15.81    4.57
   2  -2  16   28.46    4.29
  -3   2 -16   -0.56    2.52
   3  -2  16   -2.62    2.00
  -4   2 -16   17.16    5.23
  -5   2 -16    0.42    3.29
  -6   2 -16    2.16    3.70
  -7   2 -16   -2.15    5.00
  -8   2 -16    0.28    6.81
   8   1 -16   -2.53    4.11
   7   1 -16    0.55    3.31
   6   1 -16    5.71    2.68
   5   1 -16    1.10    1.64
   4   1 -16   21.76    2.86
   3   1 -16   41.68    6.34
   2   1 -16   13.82    2.97
   1   1 -16   11.14    2.68
  -1  -1  16   13.29    2.26
   0   1 -16   77.65    8.81
   0  -1  16   81.21    8.36
  -1   1 -16   16.99    3.58
   1  -1  16    9.78    2.30
  -2   1 -16    8.50    3.30
   2  -1  16   17.16    3.37
  -3   1 -16   39.15    7.90
   3  -1  16   45.23    6.85
  -4   1 -16   27.48    6.80
  -5   1 -16    7.30    4.66
  -6   1 -16    2.95    4.79
  -7   1 -16   -1.93    5.71
  -8   1 -16   13.61    7.08
   8   0 -16    4.02    4.78
   7   0 -16   -0.43    3.33
   6   0 -16   -4.49    2.58
   5   0 -16   -2.57    1.47
   4   0 -16   14.46    2.96
   4   0 -16    7.32    3.20
   3   0 -16    0.83    1.39
   3   0 -16   -1.24    1.27
   2   0 -16   34.81    5.59
  -2   0  16   36.04    4.56
   1   0 -16    4.39    1.85
   0   0 -16   29.03    4.48
   0   0  16   18.27    3.28
  -1   0 -16   12.01    3.17
   1   0  16   11.19    2.75
  -2   0 -16   44.42    7.50
   2   0  16   44.69    5.80
  -3   0 -16    1.64    2.66
  -4   0 -16    9.99    4.88
  -5   0 -16    4.14    4.02
  -6   0 -16   -2.01    3.59
  -7   0 -16   12.86    6.84
  -8   0 -16   -0.90    6.86
   8  -1 -16   -3.41    4.23
   7  -1 -16    1.56    2.88
   6  -1 -16    3.34    2.44
   5  -1 -16    0.54    2.18
   4  -1 -16   16.55    4.53
   4  -1 -16   19.02    4.11
   3  -1 -16   37.54    6.22
   3  -1 -16   40.18    6.21
   2  -1 -16   10.89    3.00
   2  -1 -16   15.38    3.56
   1  -1 -16   10.47    2.84
  -1   1  16   14.00    3.03
   0  -1 -16  108.09   11.49
   0   1  16  104.39   11.09
  -1  -1 -16    7.63    2.79
   1   1  16    8.91    2.61
  -2  -1 -16    5.50    2.60
   2   1  16   11.21    2.74
  -3  -1 -16   42.12    8.01
  -4  -1 -16   15.45    4.90
  -5  -1 -16    0.67    3.56
  -6  -1 -16    4.44    4.68
  -7  -1 -16   -6.99    5.25
  -8  -1 -16   -3.90    5.60
   7  -2 -16   -1.04    3.48
   6  -2 -16   -0.50    2.32
   5  -2 -16    0.02    1.88
   5  -2 -16    4.24    2.85
   4  -2 -16   28.77    5.40
   4  -2 -16   19.21    4.77
   3  -2 -16    0.85    1.62
   3  -2 -16   -1.04    1.41
   2  -2 -16   17.65    3.94
   2  -2 -16   26.50    5.55
   1  -2 -16   22.65    4.73
   1  -2 -16   43.64    7.06
  -1   2  16   34.77    5.46
   0  -2 -16  128.63   14.02
   0   2  16  140.50   13.96
  -1  -2 -16   22.88    4.07
   1   2  16   18.99    4.01
  -2  -2 -16   27.58    5.40
   2   2  16   23.19    4.51
  -3  -2 -16    0.97    2.48
  -4  -2 -16   10.60    4.62
  -5  -2 -16   -0.14    3.20
  -6  -2 -16   -7.12    3.90
  -7  -2 -16    2.85    5.81
  -8  -2 -16   -6.01    6.88
   7  -3 -16   -1.30    3.54
   6  -3 -16   -0.39    2.48
   6  -3 -16    5.42    3.52
   5  -3 -16    5.76    2.62
   5  -3 -16    9.16    3.26
   4  -3 -16    9.52    3.44
   4  -3 -16    4.35    2.45
   3  -3 -16   14.96    3.95
   3  -3 -16   23.16    5.13
   2  -3 -16    2.98    1.87
   2  -3 -16    4.17    2.55
   1  -3 -16   78.09    9.46
   1  -3 -16   90.90   11.24
  -1   3  16   81.20    9.78
   0  -3 -16    7.06    1.89
   0   3  16    4.10    2.56
  -1  -3 -16   77.84    9.50
   1   3  16   73.48    8.91
  -2  -3 -16    3.89    1.46
  -3  -3 -16   21.31    5.54
  -4  -3 -16    3.99    3.17
  -5  -3 -16   10.90    5.66
  -6  -3 -16   -0.86    4.23
  -7  -3 -16    0.06    4.77
   7  -4 -16   -1.06    3.45
   7  -4 -16    2.71    4.18
   6  -4 -16    0.36    3.06
   6  -4 -16    1.92    3.52
   5  -4 -16    8.65    3.76
   5  -4 -16    1.36    2.38
   4  -4 -16   22.13    5.41
   4  -4 -16   30.01    6.48
   3  -4 -16    8.55    3.35
   3  -4 -16    7.47    2.68
   2  -4 -16    8.81    3.45
   2  -4 -16   11.76    3.47
   1  -4 -16   11.24    4.79
   1  -4 -16   16.38    3.73
  -1   4  16   11.52    3.41
   0  -4 -16   36.76    8.23
   0  -4 -16   28.12    5.02
   0   4  16   23.01    4.82
  -1  -4 -16   13.80    3.69
   1   4  16   16.32    3.96
  -2  -4 -16    6.99    2.53
  -3  -4 -16    4.57    3.91
  -4  -4 -16   20.80    5.78
  -5  -4 -16   -4.03    3.13
  -6  -4 -16    1.12    4.98
  -7  -4 -16    4.12    6.29
   7  -5 -16    4.61    4.17
   7  -5 -16   -0.54    3.71
   6  -5 -16    9.45    3.45
   6  -5 -16    7.28    3.45
   5  -5 -16    8.16    3.52
   5  -5 -16    6.43    3.59
   4  -5 -16    8.79    3.43
   3  -5 -16   72.79   11.00
   3  -5 -16   48.91    8.38
   2  -5 -16   28.70    5.84
   2  -5 -16   23.70    6.15
   1  -5 -16   66.15   10.82
   1  -5 -16   38.93    6.98
   0  -5 -16   38.93    6.30
   0  -5 -16   28.40    7.55
  -1  -5 -16   50.00    7.83
  -2  -5 -16   25.53    5.86
  -3  -5 -16   50.35    9.04
  -4  -5 -16    8.32    4.11
  -5  -5 -16    7.26    4.35
  -6  -5 -16    0.99    4.93
  -7  -5 -16   -3.28    5.87
   7  -6 -16    5.65    4.47
   7  -6 -16    0.91    3.40
   6  -6 -16    5.11    3.81
   6  -6 -16    9.49    3.83
   5  -6 -16   39.15    8.50
   5  -6 -16   39.37    7.69
   4  -6 -16   36.35    8.00
   4  -6 -16   19.85    4.80
   3  -6 -16   16.45    4.42
   3  -6 -16   29.54    6.94
   2  -6 -16   47.37    7.52
   2  -6 -16   40.29    8.74
   1  -6 -16   67.11    8.64
   0  -6 -16   -1.02    2.23
   0  -6 -16    1.43    1.25
  -1  -6 -16   70.71   14.33
  -1  -6 -16   92.12   11.01
  -2  -6 -16   38.44    7.25
  -3  -6 -16   18.91    5.53
  -4  -6 -16   42.49    9.50
  -5  -6 -16   53.72   10.82
  -6  -6 -16    5.10    5.23
  -7  -6 -16   -2.52    5.21
   7  -7 -16    6.89    4.32
   7  -7 -16    3.75    3.91
   6  -7 -16   -0.55    3.41
   6  -7 -16   -1.32    3.12
   5  -7 -16   11.03    4.70
   5  -7 -16    3.69    3.20
   4  -7 -16    3.18    2.28
   4  -7 -16    6.57    4.10
   3  -7 -16    7.74    3.18
   3  -7 -16    5.98    3.62
   2  -7 -16   16.23    5.20
   2  -7 -16   12.92    3.77
   1  -7 -16    3.20    2.30
   1  -7 -16    6.68    4.07
   0  -7 -16   54.13   11.92
   0  -7 -16   48.31    7.68
  -1  -7 -16    5.48    4.30
  -1  -7 -16    3.94    2.40
  -2  -7 -16   23.31    5.54
  -3  -7 -16    8.10    4.01
  -4  -7 -16    3.33    3.26
  -5  -7 -16   -2.40    3.97
  -6  -7 -16    6.69    5.66
  -7  -7 -16   -1.29    6.23
   6  -8 -16    1.91    3.07
   6  -8 -16   -0.71    3.87
   5  -8 -16    0.51    2.16
   5  -8 -16   -0.93    3.06
   4  -8 -16    1.68    2.24
   4  -8 -16   -1.73    2.59
   3  -8 -16    9.79    3.10
   3  -8 -16    4.03    3.57
   2  -8 -16   10.17    3.39
   2  -8 -16    7.43    4.64
   1  -8 -16   -3.02    1.90
   1  -8 -16   -1.21    1.46
   0  -8 -16    3.90    4.39
   0  -8 -16    3.38    1.80
  -1  -8 -16    5.27    2.72
  -1  -8 -16    7.47    5.23
  -2  -8 -16    7.83    3.06
  -3  -8 -16    4.31    3.36
  -4  -8 -16   -2.70    3.15
  -5  -8 -16    0.80    4.27
  -6  -8 -16    0.40    4.84
   6  -9 -16   12.57    3.95
   6  -9 -16   -0.31    3.52
   5  -9 -16    3.39    3.44
   5  -9 -16   -1.84    2.81
   4  -9 -16   -2.19    3.18
   4  -9 -16    1.28    2.50
   3  -9 -16    9.39    3.93
   3  -9 -16   14.39    4.30
   2  -9 -16    0.67    2.27
   1  -9 -16   -2.88    2.79
   1  -9 -16   -0.69    1.60
   0  -9 -16    2.12    3.94
   0  -9 -16   -0.02    1.69
  -1  -9 -16    3.28    2.77
  -1  -9 -16   -1.05    2.90
  -2  -9 -16   -2.41    2.87
  -2  -9 -16   -0.30    2.25
  -3  -9 -16   16.34    5.16
  -4  -9 -16   -3.84    3.95
  -5  -9 -16    3.16    4.78
  -6  -9 -16   14.15    6.06
   5 -10 -16    3.55    3.70
   5 -10 -16    8.60    4.24
   4 -10 -16    3.22    3.53
   4 -10 -16    3.45    2.52
   3 -10 -16    3.23    2.72
   3 -10 -16    1.90    3.80
   2 -10 -16   21.62    7.12
   2 -10 -16    8.78    3.84
   1 -10 -16   -3.56    3.48
   1 -10 -16    2.12    1.86
   0 -10 -16    2.83    2.27
   0 -10 -16    0.26    3.16
  -1 -10 -16    2.38    4.27
  -1 -10 -16    0.39    2.43
  -2 -10 -16   12.27    7.17
  -2 -10 -16   10.05    4.23
  -3 -10 -16    2.42    3.66
  -4 -10 -16   -0.23    4.11
  -5 -10 -16    1.44    5.02
   5 -11 -16    2.44    3.78
   5 -11 -16   -2.95    2.99
   4 -11 -16    2.06    2.39
   4 -11 -16    0.96    4.57
   3 -11 -16    4.87    3.38
   3 -11 -16   -0.59    3.33
   2 -11 -16   -4.14    2.57
   2 -11 -16    9.88    3.92
   1 -11 -16    2.30    2.35
   1 -11 -16   -3.62    3.25
   0 -11 -16   19.32    6.79
   0 -11 -16   14.02    4.18
  -1 -11 -16    2.23    2.19
  -1 -11 -16    2.32    4.16
  -2 -11 -16    8.28    4.32
  -2 -11 -16    3.26    5.12
  -3 -11 -16    3.47    3.57
  -4 -11 -16    5.98    4.46
  -5 -11 -16   -7.01    4.12
   4 -12 -16   -4.45    2.65
   4 -12 -16   -2.16    3.08
   3 -12 -16    2.87    2.95
   3 -12 -16   -3.91    3.92
   2 -12 -16    1.06    2.42
   2 -12 -16    1.43    3.00
   1 -12 -16   -1.94    1.75
   1 -12 -16   -0.21    3.33
   0 -12 -16   -1.56    3.20
   0 -12 -16   -2.98    1.86
  -1 -12 -16   -4.75    2.49
  -1 -12 -16   -3.10    2.73
  -2 -12 -16    4.22    3.21
  -2 -12 -16    4.50    4.60
  -3 -12 -16   -8.75    3.32
  -4 -12 -16   -1.88    4.89
   3 -13 -16   -2.26    4.21
   3 -13 -16   -1.64    2.80
   2 -13 -16    1.81    2.92
   2 -13 -16    1.14    3.71
   1 -13 -16    6.91    5.57
   1 -13 -16   -1.60    2.75
   0 -13 -16   11.38    3.77
   0 -13 -16    5.04    6.30
  -1 -13 -16   -4.73    2.23
  -1 -13 -16   -3.30    3.98
  -2 -13 -16    4.14    4.84
  -2 -13 -16   -0.82    4.15
  -3 -13 -16   -3.09    4.32
   2 -14 -16   -2.15    4.04
   2 -14 -16    2.09    3.08
   1 -14 -16   -1.03    4.00
   1 -14 -16    1.22    3.28
   0 -14 -16    3.32    3.99
   0 -14 -16    5.61    6.24
  -1 -14 -16    0.25    3.31
  -1 -14 -16   -1.60    4.83
  -2 -14 -16    0.23    6.19
  -2 -14 -16    1.37    4.77
  -1 -14  17    3.66    4.90
   0  14 -17   -1.97    3.94
   0 -14  17    0.48    3.19
  -1  14 -17   -4.42    5.14
   1 -14  17   -0.21    3.71
  -2 -13  17    0.39    4.30
   1  13 -17   -6.85    3.16
  -1 -13  17   -3.91    3.07
   0  13 -17   -4.04    3.52
   0 -13  17    5.05    4.01
  -1  13 -17  -15.01    4.32
   1 -13  17   -1.77    2.71
  -2  13 -17    9.08    5.44
   2 -13  17    0.68    3.70
  -3  13 -17    0.14    6.11
   3 -13  17   -4.89    3.26
   2  12 -17   -1.53    2.50
  -2 -12  17    0.53    3.65
   1  12 -17    0.89    3.76
  -1 -12  17    2.76    3.23
   0  12 -17    6.15    4.19
   0 -12  17   -0.18    3.34
  -1  12 -17   -1.63    4.03
   1 -12  17    1.92    3.49
  -2  12 -17   -1.95    4.02
   2 -12  17    4.84    4.12
  -3  12 -17   -3.41    5.52
   3 -12  17   -2.81    3.98
  -4  12 -17   -3.89    5.52
   4 -12  17   -0.20    3.43
   2  11 -17    2.89    2.32
  -2 -11  17   -1.47    3.56
   1  11 -17   -1.92    2.78
  -1 -11  17    0.26    2.77
   0  11 -17    4.08    3.30
   0 -11  17   -2.81    2.45
  -1  11 -17    4.87    3.14
   1 -11  17    1.81    3.10
  -2  11 -17   -3.88    3.82
   2 -11  17    5.12    3.99
  -3  11 -17   -3.63    4.50
   3 -11  17    1.03    3.25
  -4  11 -17   -6.83    4.37
   4 -11  17   -2.66    1.77
   4 -11  17   -1.29    3.65
  -5  11 -17   -6.66    5.61
   5 -11  17   -3.47    3.53
   5 -11  17    0.22    4.23
   4  10 -17   -1.54    2.19
   2  10 -17   -2.25    1.53
  -2 -10  17    3.20    3.04
   1  10 -17    3.90    2.62
  -1 -10  17    0.76    2.32
   0  10 -17   42.83    7.43
   0 -10  17   60.45    8.04
  -1  10 -17    6.58    3.69
   1 -10  17    7.11    3.14
  -2  10 -17   -5.64    3.15
   2 -10  17   -0.12    2.90
  -3  10 -17    5.35    4.30
   3 -10  17    0.08    3.91
  -4  10 -17   -2.36    3.94
   4 -10  17   -5.10    3.15
   4 -10  17   -3.76    4.01
   4 -10  17   -2.72    2.03
  -5  10 -17   -6.01    5.65
   5 -10  17   -1.69    4.61
   5   9 -17    5.62    4.68
   4   9 -17    6.00    3.04
   2   9 -17   30.35    3.78
  -2  -9  17   42.69    6.53
   1   9 -17    9.96    2.86
  -1  -9  17   10.73    3.39
   0   9 -17   -0.06    1.95
   0  -9  17    8.02    3.17
  -1   9 -17    4.62    3.28
   1  -9  17    2.93    2.74
   2  -9  17   40.04    8.75
  -3   9 -17    1.07    4.40
   3  -9  17   10.53    5.27
   3  -9  17   13.86    2.46
   3  -9  17    9.44    2.40
  -4   9 -17   10.74    6.14
   4  -9  17    9.32    5.87
   4  -9  17    9.71    3.64
  -5   9 -17    1.88    4.95
   5  -9  17   -4.35    3.95
  -6   9 -17   -0.10    6.74
   6  -9  17    7.79    5.52
   5   8 -17   -7.02    4.15
   3   8 -17    6.93    1.46
   2   8 -17    4.33    1.27
  -2  -8  17    2.46    1.97
   1   8 -17    4.83    1.93
  -1  -8  17    9.94    2.60
   0   8 -17   -1.47    1.56
   0  -8  17   -4.35    1.88
  -1   8 -17    4.79    2.96
   1  -8  17    7.69    3.66
  -2   8 -17    0.50    2.84
   2  -8  17    4.23    3.48
  -3   8 -17    0.88    4.05
   3  -8  17    5.91    1.90
   3  -8  17   17.85    6.42
  -4   8 -17    1.26    4.96
   4  -8  17    4.01    3.18
   4  -8  17    3.42    5.49
  -5   8 -17    0.93    5.02
   5  -8  17    2.25    4.28
  -6   8 -17    1.45    5.46
   6  -8  17    0.18    5.79
   5   7 -17   -6.84    4.27
   3   7 -17   31.46    4.11
   2   7 -17   31.96    3.78
   1   7 -17   15.39    3.04
  -1  -7  17   15.24    3.38
   0   7 -17   40.32    6.69
   0  -7  17   49.35    6.46
  -1   7 -17   18.48    4.26
   1  -7  17   21.67    5.64
  -2   7 -17   26.60    6.35
   2  -7  17   25.83    3.13
   2  -7  17   18.72    6.57
  -3   7 -17   36.76    7.54
   3  -7  17   18.60    6.53
   3  -7  17   24.79    4.05
  -4   7 -17   16.72    4.84
   4  -7  17   11.33    6.78
  -5   7 -17    2.37    5.77
   5  -7  17    2.74    8.38
  -6   7 -17    0.69    3.78
   6  -7  17    4.96    6.23
   5   6 -17   25.01    6.31
   3   6 -17  218.32   20.53
   2   6 -17   41.32    4.85
   1   6 -17  195.54   18.14
  -1  -6  17  189.39   17.96
   0   6 -17   65.77    7.39
   0  -6  17   53.54    7.07
  -1   6 -17  175.45   19.56
   1  -6  17  208.71   20.81
  -2   6 -17   45.93    7.93
   2  -6  17   32.80    4.38
   2  -6  17   44.73    9.57
  -3   6 -17  239.24   23.47
   3  -6  17  190.49   24.16
   3  -6  17  185.65   19.19
  -4   6 -17    0.88    3.28
   4  -6  17    1.69    3.66
  -5   6 -17   18.38    6.50
   5  -6  17   10.28    8.09
  -6   6 -17    4.09    5.91
   6  -6  17    1.41    5.56
  -7   6 -17   36.52    9.41
   7  -6  17   10.12    8.72
   5   5 -17   36.55    6.88
   3   5 -17    1.69    1.36
   2   5 -17   11.53    2.50
   1   5 -17  197.61   18.02
  -1  -5  17  186.15   17.35
   0   5 -17   46.12    5.91
   0  -5  17   40.58    6.40
  -1   5 -17  200.96   20.00
   1  -5  17  184.20   17.37
   1  -5  17  213.05   21.25
  -2   5 -17   12.44    4.17
   2  -5  17    1.87    4.57
   2  -5  17   14.08    2.50
  -3   5 -17    0.35    2.37
   3  -5  17   -1.05    4.89
   3  -5  17    2.35    1.99
  -4   5 -17   17.62    5.30
   4  -5  17   11.30    6.04
  -5   5 -17   43.84   10.87
   5  -5  17   56.38   14.15
  -6   5 -17    5.06    5.58
   6  -5  17   12.10    6.89
  -7   5 -17   10.26    6.78
   7  -5  17    4.15    7.83
   5   4 -17   -5.12    3.75
   3   4 -17   13.93    2.90
   2   4 -17   11.22    2.59
   1   4 -17    1.85    1.11
  -1  -4  17    0.61    0.95
   0   4 -17   26.21    4.24
   0  -4  17   16.48    4.14
  -1   4 -17    3.40    1.85
   1  -4  17    2.18    3.37
   1  -4  17    3.24    1.13
  -2   4 -17    7.20    2.53
   2  -4  17   15.20    2.82
   2  -4  17   17.01    6.89
  -3   4 -17   15.66    4.91
   3  -4  17   22.91    6.77
   3  -4  17   10.23    3.09
  -4   4 -17   22.19    5.90
   4  -4  17   16.67    7.33
  -5   4 -17    2.40    4.15
   5  -4  17   -4.88    4.63
  -6   4 -17    5.36    5.16
   6  -4  17   -1.99    4.11
  -7   4 -17   -3.82    6.20
   7  -4  17   -2.43    6.52
   7   3 -17    1.26    3.01
   6   3 -17   -1.93    1.80
   3   3 -17   45.80    5.78
   2   3 -17   15.51    3.02
   1   3 -17   19.39    3.26
   0   3 -17  124.43   11.95
   0  -3  17  100.43   12.26
  -1   3 -17   30.47    5.42
   1  -3  17   22.29    3.47
  -2   3 -17   19.18    4.38
   2  -3  17   19.55    3.41
  -3   3 -17   44.23    8.58
   3  -3  17   41.67    6.59
  -4   3 -17    6.81    4.26
  -5   3 -17    2.22    3.54
  -6   3 -17    2.34    4.38
  -7   3 -17    6.36    7.17
   7   2 -17   -6.67    3.07
   6   2 -17   -0.26    2.16
   3   2 -17   14.18    3.39
   2   2 -17   18.63    3.49
   1   2 -17   63.40    7.27
  -1  -2  17   60.56    6.54
  -1  -2  17   67.75    6.28
   0   2 -17   -1.36    1.27
   0  -2  17    1.14    1.00
  -1   2 -17   65.08    8.71
   1  -2  17   81.41    8.15
  -2   2 -17   17.43    4.00
   2  -2  17   12.36    2.96
  -3   2 -17   18.23    5.21
   3  -2  17   13.82    3.28
  -4   2 -17    0.35    3.75
  -5   2 -17    0.22    4.11
  -6   2 -17    4.75    5.17
  -7   2 -17   11.08    6.59
   7   1 -17   -4.69    3.18
   6   1 -17    5.57    2.61
   5   1 -17    6.59    2.09
   4   1 -17    9.09    2.83
   3   1 -17   15.97    3.58
   2   1 -17   15.00    3.11
   1   1 -17    6.01    2.08
  -1  -1  17    7.24    1.88
   0   1 -17   92.18   10.02
   0  -1  17   91.08    9.40
  -1   1 -17    4.31    1.77
   1  -1  17    5.03    1.95
  -2   1 -17   20.64    4.92
   2  -1  17   14.35    3.29
  -3   1 -17   11.70    4.59
   3  -1  17   13.82    3.95
  -4   1 -17    0.72    3.41
  -5   1 -17    2.81    3.47
  -6   1 -17   -1.52    5.37
  -7   1 -17    5.48    5.28
   7   0 -17   -2.36    2.85
   6   0 -17    5.57    2.81
   5   0 -17    1.02    1.94
   4   0 -17    1.74    1.58
   4   0 -17    1.28    2.14
   3   0 -17   19.67    4.41
   3   0 -17   15.13    2.85
   2   0 -17    7.39    2.12
  -2   0  17    6.30    2.25
   1   0 -17    2.12    1.30
   0   0 -17    0.96    1.26
  -1   0 -17    0.50    1.55
   1   0  17   -1.38    1.16
  -2   0 -17    4.84    2.05
   2   0  17    2.15    1.69
  -3   0 -17   14.63    5.53
  -4   0 -17    5.02    3.37
  -5   0 -17    5.07    4.28
  -6   0 -17   -0.67    4.92
  -7   0 -17   -4.48    5.14
   7  -1 -17    1.38    2.77
   6  -1 -17    3.82    2.88
   5  -1 -17    4.80    2.10
   5  -1 -17    2.84    2.10
   4  -1 -17   12.75    3.16
   4  -1 -17   12.52    3.39
   3  -1 -17   23.56    4.73
   3  -1 -17   19.41    4.18
   2  -1 -17   21.02    4.13
   2  -1 -17   11.04    3.09
   1  -1 -17    5.72    1.80
   0  -1 -17   85.93   10.42
   0   1  17  104.18   10.46
  -1  -1 -17    2.41    1.56
   1   1  17    3.70    1.77
  -2  -1 -17   20.92    4.51
   2   1  17   12.45    3.32
  -3  -1 -17   16.87    4.90
  -4  -1 -17   17.51    5.17
  -5  -1 -17   11.47    4.73
  -6  -1 -17   -5.21    4.48
  -7  -1 -17    6.08    5.36
   7  -2 -17    2.97    3.73
   6  -2 -17   -2.17    3.07
   6  -2 -17    5.27    4.00
   5  -2 -17   -2.90    2.06
   5  -2 -17   -0.89    2.31
   4  -2 -17    9.58    2.86
   4  -2 -17   10.29    3.31
   3  -2 -17   14.74    4.15
   3  -2 -17   15.67    4.21
   2  -2 -17   12.95    4.11
   2  -2 -17   13.42    3.59
   1  -2 -17   68.15    8.03
   1  -2 -17   51.54    9.64
  -1   2  17   70.81    8.32
   0  -2 -17    2.61    1.24
   0   2  17    1.63    1.77
  -1  -2 -17   76.39    8.92
   1   2  17   61.57    7.98
  -2  -2 -17   10.65    3.69
   2   2  17   19.97    3.80
  -3  -2 -17   10.74    4.43
  -4  -2 -17    5.62    4.73
  -5  -2 -17    1.02    3.54
  -6  -2 -17    6.64    4.31
  -7  -2 -17   -1.63    4.95
   7  -3 -17   -0.87    3.49
   7  -3 -17   -0.63    3.66
   6  -3 -17   -0.45    2.82
   6  -3 -17    0.97    2.79
   5  -3 -17    0.01    2.01
   5  -3 -17    8.73    3.51
   4  -3 -17   24.70    5.25
   4  -3 -17   20.66    5.09
   3  -3 -17   48.78    7.86
   3  -3 -17   54.90    8.55
   2  -3 -17   20.51    5.18
   2  -3 -17   15.98    3.97
   1  -3 -17   25.64    4.61
   1  -3 -17   23.16    5.50
  -1   3  17   27.83    5.07
   0  -3 -17  142.81   14.25
   0   3  17  121.20   13.67
  -1  -3 -17   22.23    4.88
   1   3  17   32.33    5.13
  -2  -3 -17   13.54    3.83
  -3  -3 -17   29.78    6.85
  -4  -3 -17   22.94    6.61
  -5  -3 -17    1.11    3.53
  -6  -3 -17   -3.37    4.09
  -7  -3 -17    2.16    5.26
   7  -4 -17   -4.68    3.79
   7  -4 -17    6.44    4.28
   6  -4 -17   -0.94    3.10
   6  -4 -17   -0.91    3.12
   5  -4 -17    5.26    2.83
   5  -4 -17    4.70    2.65
   4  -4 -17   19.64    5.20
   4  -4 -17   17.44    4.73
   3  -4 -17   19.89    4.73
   3  -4 -17   12.88    3.67
   2  -4 -17   13.13    4.89
   2  -4 -17   15.47    3.97
   1  -4 -17    7.75    2.46
   1  -4 -17    1.09    3.12
  -1   4  17    1.08    2.04
   0  -4 -17   17.94    6.29
   0  -4 -17   17.10    3.52
   0   4  17   20.87    4.81
  -1  -4 -17   -0.08    1.71
  -2  -4 -17   12.58    3.94
  -3  -4 -17   10.22    4.80
  -4  -4 -17   15.86    6.10
  -5  -4 -17    4.60    4.37
  -6  -4 -17   -0.64    4.63
  -7  -4 -17    4.14    5.66
   7  -5 -17   11.53    5.43
   7  -5 -17    8.83    4.12
   6  -5 -17    1.55    3.51
   6  -5 -17   -0.80    3.42
   5  -5 -17   53.71    9.52
   5  -5 -17   49.48    9.37
   4  -5 -17   22.28    5.70
   4  -5 -17   20.41    5.97
   3  -5 -17    2.38    2.62
   3  -5 -17   -0.64    1.54
   2  -5 -17    6.06    2.54
   2  -5 -17   11.71    4.08
   1  -5 -17  195.41   23.57
   1  -5 -17  229.38   21.87
   0  -5 -17   54.59   10.29
   0  -5 -17   40.84    6.93
  -1  -5 -17  181.77   19.25
  -2  -5 -17   10.43    3.92
  -3  -5 -17    1.56    2.89
  -4  -5 -17   16.12    5.40
  -5  -5 -17   31.97    8.37
  -6  -5 -17    8.83    5.19
  -7  -5 -17    9.38    7.13
   7  -6 -17   13.10    5.19
   7  -6 -17    7.66    4.83
   6  -6 -17    0.31    3.59
   6  -6 -17   -3.63    2.71
   5  -6 -17   30.93    7.26
   5  -6 -17   31.91    7.25
   4  -6 -17   -2.11    2.48
   4  -6 -17   -0.84    2.04
   3  -6 -17  168.16   18.35
   3  -6 -17  160.86   18.88
   2  -6 -17   44.00    9.00
   2  -6 -17   38.29    6.74
   1  -6 -17  232.21   24.12
   1  -6 -17  182.52   20.48
   0  -6 -17   45.27    7.24
   0  -6 -17   37.57    9.52
  -1  -6 -17  151.83   17.59
  -1  -6 -17  181.41   22.01
  -2  -6 -17   49.99    8.63
  -3  -6 -17  180.41   20.69
  -4  -6 -17    0.10    3.20
  -5  -6 -17   30.69    8.75
  -6  -6 -17    1.98    4.54
  -7  -6 -17    5.73    6.30
   6  -7 -17    1.33    3.54
   6  -7 -17    5.80    3.21
   5  -7 -17    3.71    3.10
   5  -7 -17    2.31    3.52
   4  -7 -17   29.57    6.44
   4  -7 -17   17.42    5.68
   3  -7 -17   19.28    5.38
   3  -7 -17   25.27    5.63
   2  -7 -17   33.04    8.16
   2  -7 -17   21.07    4.95
   1  -7 -17   14.35    5.97
   1  -7 -17   21.45    4.69
   0  -7 -17   42.20    7.23
   0  -7 -17   45.39   11.05
  -1  -7 -17   16.39    7.26
  -1  -7 -17   20.06    4.89
  -2  -7 -17   21.64    5.33
  -3  -7 -17   30.33    7.37
  -4  -7 -17   18.93    5.71
  -5  -7 -17    2.45    3.94
  -6  -7 -17    7.34    5.62
   6  -8 -17    0.13    3.44
   6  -8 -17    6.34    3.58
   5  -8 -17    6.51    3.43
   5  -8 -17   -4.46    3.41
   4  -8 -17    0.39    2.30
   4  -8 -17    4.80    3.51
   3  -8 -17    0.78    3.89
   3  -8 -17    2.30    2.15
   2  -8 -17   -0.02    2.76
   2  -8 -17    5.73    2.51
   1  -8 -17    8.22    3.02
   1  -8 -17    5.29    4.24
   0  -8 -17    2.44    2.10
   0  -8 -17    1.58    3.85
  -1  -8 -17   10.04    6.12
  -1  -8 -17    3.01    2.50
  -2  -8 -17    1.80    2.39
  -3  -8 -17   -0.16    3.89
  -4  -8 -17    2.69    3.78
  -5  -8 -17    1.63    5.03
  -6  -8 -17    0.89    6.18
   6  -9 -17    1.21    3.62
   6  -9 -17    5.32    4.34
   5  -9 -17    4.70    3.22
   5  -9 -17   -0.80    3.13
   4  -9 -17    7.75    3.62
   4  -9 -17   11.04    5.12
   3  -9 -17   10.11    3.92
   3  -9 -17    3.65    3.16
   2  -9 -17   37.05    9.74
   2  -9 -17   44.01    7.86
   1  -9 -17   10.26    4.93
   1  -9 -17    8.15    3.21
   0  -9 -17   10.02    5.47
   0  -9 -17    9.71    2.99
  -1  -9 -17    2.82    4.38
  -1  -9 -17    7.90    2.67
  -2  -9 -17   21.50    5.57
  -3  -9 -17   10.58    5.19
  -4  -9 -17    2.99    4.64
  -5  -9 -17   -0.23    4.00
  -6  -9 -17   -6.58    4.72
   5 -10 -17    0.45    4.43
   5 -10 -17    3.14    3.71
   4 -10 -17   -3.03    3.34
   4 -10 -17    5.07    3.04
   3 -10 -17    3.71    3.18
   3 -10 -17    0.74    2.36
   2 -10 -17    2.09    3.16
   2 -10 -17   -1.62    2.02
   1 -10 -17    1.41    3.71
   1 -10 -17    7.42    2.75
   0 -10 -17   44.81    7.81
   0 -10 -17   35.73   10.54
  -1 -10 -17   -3.09    2.53
  -1 -10 -17    1.82    3.99
  -2 -10 -17    4.17    3.67
  -2 -10 -17    3.85    4.67
  -3 -10 -17    4.41    3.94
  -4 -10 -17   -0.83    3.47
  -5 -10 -17    5.41    4.72
   5 -11 -17    3.24    4.20
   5 -11 -17   -0.08    3.21
   4 -11 -17    0.12    2.63
   4 -11 -17    6.17    3.20
   3 -11 -17    1.36    1.86
   3 -11 -17    1.39    3.66
   2 -11 -17    1.74    2.57
   2 -11 -17    5.84    3.88
   1 -11 -17   -1.30    5.54
   1 -11 -17    1.77    3.01
   0 -11 -17   -0.01    2.77
   0 -11 -17    3.31    3.87
  -1 -11 -17   -4.46    2.81
  -1 -11 -17    3.71    2.83
  -2 -11 -17    0.85    3.08
  -2 -11 -17    0.01    3.29
  -3 -11 -17    8.44    4.00
  -4 -11 -17   -0.55    4.40
  -5 -11 -17    0.55    5.23
   4 -12 -17    8.63    5.63
   4 -12 -17   -0.60    3.41
   3 -12 -17   -3.15    3.63
   3 -12 -17    0.16    2.33
   2 -12 -17    0.95    2.70
   2 -12 -17   -0.36    2.80
   1 -12 -17    1.68    2.27
   1 -12 -17    5.13    4.42
   0 -12 -17    9.57    4.92
   0 -12 -17    3.87    2.91
  -1 -12 -17    2.95    4.80
  -1 -12 -17    0.02    3.32
  -2 -12 -17   -1.03    3.24
  -2 -12 -17   -4.17    2.83
  -3 -12 -17   -8.63    3.32
  -4 -12 -17   -0.31    4.36
   3 -13 -17    4.20    3.24
   3 -13 -17    3.63    3.99
   2 -13 -17   -5.55    3.85
   2 -13 -17    1.81    3.31
   1 -13 -17    0.90    4.88
   1 -13 -17    3.41    2.87
   0 -13 -17    1.13    5.36
   0 -13 -17   -1.37    2.91
  -1 -13 -17   -2.09    3.54
  -1 -13 -17    3.73    3.28
  -2 -13 -17   -4.13    4.14
  -2 -13 -17    6.69    5.66
  -3 -13 -17   -3.56    4.45
   1 -14 -17   12.17    4.44
   1 -14 -17   -0.46    3.32
   0 -14 -17    3.13    4.25
   0 -14 -17    2.03    5.19
  -1 -14 -17    4.68    5.02
  -1 -14 -17   -1.13    4.07
   0  14 -18    4.33    5.29
   0 -14  18    0.62    3.34
  -1  14 -18    3.31    5.84
  -2 -13  18   -2.00    4.49
   1  13 -18    1.75    4.05
  -1 -13  18   -1.48    3.02
   0  13 -18  -12.45    3.90
   0 -13  18   -7.52    2.58
  -1  13 -18   -0.35    4.94
   1 -13  18    0.76    3.59
  -2  13 -18  -11.12    5.31
   2 -13  18   -3.93    3.67
  -3  13 -18    9.64    5.91
   2  12 -18   -8.02    2.46
  -2 -12  18   -1.16    4.42
   1  12 -18   -4.67    3.59
  -1 -12  18   -0.14    3.17
   0  12 -18   -0.54    3.31
   0 -12  18    0.61    3.04
  -1  12 -18   -2.06    3.68
   1 -12  18    2.99    3.82
  -2  12 -18  -13.35    4.69
   2 -12  18   -2.55    2.94
  -3  12 -18    2.67    5.43
   3 -12  18   -1.74    3.39
  -4  12 -18   -7.99    6.05
   4 -12  18    3.55    4.14
   2  11 -18    7.27    2.22
  -2 -11  18   -1.72    3.44
   1  11 -18    5.06    3.61
  -1 -11  18   -0.62    3.23
   0  11 -18   -9.10    2.98
   0 -11  18   -0.61    3.26
  -1  11 -18   -1.57    3.89
   1 -11  18    9.33    3.89
  -2  11 -18   -5.13    4.42
   2 -11  18    1.33    3.34
  -3  11 -18   -2.60    4.08
   3 -11  18   -7.03    4.06
  -4  11 -18   -2.54    5.68
   4 -11  18   -1.27    1.82
   4  10 -18    5.45    1.66
   4  10 -18    2.36    2.52
   2  10 -18   -1.15    1.75
  -2 -10  18   -4.75    3.06
   1  10 -18   -1.61    2.35
  -1 -10  18   -2.98    1.97
   0  10 -18   -4.06    2.08
   0 -10  18    1.03    2.27
  -1  10 -18   -1.08    2.82
   1 -10  18    0.75    2.50
  -2  10 -18    0.50    3.83
   2 -10  18    0.98    3.01
  -3  10 -18   -8.71    3.77
   3 -10  18   -5.01    3.06
  -4  10 -18   -2.33    4.93
   4 -10  18    2.63    3.76
   4 -10  18   -2.49    1.99
   4 -10  18   -0.40    2.80
  -5  10 -18   -1.16    6.49
   5 -10  18   -5.00    3.69
   4   9 -18   -9.35    2.71
   3   9 -18    5.95    1.19
   2   9 -18    2.50    1.71
  -2  -9  18    3.01    3.13
   1   9 -18    5.84    1.73
  -1  -9  18    3.14    2.44
   0   9 -18   -1.65    2.17
   0  -9  18   -3.40    1.71
  -1   9 -18   -0.29    2.18
   1  -9  18   -0.38    2.86
  -2   9 -18   -0.82    2.74
   2  -9  18   11.49    4.89
  -3   9 -18    2.77    4.43
   3  -9  18    1.64    1.46
   3  -9  18    0.96    1.52
   3  -9  18   -3.42    3.29
  -4   9 -18    8.68    6.07
   4  -9  18   13.02    4.74
   4  -9  18   -0.96    3.42
  -5   9 -18   -2.54    5.93
   5  -9  18    3.05    4.79
   5   8 -18   -2.81    4.88
   3   8 -18    2.29    1.33
   2   8 -18    6.99    1.77
   1   8 -18   11.03    2.43
  -1  -8  18    4.81    2.49
   0   8 -18    6.62    1.80
   0  -8  18    1.81    2.21
  -1   8 -18    4.01    3.11
   1  -8  18   10.45    3.85
  -2   8 -18    6.07    3.32
   2  -8  18    8.70    3.98
  -3   8 -18    7.94    3.99
   3  -8  18    3.71    4.37
   3  -8  18    0.08    1.60
  -4   8 -18   -0.60    4.45
   4  -8  18   -4.07    2.86
   4  -8  18    3.55    4.43
  -5   8 -18    2.16    4.74
   5  -8  18    5.49    5.43
  -6   8 -18    7.16    5.67
   6  -8  18    1.50    6.00
   5   7 -18    8.64    5.04
   3   7 -18   13.08    2.41
   2   7 -18   29.98    3.91
   1   7 -18   80.90    8.56
  -1  -7  18   74.50    8.29
   0   7 -18   61.62    7.76
   0  -7  18   62.30    7.72
  -1   7 -18   88.20   10.38
   1  -7  18   69.24    9.94
  -2   7 -18   20.75    5.31
   2  -7  18   50.19    9.81
   2  -7  18   27.46    3.25
  -3   7 -18   19.84    5.45
   3  -7  18   11.20    6.43
   3  -7  18   11.34    2.84
  -4   7 -18    3.68    4.04
   4  -7  18   -1.02    3.74
  -5   7 -18   -2.41    5.10
   5  -7  18    2.46    5.00
  -6   7 -18    4.30    5.91
   6  -7  18   10.47    5.68
   5   6 -18   33.14    7.60
   3   6 -18   86.26    9.14
   2   6 -18    4.37    1.55
   1   6 -18  181.26   19.61
  -1  -6  18  231.51   19.39
   0   6 -18    6.69    2.09
   0  -6  18    5.29    2.25
  -1   6 -18  183.38   21.14
   1  -6  18  239.26   22.66
  -2   6 -18    4.87    3.34
   2  -6  18    7.82    4.57
   2  -6  18    5.28    1.42
  -3   6 -18   91.60   12.92
   3  -6  18   74.71    8.36
   3  -6  18   49.53   12.93
  -4   6 -18    6.86    5.07
   4  -6  18   14.17    7.07
  -5   6 -18   51.00   11.10
   5  -6  18   54.74   13.98
  -6   6 -18   -7.14    5.25
   6  -6  18    1.67    5.06
  -7   6 -18   19.14    7.80
   7  -6  18   13.26    9.09
   5   5 -18   14.73    5.72
   3   5 -18  215.81   20.56
   2   5 -18   13.23    2.85
   1   5 -18  145.15   12.76
  -1  -5  18  116.30   11.56
   0   5 -18    7.72    2.35
   0  -5  18   11.66    2.92
  -1   5 -18   96.99   11.91
   1  -5  18   95.60   13.13
   1  -5  18  107.72    9.62
  -2   5 -18    7.57    3.13
   2  -5  18   18.54    6.59
   2  -5  18   11.81    2.46
  -3   5 -18  258.41   25.73
   3  -5  18  225.94   22.46
   3  -5  18  221.28   27.69
  -4   5 -18    8.05    5.48
   4  -5  18   11.45    7.51
  -5   5 -18   18.18    6.54
   5  -5  18   31.33   10.22
  -6   5 -18   -4.01    5.43
   6  -5  18    2.15    5.16
  -7   5 -18   -3.76    5.79
   7  -5  18    1.91    5.47
   3   4 -18   47.07    5.84
   2   4 -18   21.49    3.84
   1   4 -18   93.00    9.68
   0   4 -18   20.26    4.04
   0  -4  18   21.57    4.87
  -1   4 -18   84.36   10.14
   1  -4  18   71.48   12.23
   1  -4  18   83.81    8.17
  -2   4 -18   15.92    4.28
   2  -4  18    8.64    2.52
   2  -4  18   14.02    6.40
  -3   4 -18   21.51    6.15
   3  -4  18   32.01    9.44
   3  -4  18   32.79    5.25
  -4   4 -18   13.47    5.46
[truncated: 129,816 more chars]
