# Supplementary material for: Crystal structure and Hirshfeld surface analysis of anhydrous salt of levofloxacin and 4-methyl­benzoic acid
Source: Acta Crystallogr E Crystallogr Commun. 2025 Dec 14;81(Pt 12):1149–52. doi: 10.1107/S2056989025010047 (PMC12810259; doi:10.1107/S2056989025010047)
Supplement: Supplementary file 2 [file e-81-01149-Isup2.hkl]

data_I                                                                          
_shelx_title ' k_a_a.res in P2(1)2(1)2(1)'                                      
_shelx_refln_list_code          4                                               
_shelx_F_calc_maximum      248.86                                               
_exptl_crystal_F_000      1048.00                                               
_reflns_d_resolution_high  0.7765                                               
                                                                                
loop_                                                                           
 _space_group_symop_operation_xyz                                               
 'x, y, z'                                                                      
 '-x+1/2, -y, z+1/2'                                                            
 '-x, y+1/2, -z+1/2'                                                            
 'x+1/2, -y+1/2, -z'                                                            
                                                                                
_cell_length_a     7.1788                                                       
_cell_length_b    13.0274                                                       
_cell_length_c    25.9791                                                       
_cell_angle_alpha  90.000                                                       
_cell_angle_beta   90.000                                                       
_cell_angle_gamma  90.000                                                       
                                                                                
_shelx_F_squared_multiplier     1.000                                           
                                                                                
loop_                                                                           
 _refln_index_h                                                                 
 _refln_index_k                                                                 
 _refln_index_l                                                                 
 _refln_F_squared_calc                                                          
 _refln_F_squared_meas                                                          
 _refln_F_squared_sigma                                                         
 _refln_observed_status                                                         
   2   0   0      35442.24      38091.79      2336.36 o                         
   4   0   0        389.75        382.77        41.45 o                         
   6   0   0       2862.89       3600.94       344.95 o                         
   8   0   0        124.56        118.35        61.31 o                         
   1   1   0       1891.63       1671.88        75.68 o                         
   2   1   0      12948.77      14840.58       928.80 o                         
   3   1   0          4.63          4.28         4.74 o                         
   4   1   0       6623.42       7079.78       316.00 o                         
   5   1   0         71.91         39.53        24.70 o                         
   6   1   0         54.78         95.79        19.48 o                         
   7   1   0          0.02        -10.59        12.32 o                         
   8   1   0         63.80         81.22        39.10 o                         
   9   1   0          1.75        -23.11        23.11 o                         
   0   2   0       1080.39        991.74        39.88 o                         
   1   2   0        120.27         98.00         6.26 o                         
   2   2   0         73.01         88.96         8.34 o                         
   3   2   0        515.25        569.27        30.20 o                         
   4   2   0          2.56          4.05         6.31 o                         
   5   2   0        102.67         86.88        14.22 o                         
   6   2   0         48.83         43.81        12.60 o                         
   7   2   0         10.29         -0.06        29.34 o                         
   8   2   0          0.37         21.78        27.91 o                         
   9   2   0          0.44         14.32        37.78 o                         
   1   3   0        386.93        409.57        18.79 o                         
   2   3   0        221.38        179.46        13.06 o                         
   3   3   0          0.10         10.97         4.52 o                         
   4   3   0        163.54        159.56        15.88 o                         
   5   3   0         41.28         41.28        10.55 o                         
   6   3   0        132.45        166.07        24.41 o                         
   7   3   0          3.96         15.79        13.86 o                         
   8   3   0          0.12          7.58        34.05 o                         
   9   3   0          0.03        -11.73        29.11 o                         
   0   4   0         75.98         61.78         7.23 o                         
   1   4   0        477.70        444.44        19.64 o                         
   2   4   0        629.27        636.20        27.91 o                         
   3   4   0        169.56        169.48        14.30 o                         
   4   4   0          8.93         13.81         6.64 o                         
   5   4   0         70.57         70.31        17.41 o                         
   6   4   0        106.35        101.22        20.10 o                         
   7   4   0          6.80          0.12        20.33 o                         
   8   4   0          6.33        -13.65        23.88 o                         
   1   5   0       4860.89       4539.14       164.18 o                         
   2   5   0       2161.47       2147.45        82.18 o                         
   3   5   0       1061.49       1141.89        52.40 o                         
   4   5   0         14.72         13.81         8.73 o                         
   5   5   0        298.39        304.78        26.67 o                         
   6   5   0          1.09         -7.52         9.57 o                         
   7   5   0         12.18        -25.75        33.02 o                         
   8   5   0          2.66          6.92        29.23 o                         
   0   6   0         30.62         38.08         5.15 o                         
   1   6   0        325.03        355.34        16.59 o                         
   2   6   0         37.94         68.18         6.52 o                         
   3   6   0        258.88        250.14        17.09 o                         
   4   6   0          0.04         -1.60         5.63 o                         
   5   6   0        444.90        578.23        54.19 o                         
   6   6   0         11.26         21.50        16.46 o                         
   7   6   0         19.78         96.55        52.09 o                         
   8   6   0          1.44         48.90        43.97 o                         
   1   7   0        211.14        194.14        10.49 o                         
   2   7   0        825.20        901.37        42.85 o                         
   3   7   0          4.93         -3.15         6.02 o                         
   4   7   0          0.94         -5.29         6.39 o                         
   5   7   0          9.98          6.20        21.78 o                         
   6   7   0          0.94         11.55        18.17 o                         
   7   7   0          7.88         40.00        31.34 o                         
   8   7   0          1.38        -26.95        26.95 o                         
   0   8   0        213.13        235.64        16.23 o                         
   1   8   0         31.04         30.98         4.07 o                         
   2   8   0         94.35         92.78         9.91 o                         
   3   8   0        119.80        114.69        12.47 o                         
   4   8   0         12.39         19.48        11.21 o                         
   5   8   0          0.47         14.68        18.71 o                         
   6   8   0         16.97         -2.41        19.79 o                         
   7   8   0          6.63         -8.48        32.24 o                         
   8   8   0          0.06        -22.86        22.86 o                         
   1   9   0        212.66        196.28        17.98 o                         
   2   9   0        186.54        168.95        15.67 o                         
   3   9   0          0.27          6.18         5.10 o                         
   4   9   0          1.38          3.10         8.43 o                         
   5   9   0          0.32         30.74        21.11 o                         
   6   9   0          1.75         -3.31        22.50 o                         
   7   9   0          3.50         33.51        33.33 o                         
   0  10   0        341.36        295.64        19.89 o                         
   1  10   0        244.19        240.87        17.37 o                         
   2  10   0        445.83        487.34        28.56 o                         
   3  10   0          1.79         -1.34         8.27 o                         
   4  10   0         41.61         56.47        11.80 o                         
   5  10   0          0.49         -0.53        14.05 o                         
   6  10   0        236.37        248.26        41.40 o                         
   7  10   0          6.11        -11.37        38.80 o                         
   1  11   0          0.06          3.11         8.01 o                         
   2  11   0       2716.45       2772.40       118.78 o                         
   3  11   0        101.50        106.64        17.68 o                         
   4  11   0        891.79       1139.28        92.03 o                         
   5  11   0         34.37          2.48        11.94 o                         
   6  11   0          6.66         26.28        17.66 o                         
   0  12   0         53.66         41.40         6.89 o                         
   1  12   0          0.02         -7.69         7.69 o                         
   2  12   0        714.03        782.62        46.86 o                         
   3  12   0        129.97        115.08        22.88 o                         
   4  12   0          3.79          6.80        17.47 o                         
   5  12   0          3.91         -0.38        14.11 o                         
   6  12   0         22.33         20.14        20.05 o                         
   1  13   0         16.89          8.52         6.70 o                         
   2  13   0         47.48         70.60        14.77 o                         
   3  13   0          1.01         10.17         8.59 o                         
   4  13   0          0.00        -14.26        14.26 o                         
   5  13   0          4.29         -8.43        13.97 o                         
   0  14   0         17.14         59.07        29.96 o                         
   1  14   0         58.28         54.08         9.19 o                         
   2  14   0          1.79        -12.71        16.70 o                         
   3  14   0         44.02         33.37         9.89 o                         
   4  14   0          5.49          0.39        23.97 o                         
   5  14   0          0.02         11.07        17.02 o                         
   1  15   0         13.30          5.33        19.04 o                         
   2  15   0          0.01        -17.94        17.94 o                         
   3  15   0          0.00          5.56         9.43 o                         
   4  15   0          6.29         -1.59        11.44 o                         
   0  16   0         22.35         38.74        22.32 o                         
   1  16   0          0.09          3.13        21.66 o                         
   2  16   0         16.95         16.47        18.14 o                         
   1   0   1       3313.39       3519.55       155.02 o                         
   2   0   1      61929.71      76094.05      3285.65 o                         
   3   0   1       3047.79       3287.72       209.55 o                         
   4   0   1      10899.56      12237.66       617.73 o                         
   5   0   1         25.02         14.40        10.31 o                         
   6   0   1          3.84        -10.11        10.11 o                         
   7   0   1         14.09         27.01        26.29 o                         
   8   0   1        352.02        284.23        49.58 o                         
   9   0   1          0.19         -5.25        24.24 o                         
  -9   1   1          4.28        -22.50        35.31 o                         
  -8   1   1        114.03        172.77        50.42 o                         
  -7   1   1          2.79         23.86        16.21 o                         
  -6   1   1        810.41        975.53        78.30 o                         
  -5   1   1        129.28        120.59        26.15 o                         
  -4   1   1        814.09        824.87        48.39 o                         
  -3   1   1        779.42        789.34        53.28 o                         
  -2   1   1       6677.54       6312.54       280.00 o                         
  -1   1   1         37.89         32.44         5.83 o                         
   0   1   1       4979.92       6596.10      1034.53 o                         
   1   1   1         38.05         30.94         3.62 o                         
   2   1   1       6680.15       6302.31       247.70 o                         
   3   1   1        780.19        827.09        65.61 o                         
   4   1   1        813.84        952.22        63.38 o                         
   5   1   1        129.19         92.48        16.74 o                         
   6   1   1        810.30        889.35        74.13 o                         
   7   1   1          2.77         -6.81        17.17 o                         
   8   1   1        114.01        104.57        49.52 o                         
   9   1   1          4.28         -0.32        28.17 o                         
  -9   2   1          1.68         39.46        35.55 o                         
  -8   2   1          9.84          8.24        18.78 o                         
  -7   2   1         18.77         29.08        17.33 o                         
  -6   2   1          2.90          2.05        10.11 o                         
  -5   2   1         16.93         11.02         8.30 o                         
  -4   2   1         19.08          7.86         5.34 o                         
  -3   2   1        667.62        744.53        37.57 o                         
  -2   2   1       4348.79       4394.85       201.92 o                         
  -1   2   1       4817.30       4579.68       144.83 o                         
   0   2   1       3537.32       3491.04        96.07 o                         
   1   2   1       4819.90       4041.76       171.16 o                         
   2   2   1       4347.66       3980.97       179.67 o                         
   3   2   1        668.85        723.72        37.21 o                         
   4   2   1         19.13          7.31         5.35 o                         
   5   2   1         16.85         17.33         8.90 o                         
   6   2   1          2.90          0.11         9.52 o                         
   7   2   1         18.84         13.93        21.51 o                         
   8   2   1          9.84          3.81        34.53 o                         
   9   2   1          1.68         -1.99        37.48 o                         
  -9   3   1          2.36          8.24        35.31 o                         
  -8   3   1          1.01         12.51        32.18 o                         
  -7   3   1         33.22         59.53        26.20 o                         
  -6   3   1          4.12         18.44        10.70 o                         
  -5   3   1         61.60         57.44        12.17 o                         
  -4   3   1         89.02        104.40        11.79 o                         
  -3   3   1        159.13        157.05        20.04 o                         
  -2   3   1        703.02        692.77        38.00 o                         
  -1   3   1        669.77        566.21        26.52 o                         
   0   3   1       2335.63       2329.53        80.88 o                         
   1   3   1        669.98        622.36        29.65 o                         
   2   3   1        704.48        668.47        31.48 o                         
   3   3   1        159.37        167.27        14.77 o                         
   4   3   1         88.61         87.84        11.27 o                         
   5   3   1         61.63         74.00        12.57 o                         
   6   3   1          4.12         -2.13        10.81 o                         
   7   3   1         33.20         17.70        17.71 o                         
   8   3   1          1.01          5.97        20.73 o                         
   9   3   1          2.36          5.29        45.36 o                         
  -8   4   1         10.23         15.40        26.65 o                         
  -7   4   1         88.65         94.04        26.28 o                         
  -6   4   1         32.86         23.33        14.15 o                         
  -5   4   1        105.42        116.53        16.28 o                         
  -4   4   1          8.28          0.97         8.48 o                         
  -3   4   1         19.81         17.06         5.65 o                         
  -2   4   1       1407.92       1443.85        61.51 o                         
  -1   4   1         34.20         32.55         3.58 o                         
   0   4   1        512.95        499.80        17.27 o                         
   1   4   1         34.33         37.72         6.48 o                         
   2   4   1       1407.59       1423.22        59.03 o                         
   3   4   1         19.82         24.53         5.47 o                         
   4   4   1          8.30         13.73         6.22 o                         
   5   4   1        105.57        109.44        15.57 o                         
   6   4   1         32.84         15.54        18.08 o                         
   7   4   1         88.71         79.45        53.55 o                         
   8   4   1         10.24         -2.05        38.62 o                         
  -8   5   1          1.69         28.27        47.70 o                         
  -7   5   1          4.04          8.01        15.43 o                         
  -6   5   1         70.38         72.62        22.04 o                         
  -5   5   1        160.15        177.30        20.97 o                         
  -4   5   1         59.51         49.08        11.35 o                         
  -3   5   1        537.25        611.13        37.15 o                         
  -2   5   1        215.10        212.61        17.02 o                         
  -1   5   1       2547.45       2275.87        86.56 o                         
   0   5   1       1471.20       1408.75        45.35 o                         
   1   5   1       2551.96       2780.20       121.54 o                         
   2   5   1        214.64        238.31        20.13 o                         
   3   5   1        537.31        593.56        30.76 o                         
   4   5   1         59.50         83.74        10.75 o                         
   5   5   1        159.77        164.20        43.64 o                         
   6   5   1         70.36         91.95        31.01 o                         
   7   5   1          4.03          5.38        19.80 o                         
   8   5   1          1.69        -20.33        30.14 o                         
  -8   6   1          3.98         28.09        38.62 o                         
  -7   6   1         12.73          0.12        29.54 o                         
  -6   6   1          6.98         -1.07        12.37 o                         
  -5   6   1         10.79          1.91        10.04 o                         
  -4   6   1         71.73         76.80        13.69 o                         
  -3   6   1       1179.15       1191.17        59.32 o                         
  -2   6   1       1360.86       1518.98        91.34 o                         
  -1   6   1        648.11        742.51        30.02 o                         
   0   6   1         42.36         51.16         4.54 o                         
   1   6   1        649.37        734.66        31.68 o                         
   2   6   1       1360.80       1440.31        59.11 o                         
   3   6   1       1177.07       1217.30        65.08 o                         
   4   6   1         71.95         75.92        27.10 o                         
   5   6   1         10.85         57.75        20.12 o                         
   6   6   1          6.97          2.56        14.56 o                         
   7   6   1         12.76         14.47        21.20 o                         
   8   6   1          3.97         23.58        33.99 o                         
  -8   7   1          1.04         58.23        44.63 o                         
  -7   7   1          9.10         41.27        32.48 o                         
  -6   7   1         63.66         89.82        35.25 o                         
  -5   7   1          2.68         -7.25         7.25 o                         
  -4   7   1        312.01        354.34        29.16 o                         
  -3   7   1        439.18        446.13        28.19 o                         
  -2   7   1        309.59        358.56        18.74 o                         
  -1   7   1        164.17        173.94         9.60 o                         
   0   7   1         68.15         63.29         4.98 o                         
   1   7   1        164.16        145.10        11.97 o                         
   2   7   1        309.48        376.00        33.99 o                         
   3   7   1        438.74        485.23        32.33 o                         
   4   7   1        312.37        351.50        69.22 o                         
   5   7   1          2.67         -1.22        12.33 o                         
   6   7   1         63.68         62.93        24.19 o                         
   7   7   1          9.14         -4.63        28.03 o                         
   8   7   1          1.04        -22.14        29.84 o                         
  -8   8   1          1.99         20.81        29.42 o                         
  -7   8   1          2.37          2.53        19.67 o                         
  -6   8   1          1.01        -16.24        16.24 o                         
  -5   8   1         44.58          8.48        23.46 o                         
  -4   8   1        242.72        219.51        35.09 o                         
  -3   8   1        286.62        278.25        21.19 o                         
  -2   8   1         61.77         60.20         6.08 o                         
  -1   8   1        325.22        351.62        21.03 o                         
   0   8   1        484.14        512.86        20.26 o                         
   1   8   1        325.18        376.62        24.90 o                         
   2   8   1         62.15         67.19         8.48 o                         
   3   8   1        286.91        316.37        20.96 o                         
   4   8   1        242.47        210.96        21.80 o                         
   5   8   1         44.65         50.56        21.78 o                         
   6   8   1          0.99         19.97        21.60 o                         
   7   8   1          2.37         25.38        27.49 o                         
   8   8   1          2.00         35.25        30.50 o                         
  -7   9   1          2.66         17.44        38.02 o                         
  -6   9   1          4.69         11.19        23.58 o                         
  -5   9   1         36.45         -0.72        16.60 o                         
  -4   9   1        141.51        133.20        18.24 o                         
  -3   9   1         19.18         13.95         5.73 o                         
  -2   9   1        248.75        290.41        26.09 o                         
  -1   9   1        122.73        136.01         8.61 o                         
   0   9   1         72.49         75.48         6.83 o                         
   1   9   1        122.79        103.75        11.11 o                         
   2   9   1        248.23        260.75        18.29 o                         
   3   9   1         19.28         13.16         9.55 o                         
   4   9   1        141.89        134.52        18.59 o                         
   5   9   1         36.33         50.25        26.32 o                         
   6   9   1          4.70         19.85        22.80 o                         
   7   9   1          2.66        -18.65        18.65 o                         
  -7  10   1          0.62        -25.75        25.75 o                         
  -6  10   1          5.42        -15.12        17.17 o                         
  -5  10   1          1.51         20.96        14.13 o                         
  -4  10   1        330.65        343.97        42.73 o                         
  -3  10   1          6.75          6.39         5.94 o                         
  -2  10   1       1011.07       1141.40        58.19 o                         
  -1  10   1        320.41        318.16        15.32 o                         
   0  10   1       1241.72       1340.54        46.02 o                         
   1  10   1        320.74        305.80        28.06 o                         
   2  10   1       1011.51       1026.86        51.97 o                         
   3  10   1          6.73         -5.21        15.94 o                         
   4  10   1        330.61        289.97        38.13 o                         
   5  10   1          1.50        -10.76        10.76 o                         
   6  10   1          5.39          2.94        12.48 o                         
   7  10   1          0.62        -17.50        17.50 o                         
  -6  11   1        232.19        224.96        39.64 o                         
  -5  11   1          5.21         17.78        14.21 o                         
  -4  11   1        284.26        435.78        81.89 o                         
  -3  11   1         91.60        111.67        12.91 o                         
  -2  11   1        519.53        552.73        31.81 o                         
  -1  11   1         82.30         77.15         9.48 o                         
   0  11   1       5829.15       5992.76       201.80 o                         
   1  11   1         82.36         92.04        12.03 o                         
   2  11   1        519.05        568.62        35.66 o                         
   3  11   1         91.51        105.04        17.88 o                         
   4  11   1        284.41        287.19        37.24 o                         
   5  11   1          5.19          8.31        27.04 o                         
   6  11   1        232.35        279.00        46.85 o                         
  -6  12   1          5.61         -4.83        17.93 o                         
  -5  12   1         20.92         27.84        16.68 o                         
  -4  12   1         95.04         82.09        32.07 o                         
  -3  12   1         27.46         20.45         9.86 o                         
  -2  12   1        202.35        199.60        19.40 o                         
  -1  12   1         85.74         97.12        11.03 o                         
   0  12   1          4.39         -0.03         6.96 o                         
   1  12   1         85.78         82.69        11.38 o                         
   2  12   1        202.00        189.44        20.40 o                         
   3  12   1         27.45         18.78        10.84 o                         
   4  12   1         95.02        138.66        25.13 o                         
   5  12   1         20.84         25.77        15.11 o                         
   6  12   1          5.60         12.19        15.75 o                         
  -5  13   1          0.95          8.34        12.45 o                         
  -4  13   1          3.26         -6.29        10.93 o                         
  -3  13   1          9.93          7.47         9.75 o                         
  -2  13   1          3.23          1.36        10.79 o                         
  -1  13   1        117.03        120.69        13.33 o                         
   0  13   1          4.71          1.46         7.70 o                         
   1  13   1        117.03        114.50        14.34 o                         
   2  13   1          3.22         -9.03        11.55 o                         
   3  13   1          9.97          5.94         8.63 o                         
   4  13   1          3.26         -3.86        11.34 o                         
   5  13   1          0.95         -3.52        13.46 o                         
  -5  14   1         14.04          7.96        14.72 o                         
  -4  14   1         14.30          0.24        10.32 o                         
  -3  14   1          1.38         -7.70         8.08 o                         
  -2  14   1          6.20          4.32        10.94 o                         
  -1  14   1          4.50         -5.48         5.48 o                         
   0  14   1          6.07         -1.73        10.55 o                         
   1  14   1          4.52          8.39         7.73 o                         
   2  14   1          6.18          7.60         7.99 o                         
   3  14   1          1.37         -9.60         9.60 o                         
   4  14   1         14.38         33.64        14.49 o                         
   5  14   1         14.05          2.53        15.41 o                         
  -4  15   1          3.10        -11.24        11.24 o                         
  -3  15   1         18.05         40.10        13.78 o                         
  -2  15   1          7.33         19.16        14.59 o                         
  -1  15   1          1.06         12.94        16.48 o                         
   0  15   1          0.17          4.41        11.24 o                         
   1  15   1          1.05         -6.93         9.86 o                         
   2  15   1          7.34          2.51        22.55 o                         
   3  15   1         18.06         25.82        10.92 o                         
   4  15   1          3.11          6.44        13.85 o                         
  -2  16   1         32.30         36.17        11.46 o                         
  -1  16   1         15.12         23.34        32.15 o                         
   0  16   1          5.77         -1.16        17.04 o                         
   1  16   1         15.03         21.65        17.55 o                         
   2  16   1         32.32         38.99        19.09 o                         
   1   0   2       8664.06      10768.72       937.02 o                         
   2   0   2       9354.89       9510.46       415.69 o                         
   3   0   2        117.00        101.33        11.62 o                         
   4   0   2       7277.26       8134.37       363.15 o                         
   5   0   2         29.52         18.95        10.72 o                         
   6   0   2       1253.01       1606.25       172.12 o                         
   7   0   2          2.71         18.90        17.73 o                         
   8   0   2         70.21         13.50        25.17 o                         
   9   0   2          6.02        -10.82        25.35 o                         
  -9   1   2         21.33          9.32        28.37 o                         
  -8   1   2         55.46         20.97        20.15 o                         
  -7   1   2         31.20         35.01        29.00 o                         
  -6   1   2         70.25        101.86        32.43 o                         
  -5   1   2        111.94        105.95        22.05 o                         
  -4   1   2       1201.00       1092.20        60.62 o                         
  -3   1   2         40.13         36.17         7.59 o                         
  -2   1   2       4031.12       3711.15       171.70 o                         
  -1   1   2        461.60        326.50        52.82 o                         
   0   1   2       4027.11       3873.63       168.42 o                         
   1   1   2        461.98        351.34        20.96 o                         
   2   1   2       4030.11       3974.67       277.63 o                         
   3   1   2         40.10         34.22         6.59 o                         
   4   1   2       1202.18       1231.33        61.51 o                         
   5   1   2        111.80        109.56        15.85 o                         
   6   1   2         70.25         56.86        22.28 o                         
   7   1   2         31.22         59.06        24.77 o                         
   8   1   2         55.40          5.28        24.12 o                         
   9   1   2         21.34         94.02        43.25 o                         
  -9   2   2          1.08         -1.23        33.66 o                         
  -8   2   2          6.74        -17.06        20.41 o                         
  -7   2   2         27.54         22.74        21.57 o                         
  -6   2   2         63.86         33.45        27.46 o                         
  -5   2   2         72.84         92.31        14.28 o                         
  -4   2   2        342.27        381.57        27.21 o                         
  -3   2   2        226.38        220.63        18.53 o                         
  -2   2   2        834.60        771.42        60.11 o                         
  -1   2   2       7666.58       7763.79       398.44 o                         
   0   2   2       1039.02        821.47        28.21 o                         
   1   2   2       7660.49       6878.47       273.88 o                         
   2   2   2        833.49        803.08        40.86 o                         
   3   2   2        226.24        244.08        17.05 o                         
   4   2   2        342.68        356.93        25.68 o                         
   5   2   2         72.99         85.46        14.14 o                         
   6   2   2         63.85         67.71        23.01 o                         
   7   2   2         27.56         32.82        21.32 o                         
   8   2   2          6.74        -25.63        25.63 o                         
   9   2   2          1.08        -16.36        37.60 o                         
  -9   3   2          0.62         28.03        43.25 o                         
  -8   3   2          0.42          9.79        20.01 o                         
  -7   3   2          1.59        -12.78        14.26 o                         
  -6   3   2        134.86        150.74        29.51 o                         
  -5   3   2         43.24         22.49        19.11 o                         
  -4   3   2        166.17        159.53        15.47 o                         
  -3   3   2        670.35        725.80        36.68 o                         
  -2   3   2       1214.34       1170.33        56.52 o                         
  -1   3   2        816.34        647.01        70.06 o                         
   0   3   2       1899.84       1654.47        55.79 o                         
   1   3   2        817.13        694.92        30.43 o                         
   2   3   2       1216.77       1142.90        82.12 o                         
   3   3   2        670.06        759.65        36.59 o                         
   4   3   2        166.21        210.65        17.63 o                         
   5   3   2         43.24         50.36        16.06 o                         
   6   3   2        134.63        186.26        34.65 o                         
   7   3   2          1.60        -16.20        16.20 o                         
   8   3   2          0.43        -12.72        17.55 o                         
   9   3   2          0.62         19.61        36.21 o                         
  -8   4   2          7.20         -5.05        22.62 o                         
  -7   4   2         20.86          7.06        14.17 o                         
  -6   4   2          7.14         -7.55        11.35 o                         
  -5   4   2         15.19         18.46         9.56 o                         
  -4   4   2        362.17        377.20        25.57 o                         
  -3   4   2       1082.89       1108.67        56.68 o                         
  -2   4   2        599.40        590.13        31.74 o                         
  -1   4   2        866.67        848.03        33.26 o                         
   0   4   2        168.95        144.13         6.33 o                         
   1   4   2        866.53        878.04        47.78 o                         
   2   4   2        599.56        576.71        29.20 o                         
   3   4   2       1082.94       1146.00        68.51 o                         
   4   4   2        362.02        393.05        31.38 o                         
   5   4   2         15.23         17.15        12.25 o                         
   6   4   2          7.17          3.48        16.34 o                         
   7   4   2         20.84         46.66        33.96 o                         
   8   4   2          7.19         11.37        57.78 o                         
  -8   5   2          1.40         29.78        35.37 o                         
  -7   5   2         15.24          6.35        18.51 o                         
  -6   5   2         33.90         39.82        18.17 o                         
  -5   5   2        210.88        191.42        24.56 o                         
  -4   5   2        211.96        243.87        22.01 o                         
  -3   5   2        283.49        300.28        22.44 o                         
  -2   5   2       1139.21       1138.72        50.54 o                         
  -1   5   2       4763.72       4621.92       169.35 o                         
   0   5   2        103.39         91.75         5.15 o                         
   1   5   2       4758.36       4802.31       188.24 o                         
   2   5   2       1138.01       1223.63        62.87 o                         
   3   5   2        284.37        303.60        24.40 o                         
   4   5   2        212.11        243.65        23.59 o                         
   5   5   2        210.88        216.01        73.46 o                         
   6   5   2         33.82         24.16        24.69 o                         
   7   5   2         15.18         -9.95        19.40 o                         
   8   5   2          1.40        -13.29        23.03 o                         
  -8   6   2          9.84         29.54        42.95 o                         
  -7   6   2         28.10         43.10        18.04 o                         
  -6   6   2         62.06         81.14        20.52 o                         
  -5   6   2        144.06        148.17        22.29 o                         
  -4   6   2        120.48        105.24        13.73 o                         
  -3   6   2        112.31        117.18        18.39 o                         
  -2   6   2         32.72         34.47         5.75 o                         
  -1   6   2        600.38        606.46        25.23 o                         
   0   6   2       1159.86       1103.09        36.75 o                         
   1   6   2        600.56        575.93        26.17 o                         
   2   6   2         32.65         41.09         6.38 o                         
   3   6   2        112.40        118.24        13.97 o                         
   4   6   2        120.54        101.61        17.73 o                         
   5   6   2        144.13        138.50        40.71 o                         
   6   6   2         62.03         59.50        22.59 o                         
   7   6   2         28.06          2.94        29.99 o                         
   8   6   2          9.86        -25.63        30.38 o                         
  -8   7   2          0.68         17.99        33.32 o                         
  -7   7   2          2.65         -9.20        26.95 o                         
  -6   7   2         13.17         24.62        13.64 o                         
  -5   7   2        155.27        181.03        22.48 o                         
  -4   7   2        156.09        156.80        18.62 o                         
  -3   7   2        563.48        638.11        35.74 o                         
  -2   7   2        185.37        172.84        12.07 o                         
  -1   7   2        125.28        133.73         9.28 o                         
   0   7   2        397.17        421.70        17.29 o                         
   1   7   2        124.85        104.38         8.97 o                         
   2   7   2        185.29        180.26        13.59 o                         
   3   7   2        563.50        643.32        49.21 o                         
   4   7   2        156.25        157.20        21.25 o                         
   5   7   2        155.39        135.82        29.69 o                         
   6   7   2         13.20         -8.78        23.34 o                         
   7   7   2          2.67         -1.00        17.67 o                         
   8   7   2          0.68         63.46        36.15 o                         
  -8   8   2          2.26         14.98        44.09 o                         
  -7   8   2          4.10          0.54        26.41 o                         
  -6   8   2         22.30         20.63        24.36 o                         
  -5   8   2         63.51         63.02        13.45 o                         
  -4   8   2         62.22         72.20        12.05 o                         
  -3   8   2         23.30         19.21         5.48 o                         
  -2   8   2        169.16        193.64        20.27 o                         
  -1   8   2        108.43         95.37         7.40 o                         
   0   8   2         66.15         73.82         5.43 o                         
   1   8   2        108.66        113.52        10.65 o                         
   2   8   2        169.18        195.44        14.86 o                         
   3   8   2         23.23         23.92         6.57 o                         
   4   8   2         62.53         51.47        11.32 o                         
   5   8   2         63.40         92.90        38.02 o                         
   6   8   2         22.41          3.42        38.20 o                         
   7   8   2          4.09        -11.31        23.52 o                         
   8   8   2          2.27          2.71        28.03 o                         
  -7   9   2          1.20         -1.50        25.20 o                         
  -6   9   2         32.40          1.56        23.64 o                         
  -5   9   2          4.94         11.61        19.01 o                         
  -4   9   2          1.13         -3.83         6.25 o                         
  -3   9   2         10.28          8.04         6.46 o                         
  -2   9   2        232.05        249.31        12.98 o                         
  -1   9   2          8.64          7.47         2.99 o                         
   0   9   2        346.68        406.77        20.36 o                         
   1   9   2          8.71          8.23         6.19 o                         
   2   9   2        232.55        244.27        18.13 o                         
   3   9   2         10.18          2.77         6.00 o                         
   4   9   2          1.11          5.45         8.84 o                         
   5   9   2          4.94         13.35        10.77 o                         
   6   9   2         32.46         49.93        25.33 o                         
   7   9   2          1.20         53.96        31.94 o                         
  -7  10   2          4.31         -4.63        34.83 o                         
  -6  10   2        100.36        128.75        52.22 o                         
  -5  10   2          9.55          4.62        12.31 o                         
  -4  10   2        324.52        393.76        37.82 o                         
  -3  10   2          3.09         -7.74         7.74 o                         
  -2  10   2        453.44        496.76        21.86 o                         
  -1  10   2        182.51        182.27        11.12 o                         
   0  10   2        332.65        326.18        19.22 o                         
   1  10   2        182.54        192.84        15.37 o                         
   2  10   2        452.92        504.07        29.71 o                         
   3  10   2          3.13         -1.44         6.24 o                         
   4  10   2        324.85        420.19        72.14 o                         
   5  10   2          9.56          4.44        11.62 o                         
   6  10   2        100.44        161.63        35.77 o                         
   7  10   2          4.31         32.37        19.41 o                         
  -6  11   2         23.87         30.40        16.55 o                         
  -5  11   2          2.50         31.52        16.43 o                         
  -4  11   2        425.86        421.59        34.70 o                         
  -3  11   2         37.55         34.25         9.01 o                         
  -2  11   2       1142.06       1237.41        63.39 o                         
  -1  11   2        111.85        109.86         8.48 o                         
   0  11   2        129.47        139.48        16.95 o                         
   1  11   2        111.66        111.50        11.79 o                         
   2  11   2       1141.76       1207.75        57.74 o                         
   3  11   2         37.48         49.03        13.30 o                         
   4  11   2        425.61        468.41        64.03 o                         
   5  11   2          2.50          9.42        11.78 o                         
   6  11   2         23.84         32.94        20.14 o                         
  -6  12   2         58.48         56.82        43.31 o                         
  -5  12   2         30.66         38.81        16.13 o                         
  -4  12   2          7.46         17.75        11.75 o                         
  -3  12   2         38.91         49.77         9.69 o                         
  -2  12   2         27.57          5.36        10.43 o                         
  -1  12   2         68.47         67.73         6.06 o                         
   0  12   2          2.80          4.52         5.90 o                         
   1  12   2         68.59         66.95        13.11 o                         
   2  12   2         27.60         33.80         9.84 o                         
   3  12   2         38.74         38.60        11.65 o                         
   4  12   2          7.43          6.67        17.44 o                         
   5  12   2         30.64         19.69        13.85 o                         
   6  12   2         58.49         68.08        24.57 o                         
  -5  13   2          1.61         20.78        16.14 o                         
  -4  13   2         12.83         11.38        12.02 o                         
  -3  13   2         10.62         -7.73         7.73 o                         
  -2  13   2         84.85         80.66        11.84 o                         
  -1  13   2          8.08          7.96         8.10 o                         
   0  13   2        145.73        152.06        18.14 o                         
   1  13   2          8.12         17.97         7.65 o                         
   2  13   2         84.99         82.12        12.68 o                         
   3  13   2         10.66         -7.38         7.99 o                         
   4  13   2         12.82         18.87        13.01 o                         
   5  13   2          1.62        -12.93        12.93 o                         
  -4  14   2          3.11        -26.40        29.96 o                         
  -3  14   2          6.58          0.60        10.27 o                         
  -2  14   2         16.52         17.49         8.04 o                         
  -1  14   2         26.46         15.75        14.50 o                         
   0  14   2          5.69         -5.62         7.84 o                         
   1  14   2         26.46         23.68         8.50 o                         
   2  14   2         16.55         13.89        10.63 o                         
   3  14   2          6.61          6.01         9.08 o                         
   4  14   2          3.08         -0.34        12.05 o                         
   5  14   2          8.82         76.82        42.11 o                         
  -4  15   2          2.57         12.59        12.84 o                         
  -3  15   2          0.12         -9.10         9.10 o                         
  -2  15   2         14.85          2.05         7.90 o                         
  -1  15   2          0.06         -8.83        10.19 o                         
   0  15   2         13.37         15.31        17.64 o                         
   1  15   2          0.06          7.15         8.82 o                         
   2  15   2         14.89         15.24         9.20 o                         
   3  15   2          0.12         -8.89         8.89 o                         
   4  15   2          2.58          1.88        13.23 o                         
  -2  16   2          9.49         -7.05        24.75 o                         
  -1  16   2         32.52         64.12        21.09 o                         
   0  16   2          1.05          4.84        14.68 o                         
   1  16   2         32.65         14.63        10.12 o                         
   2  16   2          9.50         28.21        13.81 o                         
   1   0   3      17983.21      17858.57       894.18 o                         
   2   0   3      20390.47      20932.82      1051.55 o                         
   3   0   3       1509.75       1771.22        98.65 o                         
   4   0   3       2774.31       2915.95       161.64 o                         
   5   0   3         31.32          9.29        19.67 o                         
   6   0   3         23.86        178.48        39.76 o                         
   7   0   3        112.51         86.74        26.55 o                         
   8   0   3         70.50         61.13        26.28 o                         
   9   0   3         11.50        -19.48        19.48 o                         
  -9   1   3          5.72        -18.48        18.48 o                         
  -8   1   3         22.26         20.34        20.06 o                         
  -7   1   3         51.59         55.53        31.16 o                         
  -6   1   3        128.81        171.31        47.96 o                         
  -5   1   3        356.02        397.41        70.30 o                         
  -4   1   3        327.69        332.86        33.80 o                         
  -3   1   3        530.33        615.92        54.32 o                         
  -2   1   3       4985.31       4538.74       238.55 o                         
  -1   1   3       4824.59       3807.00       221.55 o                         
   0   1   3       6427.13       5571.74       196.80 o                         
   1   1   3       4820.90       4960.58       222.33 o                         
   2   1   3       4985.65       4920.70       307.38 o                         
   3   1   3        530.17        557.02        33.89 o                         
   4   1   3        326.08        340.46        28.29 o                         
   5   1   3        356.21        396.71        50.97 o                         
   6   1   3        128.77         86.90        25.01 o                         
   7   1   3         51.67         64.33        19.91 o                         
   8   1   3         22.31         -1.96        23.85 o                         
   9   1   3          5.70        -36.42        36.42 o                         
  -9   2   3          0.20        -16.03        24.78 o                         
  -8   2   3          1.28        -24.78        24.78 o                         
  -7   2   3          1.44         -5.92        27.37 o                         
  -6   2   3         83.51         95.38        26.22 o                         
  -5   2   3         12.30          3.71        10.09 o                         
  -4   2   3        218.35        233.36        23.91 o                         
  -3   2   3        159.42        200.47        19.79 o                         
  -2   2   3         78.52         60.80         7.94 o                         
  -1   2   3       1760.68       1570.93        98.44 o                         
   0   2   3       2408.55       2227.66       103.08 o                         
   1   2   3       1759.85       1726.41       112.05 o                         
   2   2   3         79.07         65.13         8.26 o                         
   3   2   3        158.93        195.07        18.44 o                         
   4   2   3        218.25        234.39        23.07 o                         
   5   2   3         12.28         -2.43        25.33 o                         
   6   2   3         83.50         68.11        24.17 o                         
   7   2   3          1.43         36.65        20.41 o                         
   8   2   3          1.27        -17.76        18.83 o                         
   9   2   3          0.20        -20.50        24.40 o                         
  -9   3   3          0.77        -27.97        27.97 o                         
  -8   3   3          1.69        -24.39        24.39 o                         
  -7   3   3          0.49         13.96        17.09 o                         
  -6   3   3         42.14         66.15        29.75 o                         
  -5   3   3         73.07         83.95        16.34 o                         
  -4   3   3        198.46        197.54        19.81 o                         
  -3   3   3        511.62        507.82        31.99 o                         
  -2   3   3        319.72        302.15        19.61 o                         
  -1   3   3        283.30        302.57        16.16 o                         
   0   3   3        461.67        374.69        15.51 o                         
   1   3   3        283.62        302.11        20.99 o                         
   2   3   3        320.30        311.44        20.50 o                         
   3   3   3        511.52        545.20        33.28 o                         
   4   3   3        197.89        223.16        22.05 o                         
   5   3   3         72.99         68.19        24.34 o                         
   6   3   3         41.97         66.77        40.49 o                         
   7   3   3          0.49        -14.47        14.47 o                         
   8   3   3          1.69        -16.87        24.59 o                         
   9   3   3          0.77        -10.04        25.75 o                         
  -8   4   3          0.96         11.64        32.15 o                         
  -7   4   3          9.74         15.60        25.54 o                         
  -6   4   3         57.38         67.15        19.34 o                         
  -5   4   3         10.82         -6.66        24.48 o                         
  -4   4   3        198.89        221.79        28.16 o                         
  -3   4   3        523.00        573.43        33.87 o                         
  -2   4   3        272.97        279.95        25.62 o                         
  -1   4   3       1086.87       1104.62        61.17 o                         
   0   4   3        624.29        570.29        23.98 o                         
   1   4   3       1086.50        998.71        46.06 o                         
   2   4   3        272.96        264.71        16.88 o                         
   3   4   3        523.38        563.58        34.67 o                         
   4   4   3        198.87        196.14        20.91 o                         
   5   4   3         10.95         10.41        12.48 o                         
   6   4   3         57.26         61.78        24.97 o                         
   7   4   3          9.74         23.15        26.41 o                         
   8   4   3          0.97        -16.66        19.84 o                         
  -8   5   3         24.58         10.19        21.65 o                         
  -7   5   3         36.59         57.67        19.55 o                         
  -6   5   3         61.76         67.26        22.78 o                         
  -5   5   3        199.14        200.11        52.60 o                         
  -4   5   3        491.02        526.29        35.57 o                         
  -3   5   3         98.47         97.51        12.16 o                         
  -2   5   3        393.85        405.08        23.57 o                         
  -1   5   3       1361.45       1456.79        54.77 o                         
   0   5   3         95.86        109.39         7.42 o                         
   1   5   3       1361.55       1497.53        84.27 o                         
   2   5   3        393.22        389.56        20.74 o                         
   3   5   3         98.45         98.83        13.41 o                         
   4   5   3        490.90        502.03        44.10 o                         
   5   5   3        198.63        281.89        45.10 o                         
   6   5   3         61.93        115.81        31.66 o                         
   7   5   3         36.62          8.09        19.44 o                         
   8   5   3         24.56          0.32        28.78 o                         
  -8   6   3          0.26        -21.09        38.11 o                         
  -7   6   3          4.57        -17.38        22.86 o                         
  -6   6   3         17.26         27.98        16.86 o                         
  -5   6   3        105.43        103.79        17.83 o                         
  -4   6   3        263.95        220.27        21.68 o                         
  -3   6   3        927.15        972.98        51.05 o                         
  -2   6   3        231.04        244.35        25.65 o                         
  -1   6   3        105.59        109.89         7.13 o                         
   0   6   3       1869.65       1895.22        71.18 o                         
   1   6   3        105.72         95.98         8.38 o                         
   2   6   3        231.61        246.26        19.75 o                         
   3   6   3        927.64        949.11        52.84 o                         
   4   6   3        264.30        278.05        28.68 o                         
   5   6   3        105.47        133.29        28.30 o                         
   6   6   3         17.32         40.48        53.15 o                         
   7   6   3          4.55         18.26        24.03 o                         
   8   6   3          0.26        -18.29        18.29 o                         
  -8   7   3          5.27         -2.05        41.33 o                         
  -7   7   3          2.10         16.23        17.11 o                         
  -6   7   3         55.71        102.93        70.78 o                         
  -5   7   3         56.39         76.96        17.61 o                         
  -4   7   3         69.54         47.93        10.51 o                         
  -3   7   3          3.75         -0.58         6.82 o                         
  -2   7   3        492.67        488.03        24.33 o                         
  -1   7   3        511.19        564.91        23.25 o                         
   0   7   3         88.85         82.30         6.87 o                         
   1   7   3        509.58        633.54        27.74 o                         
   2   7   3        492.82        526.41        33.53 o                         
   3   7   3          3.70          3.50         4.85 o                         
   4   7   3         69.72         80.98        20.36 o                         
   5   7   3         56.36         90.08        24.55 o                         
   6   7   3         55.77         84.96        28.65 o                         
   7   7   3          2.11        -10.09        16.98 o                         
   8   7   3          5.28         -8.48        27.25 o                         
  -8   8   3          0.17          5.41        40.72 o                         
  -7   8   3          1.65         -9.93        21.53 o                         
  -6   8   3          9.62         26.37        13.05 o                         
  -5   8   3         32.76         12.77        30.68 o                         
  -4   8   3         12.42         22.78         8.29 o                         
  -3   8   3          9.89         12.26         5.67 o                         
  -2   8   3         43.14         37.65         5.35 o                         
  -1   8   3         42.78         38.77         4.81 o                         
   0   8   3         87.07        101.75         8.77 o                         
   1   8   3         42.91         38.10         5.82 o                         
   2   8   3         42.99         50.35         7.95 o                         
   3   8   3          9.86         18.02         6.02 o                         
   4   8   3         12.55         12.05         7.76 o                         
   5   8   3         32.77         17.64        20.63 o                         
   6   8   3          9.61          9.31        19.31 o                         
   7   8   3          1.65         -1.80        15.29 o                         
   8   8   3          0.16         -1.32        30.86 o                         
  -7   9   3          0.13          8.12        21.72 o                         
  -6   9   3          7.86         21.78        26.05 o                         
  -5   9   3         18.78          6.72         9.23 o                         
  -4   9   3         28.24         28.71         7.49 o                         
  -3   9   3         29.23         35.53         6.39 o                         
  -2   9   3         35.53         34.63         5.58 o                         
  -1   9   3        120.99        127.85         8.81 o                         
   0   9   3          0.18          5.05         4.30 o                         
   1   9   3        120.94        125.15        12.45 o                         
   2   9   3         35.53         35.91         7.16 o                         
   3   9   3         29.20         28.36         8.07 o                         
   4   9   3         28.21         42.21        11.88 o                         
   5   9   3         18.76         22.38        12.45 o                         
   6   9   3          7.83        -12.74        12.74 o                         
   7   9   3          0.13          4.81        22.38 o                         
  -7  10   3          4.15         31.76        38.80 o                         
  -6  10   3         70.74         39.16        33.99 o                         
  -5  10   3         30.62         31.30        16.35 o                         
  -4  10   3        221.49        247.85        33.88 o                         
  -3  10   3         42.35         46.29         6.54 o                         
  -2  10   3        252.55        273.92        15.29 o                         
  -1  10   3        347.47        350.47        16.72 o                         
   0  10   3       1734.91       1870.84        81.16 o                         
   1  10   3        346.90        360.82        23.41 o                         
   2  10   3        253.02        291.20        21.06 o                         
   3  10   3         42.42         53.10        11.88 o                         
   4  10   3        221.41        218.29        34.79 o                         
   5  10   3         30.64         36.42        14.75 o                         
   6  10   3         70.75        114.25        41.93 o                         
   7  10   3          4.17         15.36        22.93 o                         
  -6  11   3        117.32        135.57        63.11 o                         
  -5  11   3         24.07         30.66        13.44 o                         
  -4  11   3        175.10        158.07        19.43 o                         
  -3  11   3         35.49         19.63         7.87 o                         
  -2  11   3        570.39        554.12        24.75 o                         
  -1  11   3        430.25        426.58        19.91 o                         
   0  11   3        540.01        616.53        38.39 o                         
   1  11   3        430.75        456.08        32.96 o                         
   2  11   3        570.37        571.12        68.96 o                         
   3  11   3         35.49         26.85         9.76 o                         
   4  11   3        175.15        208.36        31.66 o                         
   5  11   3         24.06         52.58        17.17 o                         
   6  11   3        117.39        110.51        28.98 o                         
  -6  12   3          3.87          6.09        18.11 o                         
  -5  12   3          1.55          2.62        12.68 o                         
  -4  12   3         29.41         21.03        11.27 o                         
  -3  12   3         31.93         41.74         9.85 o                         
  -2  12   3         51.52         39.75         7.79 o                         
  -1  12   3         54.31         52.06         5.27 o                         
   0  12   3          0.29         -2.89         5.87 o                         
   1  12   3         54.24         32.96         9.20 o                         
   2  12   3         51.86         36.22        11.28 o                         
   3  12   3         31.96         32.55        10.51 o                         
   4  12   3         29.54         31.45        13.16 o                         
   5  12   3          1.54          0.83        13.60 o                         
   6  12   3          3.88          2.05        14.47 o                         
  -5  13   3          0.99        -13.11        13.11 o                         
  -4  13   3          9.88         12.39        12.96 o                         
  -3  13   3         27.44         40.32         9.85 o                         
  -2  13   3         22.55         17.61        13.88 o                         
  -1  13   3         59.92         31.06        13.60 o                         
   0  13   3         36.76         28.08         8.63 o                         
   1  13   3         59.84         53.40        13.15 o                         
   2  13   3         22.60         29.36        10.81 o                         
   3  13   3         27.45          8.52         9.14 o                         
   4  13   3          9.89         -4.85        12.96 o                         
   5  13   3          1.01         -9.81        14.56 o                         
  -4  14   3          0.59         -7.67        23.94 o                         
  -3  14   3          3.67        -13.35        13.35 o                         
  -2  14   3          3.18         -2.06         9.52 o                         
  -1  14   3          7.13         -2.83        13.89 o                         
   0  14   3          5.14         -4.67         6.90 o                         
   1  14   3          7.16         -9.05        14.36 o                         
   2  14   3          3.23          0.38         8.32 o                         
   3  14   3          3.66         -1.22        17.87 o                         
   4  14   3          0.60          4.55        14.55 o                         
  -3  15   3         10.20         -1.89        12.20 o                         
  -2  15   3         31.88         16.42        18.47 o                         
  -1  15   3         17.21         21.96        17.03 o                         
   0  15   3          0.28          2.63         7.77 o                         
   1  15   3         17.21        -11.54        18.85 o                         
   2  15   3         31.92         45.48        12.50 o                         
   3  15   3         10.25         -7.18        10.05 o                         
  -2  16   3         14.96         25.91        21.20 o                         
  -1  16   3         31.36         37.65        16.43 o                         
   0  16   3          1.45          5.49        15.13 o                         
   1  16   3         31.28         24.83        15.97 o                         
   2  16   3         14.94          8.31        12.87 o                         
   0   0   4        121.93        128.67         8.36 o                         
   1   0   4       3122.42       2552.23       113.14 o                         
   2   0   4        827.42        736.02        37.86 o                         
   3   0   4         13.54         12.91         7.68 o                         
   4   0   4        466.61        608.63        73.94 o                         
   5   0   4        454.60        518.36        83.66 o                         
   6   0   4        287.20        293.95        45.76 o                         
   7   0   4          2.21         -7.52        20.19 o                         
   8   0   4          5.83        -14.80        20.82 o                         
   9   0   4          0.09        -25.92        34.13 o                         
  -9   1   4          9.42        -18.19        18.19 o                         
  -8   1   4         49.02         39.73        20.57 o                         
  -7   1   4         45.31         42.59        32.31 o                         
  -6   1   4        112.81        124.61        36.16 o                         
  -5   1   4        182.07        195.45        28.67 o                         
  -4   1   4         10.84         15.97         7.56 o                         
  -3   1   4        449.97        535.12        36.97 o                         
  -2   1   4       2356.64       2210.44       189.15 o                         
  -1   1   4        352.84        262.75        17.63 o                         
   0   1   4      13196.45      13818.45       595.61 o                         
   1   1   4        353.30        313.99        52.64 o                         
   2   1   4       2353.32       2205.99       134.45 o                         
   3   1   4        449.39        577.74        33.72 o                         
   4   1   4         10.95          7.49         6.95 o                         
   5   1   4        181.86        227.81        37.62 o                         
   6   1   4        112.81        130.95        30.20 o                         
   7   1   4         45.15         61.20        29.09 o                         
   8   1   4         49.04         57.47        20.70 o                         
   9   1   4          9.41        -20.93        20.93 o                         
  -9   2   4          4.38        -16.76        18.40 o                         
  -8   2   4          5.77        -18.88        18.88 o                         
  -7   2   4         17.81          3.57        57.66 o                         
  -6   2   4        112.43         70.82        25.99 o                         
  -5   2   4         70.78         79.68        17.56 o                         
  -4   2   4         65.14         69.11        12.04 o                         
  -3   2   4        734.95        737.33        45.13 o                         
  -2   2   4        236.50        228.85        16.45 o                         
  -1   2   4        760.76        713.84        36.63 o                         
   0   2   4      20859.19      20001.98      1062.72 o                         
   1   2   4        763.01        776.24        32.49 o                         
   2   2   4        236.19        188.00        15.24 o                         
   3   2   4        734.83        716.49        41.37 o                         
   4   2   4         64.92         44.75        10.37 o                         
   5   2   4         70.83         91.91        22.67 o                         
   6   2   4        112.23        116.05        28.45 o                         
   7   2   4         17.80          8.43        22.38 o                         
   8   2   4          5.77         16.63        23.26 o                         
   9   2   4          4.37        -13.18        24.39 o                         
  -9   3   4          0.47        -28.87        28.87 o                         
  -8   3   4          5.66         13.73        19.67 o                         
  -7   3   4         15.32         22.98        14.22 o                         
  -6   3   4         15.32         21.22        15.71 o                         
  -5   3   4         29.32         27.03        10.15 o                         
  -4   3   4        212.95        194.64        19.59 o                         
  -3   3   4         47.71         44.77         7.99 o                         
  -2   3   4        396.33        319.70        20.45 o                         
  -1   3   4       3601.50       3609.59       140.02 o                         
   0   3   4          3.90          3.05         1.83 o                         
   1   3   4       3599.58       3620.58       172.60 o                         
   2   3   4        394.95        339.52        61.52 o                         
   3   3   4         47.93         50.11         9.11 o                         
   4   3   4        213.50        226.93        22.46 o                         
   5   3   4         29.41         39.76        16.11 o                         
   6   3   4         15.39         43.27        22.89 o                         
   7   3   4         15.34        -24.42        24.42 o                         
   8   3   4          5.65         58.93        28.58 o                         
   9   3   4          0.46         74.95        46.62 o                         
  -8   4   4          9.17          8.42        24.45 o                         
  -7   4   4          0.64         28.12        17.52 o                         
  -6   4   4         12.79          2.83        16.13 o                         
  -5   4   4        114.53         80.78        16.94 o                         
  -4   4   4        286.98        303.81        26.46 o                         
  -3   4   4        794.39        789.78        43.12 o                         
  -2   4   4          0.19         -1.18         3.42 o                         
  -1   4   4        271.93        278.52        16.05 o                         
   0   4   4         52.49         52.69         4.88 o                         
   1   4   4        273.10        285.82        15.32 o                         
   2   4   4          0.20         -2.96         3.52 o                         
   3   4   4        795.43        781.87        50.73 o                         
   4   4   4        286.71        309.05        26.89 o                         
   5   4   4        114.56        130.14        27.55 o                         
   6   4   4         12.81        -21.26        21.26 o                         
   7   4   4          0.64        -18.05        18.05 o                         
   8   4   4          9.18          3.50        46.56 o                         
  -8   5   4          1.31          5.69        17.72 o                         
  -7   5   4          2.99         18.44        19.13 o                         
  -6   5   4         56.45         80.48        24.41 o                         
  -5   5   4        272.24        318.49        41.25 o                         
  -4   5   4        151.89        141.23        17.11 o                         
  -3   5   4        880.13        998.40        80.55 o                         
  -2   5   4       2187.73       2368.92        99.66 o                         
  -1   5   4        918.90        879.17        30.89 o                         
   0   5   4       3106.61       3405.52       162.12 o                         
   1   5   4        919.37       1040.02        68.12 o                         
   2   5   4       2183.66       2336.47        89.86 o                         
   3   5   4        880.22        923.54        51.86 o                         
   4   5   4        152.08        141.46        20.58 o                         
   5   5   4        272.18        346.61        50.58 o                         
   6   5   4         56.35         64.89        39.19 o                         
   7   5   4          2.99         17.51        18.14 o                         
   8   5   4          1.31          4.12        30.83 o                         
  -8   6   4         13.68         30.32        21.07 o                         
  -7   6   4         69.78        101.76        28.40 o                         
  -6   6   4          0.64        -12.46        12.95 o                         
  -5   6   4        149.85        169.49        40.09 o                         
  -4   6   4        106.28        110.57        15.08 o                         
  -3   6   4         16.61         18.34         8.62 o                         
  -2   6   4        996.59       1134.17        50.28 o                         
  -1   6   4       2685.02       2775.82        89.36 o                         
   0   6   4        478.50        462.19        20.81 o                         
   1   6   4       2686.13       2765.92       119.35 o                         
   2   6   4        996.40       1050.55        45.21 o                         
   3   6   4         16.63         16.66         5.73 o                         
   4   6   4        106.52        116.39        19.12 o                         
   5   6   4        149.75        123.87        39.53 o                         
   6   6   4          0.63          7.88        19.16 o                         
   7   6   4         69.78         70.99        26.14 o                         
   8   6   4         13.67         -5.29        41.45 o                         
  -8   7   4          1.24        -15.96        15.96 o                         
  -7   7   4          1.84        -15.63        35.43 o                         
  -6   7   4         18.36        -12.75        12.96 o                         
  -5   7   4        174.41        193.13        23.91 o                         
  -4   7   4         16.25         19.49         9.03 o                         
  -3   7   4        117.75        117.32        20.21 o                         
  -2   7   4         95.09         79.50         7.68 o                         
  -1   7   4        270.32        275.28        13.43 o                         
   0   7   4        185.04        191.21        14.00 o                         
   1   7   4        270.14        291.76        16.28 o                         
   2   7   4         94.53         99.89        12.48 o                         
   3   7   4        117.38        115.91        12.84 o                         
   4   7   4         16.29         20.21        20.02 o                         
   5   7   4        174.09        147.78        31.95 o                         
   6   7   4         18.35         44.13        17.73 o                         
   7   7   4          1.83          6.87        18.34 o                         
   8   7   4          1.24         -3.59        35.25 o                         
  -8   8   4          2.04        -18.47        32.60 o                         
  -7   8   4          0.04         -7.05        20.30 o                         
  -6   8   4          5.68          2.19        16.45 o                         
  -5   8   4          4.39        -12.59        12.59 o                         
  -4   8   4          0.86         12.02         8.94 o                         
  -3   8   4         20.75         15.18         5.20 o                         
  -2   8   4         29.29         23.93         4.37 o                         
  -1   8   4        116.41        116.20         7.92 o                         
   0   8   4          0.06          3.18         2.82 o                         
   1   8   4        116.44        121.33        15.68 o                         
   2   8   4         29.38         33.11         6.45 o                         
   3   8   4         20.71         26.23         7.52 o                         
   4   8   4          0.85          3.19         9.37 o                         
   5   8   4          4.39         12.70        16.69 o                         
   6   8   4          5.69        -21.67        29.17 o                         
   7   8   4          0.04        -10.84        15.84 o                         
   8   8   4          2.04          5.65        33.08 o                         
  -7   9   4          0.41        -23.64        23.64 o                         
  -6   9   4         20.80         13.85        13.70 o                         
  -5   9   4         46.77         44.53        12.12 o                         
  -4   9   4        230.89        209.62        21.97 o                         
  -3   9   4         76.44         64.37        10.22 o                         
  -2   9   4          3.50          9.36         3.51 o                         
  -1   9   4        252.63        258.42        13.09 o                         
   0   9   4          3.62         -0.94         3.86 o                         
   1   9   4        252.70        244.98        16.98 o                         
   2   9   4          3.42         -4.19         4.19 o                         
   3   9   4         76.61         72.57        10.03 o                         
   4   9   4        231.02        265.36        30.61 o                         
   5   9   4         46.81         65.84        20.38 o                         
   6   9   4         20.84         13.06        14.47 o                         
   7   9   4          0.41         16.00        31.58 o                         
  -7  10   4         25.21         48.43        25.51 o                         
  -6  10   4         36.89         36.70        29.36 o                         
  -5  10   4         55.16         78.96        12.28 o                         
  -4  10   4        126.02        141.58        14.52 o                         
  -3  10   4        131.09        107.77        12.31 o                         
  -2  10   4        385.33        422.70        21.26 o                         
  -1  10   4        499.92        497.04        22.04 o                         
   0  10   4        720.14        685.29        40.52 o                         
   1  10   4        499.96        545.03        34.26 o                         
   2  10   4        385.46        371.27        23.39 o                         
   3  10   4        131.14        148.64        18.96 o                         
   4  10   4        126.32        139.58        21.70 o                         
   5  10   4         55.28         87.80        19.77 o                         
   6  10   4         36.91         30.37        18.27 o                         
   7  10   4         25.22         19.03        19.73 o                         
  -6  11   4          8.75         32.42        29.11 o                         
  -5  11   4          8.05         11.50        15.49 o                         
  -4  11   4         51.88         32.04        16.04 o                         
  -3  11   4         84.57         85.66        11.57 o                         
  -2  11   4        331.31        321.59        16.91 o                         
  -1  11   4        337.56        310.96        15.19 o                         
   0  11   4         32.69         25.64         8.42 o                         
   1  11   4        337.33        387.94        30.40 o                         
   2  11   4        331.37        331.39        31.19 o                         
   3  11   4         84.53         89.31        19.08 o                         
   4  11   4         51.84         75.26        18.54 o                         
   5  11   4          8.12         -3.10        14.38 o                         
   6  11   4          8.74         24.09        18.84 o                         
  -6  12   4          3.45         -5.16        38.23 o                         
  -5  12   4         14.96         29.44        13.83 o                         
  -4  12   4          0.96         -6.56         8.39 o                         
  -3  12   4         39.33         46.00         8.98 o                         
  -2  12   4         96.89         96.90         8.15 o                         
  -1  12   4          2.60          2.30         6.24 o                         
   0  12   4          6.76         -0.12         7.23 o                         
   1  12   4          2.62          6.37         7.52 o                         
   2  12   4         97.19        106.10        20.32 o                         
   3  12   4         39.31         30.80        13.71 o                         
   4  12   4          0.95         -1.66        10.67 o                         
   5  12   4         14.97         33.50        13.59 o                         
   6  12   4          3.47          8.89        16.05 o                         
  -5  13   4          1.25         11.97        28.81 o                         
  -4  13   4          1.50        -10.68        10.68 o                         
  -3  13   4          1.31         -6.44         6.44 o                         
  -2  13   4         18.01         22.60         6.11 o                         
  -1  13   4          8.02          9.59         7.81 o                         
   0  13   4          0.62        -14.41        14.41 o                         
   1  13   4          8.02        -13.06        17.97 o                         
   2  13   4         18.03         12.61         9.86 o                         
   3  13   4          1.32          2.38         8.30 o                         
   4  13   4          1.49          5.16        11.40 o                         
   5  13   4          1.25         -5.02        35.07 o                         
  -4  14   4          4.12         -4.99        11.43 o                         
  -3  14   4         18.17         31.19         9.54 o                         
  -2  14   4         15.20         12.41         9.37 o                         
  -1  14   4          5.35         -5.39         8.11 o                         
   0  14   4         19.26         16.18         8.95 o                         
   1  14   4          5.38          6.44         9.21 o                         
   2  14   4         15.25         16.07        10.73 o                         
   3  14   4         18.22         25.67        11.61 o                         
   4  14   4          4.12         15.92        13.81 o                         
  -3  15   4         21.24         30.41        13.36 o                         
  -2  15   4          2.12          6.11        14.05 o                         
  -1  15   4         32.33         30.11        17.51 o                         
   0  15   4          3.99          2.86         9.25 o                         
   1  15   4         32.34         27.10        10.79 o                         
   2  15   4          2.10         -1.37        10.33 o                         
   3  15   4         21.19         15.07        11.39 o                         
  -2  16   4         16.93         23.84        22.95 o                         
  -1  16   4         16.90        -12.49        21.90 o                         
   0  16   4          4.36         -4.55        10.21 o                         
   1  16   4         16.90          1.28        11.69 o                         
   2  16   4         16.90         33.76        13.77 o                         
   1   0   5      15887.73      15876.13       686.87 o                         
   2   0   5        988.98       1170.48       112.59 o                         
   3   0   5        946.40        931.00        54.87 o                         
   4   0   5         38.45         41.35         9.56 o                         
   5   0   5         13.44         17.78         8.82 o                         
   6   0   5         36.92         10.46        14.99 o                         
   7   0   5          0.76          1.82        17.59 o                         
   8   0   5          2.04        -17.29        17.29 o                         
   9   0   5          0.92        -23.35        23.35 o                         
  -9   1   5          2.12        -21.11        21.11 o                         
  -8   1   5         11.75        -17.98        17.98 o                         
  -7   1   5         35.96         38.50        34.38 o                         
  -6   1   5         14.43        -16.84        17.81 o                         
  -5   1   5         44.48         23.13        13.78 o                         
  -4   1   5        227.14        227.12        26.68 o                         
  -3   1   5        955.68        975.84        58.01 o                         
  -2   1   5        943.80        943.48       162.50 o                         
  -1   1   5       1454.58       1259.36       116.06 o                         
   0   1   5         36.34         25.23         2.52 o                         
   1   1   5       1454.89       1349.75        60.45 o                         
   2   1   5        944.17        838.13        50.13 o                         
   3   1   5        955.42       1006.20        57.99 o                         
   4   1   5        226.82        257.41        35.61 o                         
   5   1   5         44.62         27.72        15.12 o                         
   6   1   5         14.47         -8.36        12.56 o                         
   7   1   5         35.97         58.33        24.22 o                         
   8   1   5         11.75        -22.32        22.32 o                         
   9   1   5          2.12        -19.01        24.71 o                         
  -9   2   5          3.78          5.60        33.56 o                         
  -8   2   5          1.31        -14.80        14.80 o                         
  -7   2   5          2.30         42.41        19.06 o                         
  -6   2   5         17.43         16.42        16.78 o                         
  -5   2   5          6.04          5.78        10.08 o                         
  -4   2   5        162.98        142.29        18.48 o                         
  -3   2   5          2.31          0.91         5.03 o                         
  -2   2   5       4608.43       4616.39       401.73 o                         
  -1   2   5       2597.51       2615.62       115.71 o                         
   0   2   5         83.72         90.48         6.38 o                         
   1   2   5       2597.45       2587.81       103.71 o                         
   2   2   5       4611.38       4662.56       238.25 o                         
   3   2   5          2.29          5.24         5.70 o                         
   4   2   5        162.90        135.04        17.77 o                         
   5   2   5          6.02         -6.48        10.29 o                         
   6   2   5         17.43         11.26        17.39 o                         
   7   2   5          2.30          3.61        19.20 o                         
   8   2   5          1.30         13.39        20.32 o                         
   9   2   5          3.78        -24.73        24.73 o                         
  -8   3   5          5.53        -11.51        24.15 o                         
  -7   3   5         17.04         34.76        21.02 o                         
  -6   3   5         41.22         51.61        22.57 o                         
  -5   3   5        154.55        153.50        21.24 o                         
  -4   3   5        261.41        302.07        27.82 o                         
  -3   3   5        138.83        121.59        13.20 o                         
  -2   3   5       1102.18       1022.25        65.38 o                         
  -1   3   5       1427.29       1289.00        60.51 o                         
   0   3   5       1130.39        929.47        43.52 o                         
   1   3   5       1427.56       1453.80       106.50 o                         
   2   3   5       1102.34       1402.68        93.34 o                         
   3   3   5        138.47        117.55        14.06 o                         
   4   3   5        260.80        260.06        29.27 o                         
   5   3   5        154.50        203.84        71.97 o                         
   6   3   5         41.30         52.47        26.41 o                         
   7   3   5         17.04         23.29        20.04 o                         
   8   3   5          5.53         -8.92        19.36 o                         
  -8   4   5          4.39        -41.79        50.65 o                         
  -7   4   5         10.43         12.39        18.49 o                         
  -6   4   5         62.96         66.62        42.77 o                         
  -5   4   5         13.95         14.20         9.68 o                         
  -4   4   5         16.42         25.61         8.10 o                         
  -3   4   5         44.49         40.40         8.09 o                         
  -2   4   5        713.11        671.04        43.56 o                         
  -1   4   5         79.15         64.89         6.86 o                         
   0   4   5       1744.97       1706.16        69.55 o                         
   1   4   5         79.30         76.39         7.11 o                         
   2   4   5        713.00        656.79        35.50 o                         
   3   4   5         44.60         42.23         8.25 o                         
   4   4   5         16.48         25.98         8.38 o                         
   5   4   5         13.85         -0.69        14.06 o                         
   6   4   5         62.88         87.80        40.76 o                         
   7   4   5         10.47        -15.30        15.30 o                         
   8   4   5          4.37          2.22        19.89 o                         
  -8   5   5         24.17          4.71        25.84 o                         
  -7   5   5        103.73         69.69        28.49 o                         
  -6   5   5          9.45         11.55        19.25 o                         
  -5   5   5        194.09        189.09        24.67 o                         
  -4   5   5       1014.76       1091.97        60.36 o                         
  -3   5   5        335.46        360.37        29.78 o                         
  -2   5   5       4683.53       5139.15       202.43 o                         
  -1   5   5       2016.08       2112.10        80.15 o                         
   0   5   5        132.96        133.65        14.98 o                         
   1   5   5       2014.68       2139.87        87.36 o                         
   2   5   5       4684.98       4973.78       184.56 o                         
   3   5   5        335.82        364.20        41.04 o                         
   4   5   5       1013.28       1090.82        69.22 o                         
   5   5   5        193.80        152.50        33.27 o                         
   6   5   5          9.46         17.65        18.15 o                         
   7   5   5        103.78        162.79        36.36 o                         
   8   5   5         24.17         23.68        34.35 o                         
  -8   6   5         19.44         43.54        24.65 o                         
  -7   6   5          1.52         -2.22        19.46 o                         
  -6   6   5        249.23        268.67        41.99 o                         
  -5   6   5        233.00        266.96        42.94 o                         
  -4   6   5        634.52        703.07        53.37 o                         
  -3   6   5       1770.22       1901.67       109.86 o                         
  -2   6   5         90.39        115.56        13.20 o                         
  -1   6   5       1814.45       1863.25        66.09 o                         
   0   6   5        281.37        287.73        16.62 o                         
   1   6   5       1814.17       1897.24        85.65 o                         
   2   6   5         90.58         97.44         9.81 o                         
   3   6   5       1770.37       1830.77        88.41 o                         
   4   6   5        634.14        668.85        53.82 o                         
   5   6   5        233.24        221.21        38.86 o                         
   6   6   5        249.41        288.99        55.43 o                         
   7   6   5          1.52        -14.70        14.70 o                         
   8   6   5         19.46          6.25        19.47 o                         
  -8   7   5          2.65        -17.11        20.55 o                         
  -7   7   5          5.51         -9.04        26.83 o                         
  -6   7   5          3.94        -12.88        12.88 o                         
  -5   7   5        130.47        124.85        20.01 o                         
  -4   7   5         49.47         62.29        13.29 o                         
  -3   7   5        127.64         94.94        16.22 o                         
  -2   7   5         20.37         18.78         3.94 o                         
  -1   7   5        190.07        210.87        11.46 o                         
   0   7   5         29.93         24.31         7.09 o                         
   1   7   5        190.07        204.63        17.92 o                         
   2   7   5         20.30         18.00         4.63 o                         
   3   7   5        128.17        116.60        12.82 o                         
   4   7   5         49.49         59.67        14.29 o                         
   5   7   5        130.21        206.93        65.01 o                         
   6   7   5          3.93         13.09        19.63 o                         
   7   7   5          5.50         -7.04        19.55 o                         
   8   7   5          2.65         -3.07        29.66 o                         
  -7   8   5          0.75        -16.40        16.40 o                         
  -6   8   5          5.86        -14.46        27.94 o                         
  -5   8   5         34.22         23.74        11.88 o                         
  -4   8   5         43.20         38.22        14.60 o                         
  -3   8   5         70.85         59.75        12.42 o                         
  -2   8   5         61.86         48.49         5.77 o                         
  -1   8   5        177.00        206.01        13.28 o                         
   0   8   5        116.98        109.04        10.85 o                         
   1   8   5        176.80        212.02        16.08 o                         
   2   8   5         61.92         61.53         7.92 o                         
   3   8   5         70.90         76.47         9.94 o                         
   4   8   5         43.11         60.67        17.24 o                         
   5   8   5         34.15         46.12        16.75 o                         
   6   8   5          5.86         31.85        17.69 o                         
   7   8   5          0.75        -11.73        28.51 o                         
  -7   9   5          6.33        -22.56        28.93 o                         
  -6   9   5          2.37         -2.00        19.82 o                         
  -5   9   5          5.97          1.08        10.13 o                         
  -4   9   5         54.67         46.28        11.11 o                         
  -3   9   5         22.55         22.96         5.39 o                         
  -2   9   5        113.26        112.61         9.58 o                         
  -1   9   5         14.48         14.41         3.10 o                         
   0   9   5        918.63        918.97        50.84 o                         
   1   9   5         14.41          8.15         4.72 o                         
   2   9   5        113.02        111.84        12.35 o                         
   3   9   5         22.40         14.27         8.37 o                         
   4   9   5         54.64         66.57        15.38 o                         
   5   9   5          6.01         -1.70        11.41 o                         
   6   9   5          2.36          1.58        13.31 o                         
   7   9   5          6.35         -5.12        16.22 o                         
  -7  10   5          9.48         25.26        30.26 o                         
  -6  10   5         14.50          4.26        29.02 o                         
  -5  10   5         33.06          7.23        10.67 o                         
  -4  10   5         57.36         44.79         9.30 o                         
  -3  10   5        136.05        129.34        11.39 o                         
  -2  10   5        232.94        278.03        16.16 o                         
  -1  10   5          4.85          5.64         2.57 o                         
   0  10   5         45.69         51.91        10.70 o                         
   1  10   5          4.76          7.31         5.44 o                         
   2  10   5        233.25        194.00        18.62 o                         
   3  10   5        136.27        142.24        18.98 o                         
   4  10   5         57.25         48.51        13.58 o                         
   5  10   5         33.06         16.72        13.09 o                         
   6  10   5         14.51         20.82        14.51 o                         
   7  10   5          9.49         -3.50        26.44 o                         
  -6  11   5          7.49        -13.74        13.74 o                         
  -5  11   5         27.39         31.66        16.50 o                         
  -4  11   5         16.73         26.48         7.19 o                         
  -3  11   5          5.83          2.11         4.89 o                         
  -2  11   5         40.96         32.21         5.42 o                         
  -1  11   5        122.65         99.66        11.84 o                         
   0  11   5         77.24         88.22        13.16 o                         
   1  11   5        122.65        127.49        18.79 o                         
   2  11   5         41.00         30.78        10.26 o                         
   3  11   5          5.80          1.24        10.16 o                         
   4  11   5         16.74         -9.42        15.58 o                         
   5  11   5         27.33         27.10        16.73 o                         
   6  11   5          7.48         -1.91        26.23 o                         
  -6  12   5          5.68         25.23        19.86 o                         
  -5  12   5         15.42         19.66        14.71 o                         
  -4  12   5         28.74         59.34        12.08 o                         
  -3  12   5         42.01         42.30         9.56 o                         
  -2  12   5        155.67        132.60        10.03 o                         
  -1  12   5        152.63        156.48        14.51 o                         
   0  12   5        110.23        113.60        15.61 o                         
   1  12   5        152.52        155.43        18.53 o                         
   2  12   5        155.14        137.32        20.07 o                         
   3  12   5         42.14         40.37        14.15 o                         
   4  12   5         28.74         48.53        15.37 o                         
   5  12   5         15.42         40.46        17.58 o                         
   6  12   5          5.68        -16.13        16.13 o                         
  -5  13   5          1.85         -2.13        15.07 o                         
  -4  13   5          8.30          5.25        11.93 o                         
  -3  13   5          3.38         11.01        10.89 o                         
  -2  13   5          3.61         -3.79         3.79 o                         
  -1  13   5          7.56          5.32         7.91 o                         
   0  13   5         86.78         97.85        14.74 o                         
   1  13   5          7.48         12.52         8.64 o                         
   2  13   5          3.59         -4.42         9.24 o                         
   3  13   5          3.37          4.52         8.72 o                         
   4  13   5          8.29        -11.62        11.62 o                         
   5  13   5          1.83          1.47        14.28 o                         
  -4  14   5          4.89         14.06        19.52 o                         
  -3  14   5         11.46         17.31         8.18 o                         
  -2  14   5         21.63         15.88        14.83 o                         
  -1  14   5         20.77         16.56         9.30 o                         
   0  14   5         75.88         76.48        14.48 o                         
   1  14   5         20.80         18.70         9.51 o                         
   2  14   5         21.67         26.23        17.18 o                         
   3  14   5         11.47         14.41        10.75 o                         
   4  14   5          4.90         -7.07        12.34 o                         
  -3  15   5          7.85         13.17         9.87 o                         
  -2  15   5          9.27        -16.30        16.30 o                         
  -1  15   5         30.74         10.77         8.90 o                         
   0  15   5          0.00        -13.10        18.42 o                         
   1  15   5         30.62         11.15        12.32 o                         
   2  15   5          9.22        -13.15        21.51 o                         
   3  15   5          7.79        -12.15        15.26 o                         
  -2  16   5         26.24         51.94        26.55 o                         
  -1  16   5         17.49        -16.90        24.99 o                         
   0  16   5         98.60        100.22        22.29 o                         
   1  16   5         17.53          7.53        15.75 o                         
   2  16   5         26.22         39.40        15.11 o                         
   0   0   6        576.60        473.23        32.87 o                         
   1   0   6      28011.62      28388.96      1228.98 o                         
   2   0   6        175.89        161.60        14.49 o                         
   3   0   6          2.15         24.27         6.43 o                         
   4   0   6         87.68        101.82        14.06 o                         
   5   0   6        201.45        192.08        30.38 o                         
   6   0   6          9.38         55.13        17.19 o                         
   7   0   6         21.16        -19.61        19.61 o                         
   8   0   6          1.30        -17.38        17.38 o                         
   9   0   6          0.19        -23.63        23.63 o                         
  -9   1   6          0.06          1.59        17.80 o                         
  -8   1   6          8.42          2.55        20.10 o                         
  -7   1   6          6.52         -5.46        19.44 o                         
  -6   1   6         55.94         55.45        17.80 o                         
  -5   1   6         21.25         32.41        14.23 o                         
  -4   1   6         97.25         68.19        12.39 o                         
  -3   1   6        678.54        630.81        40.53 o                         
  -2   1   6        753.51        715.14        84.93 o                         
  -1   1   6       4589.40       4317.04       224.88 o                         
   0   1   6        274.51        283.17        12.21 o                         
   1   1   6       4593.11       4520.79       194.53 o                         
   2   1   6        751.70        666.20        40.33 o                         
   3   1   6        678.67        605.27        41.02 o                         
   4   1   6         97.50         77.83        12.39 o                         
   5   1   6         21.32         13.33        10.78 o                         
   6   1   6         55.88         63.12        22.61 o                         
   7   1   6          6.50         34.23        19.24 o                         
   8   1   6          8.44         12.04        20.51 o                         
   9   1   6          0.06         -2.56        42.29 o                         
  -9   2   6          1.01        -30.56        35.55 o                         
  -8   2   6          5.30        -15.41        15.41 o                         
  -7   2   6         10.24          6.79        25.02 o                         
  -6   2   6         50.06         55.23        27.43 o                         
  -5   2   6         37.48         37.93        15.59 o                         
  -4   2   6        222.16        217.59        30.50 o                         
  -3   2   6        257.16        259.72        22.56 o                         
  -2   2   6         45.79         46.89         7.05 o                         
  -1   2   6       8900.34       7831.02       487.16 o                         
   0   2   6        103.24         99.78         6.86 o                         
   1   2   6       8902.92       7837.94       303.48 o                         
   2   2   6         45.78         34.84         6.97 o                         
   3   2   6        256.40        209.51        18.62 o                         
   4   2   6        221.92        204.58        25.97 o                         
   5   2   6         37.53         62.35        40.52 o                         
   6   2   6         50.16         57.44        25.24 o                         
   7   2   6         10.24         -4.79        18.45 o                         
   8   2   6          5.30        -21.19        22.20 o                         
   9   2   6          1.01        -37.72        37.72 o                         
  -8   3   6          0.96         -6.53        19.52 o                         
  -7   3   6         10.37         18.86        22.09 o                         
  -6   3   6          5.13        -12.47        12.47 o                         
  -5   3   6         28.58         22.95        11.24 o                         
  -4   3   6         16.48         24.57         7.81 o                         
  -3   3   6        196.82        217.76        20.64 o                         
  -2   3   6       1136.82       1166.89        79.82 o                         
  -1   3   6        509.04        467.02        24.74 o                         
   0   3   6       1372.08       1366.31        62.08 o                         
   1   3   6        509.98        469.00        45.91 o                         
   2   3   6       1136.57       1195.04        68.42 o                         
   3   3   6        196.73        191.60        17.73 o                         
   4   3   6         16.37         24.01         7.97 o                         
   5   3   6         28.56         27.57        28.42 o                         
   6   3   6          5.15          0.72        15.99 o                         
   7   3   6         10.36         18.46        20.36 o                         
   8   3   6          0.97        -19.30        19.30 o                         
  -8   4   6         18.53         22.42        29.54 o                         
  -7   4   6          2.68        -10.01        17.02 o                         
  -6   4   6        184.79        269.19        96.46 o                         
  -5   4   6         64.29         37.42        22.18 o                         
  -4   4   6        541.10        559.28        34.63 o                         
  -3   4   6       1077.50       1082.16        55.65 o                         
  -2   4   6        169.02        129.48        15.48 o                         
  -1   4   6       1218.79       1231.14        55.43 o                         
   0   4   6       1144.21       1099.70        46.24 o                         
   1   4   6       1218.91       1168.32        50.48 o                         
   2   4   6        169.13        159.51        14.50 o                         
   3   4   6       1076.94       1042.00        56.65 o                         
   4   4   6        540.23        456.41        44.16 o                         
   5   4   6         64.44          4.96        36.16 o                         
   6   4   6        184.77        221.67        41.01 o                         
   7   4   6          2.69        -16.48        16.48 o                         
   8   4   6         18.54         27.22        27.55 o                         
  -8   5   6         16.57         33.09        26.64 o                         
  -7   5   6          6.67         28.40        20.07 o                         
  -6   5   6        560.61        521.00        62.19 o                         
  -5   5   6         47.40         28.94        23.89 o                         
  -4   5   6        207.96        231.85        33.25 o                         
  -3   5   6       1007.98        989.70        79.97 o                         
  -2   5   6        718.08        773.40        43.08 o                         
  -1   5   6       2516.41       2515.53       101.96 o                         
   0   5   6       6551.63       6980.67       467.14 o                         
   1   5   6       2516.30       2661.00       108.41 o                         
   2   5   6        716.95        731.31        35.34 o                         
   3   5   6       1008.16       1026.47        55.22 o                         
   4   5   6        208.26        202.69        28.68 o                         
   5   5   6         47.37         38.61        28.43 o                         
   6   5   6        560.33        479.28        62.58 o                         
   7   5   6          6.68          7.07        22.45 o                         
   8   5   6         16.55          4.89        29.69 o                         
  -8   6   6          9.88        -29.70        34.59 o                         
  -7   6   6         34.32         27.95        19.55 o                         
  -6   6   6          8.65         20.32        22.74 o                         
  -5   6   6        113.45        131.20        19.68 o                         
  -4   6   6        946.40       1111.67        71.72 o                         
  -3   6   6        196.46        210.18        17.94 o                         
  -2   6   6       1421.95       1448.92       111.66 o                         
  -1   6   6       2135.44       2413.61       135.16 o                         
   0   6   6       1183.83       1294.24        65.80 o                         
   1   6   6       2137.17       2278.75       100.32 o                         
   2   6   6       1421.90       1542.86        61.71 o                         
   3   6   6        197.02        191.94        16.71 o                         
   4   6   6        947.54       1060.94       121.26 o                         
   5   6   6        113.46         85.43        23.45 o                         
   6   6   6          8.70        -18.81        21.60 o                         
   7   6   6         34.33         18.33        19.43 o                         
   8   6   6          9.87         21.65        20.83 o                         
  -8   7   6          9.01         27.43        25.02 o                         
  -7   7   6          4.75        -30.45        32.09 o                         
  -6   7   6          8.21        -12.52        12.52 o                         
  -5   7   6         51.93         63.16        14.42 o                         
  -4   7   6        120.14        108.87        14.38 o                         
  -3   7   6         56.82         64.51        12.35 o                         
  -2   7   6        340.73        399.62        19.85 o                         
  -1   7   6         46.27         46.72         3.88 o                         
   0   7   6        190.41        193.52        14.60 o                         
   1   7   6         46.27         36.48         5.84 o                         
   2   7   6        340.65        384.98        28.87 o                         
   3   7   6         56.96         52.23        12.04 o                         
   4   7   6        119.92        113.49        18.54 o                         
   5   7   6         51.94         57.76        29.42 o                         
   6   7   6          8.24         22.29        19.76 o                         
   7   7   6          4.74         11.64        23.51 o                         
   8   7   6          9.01        -34.95        34.95 o                         
  -7   8   6          1.76        -14.53        14.53 o                         
  -6   8   6         16.93         20.84        17.76 o                         
  -5   8   6         25.13         14.34         9.93 o                         
  -4   8   6         91.66         94.67        15.17 o                         
  -3   8   6         52.98         70.86        10.44 o                         
  -2   8   6         20.25         19.50         4.06 o                         
  -1   8   6         24.76         23.39         2.89 o                         
   0   8   6        593.38        632.13        45.45 o                         
   1   8   6         24.71         28.15         5.52 o                         
   2   8   6         20.15         20.05         5.99 o                         
   3   8   6         52.92         50.81        10.53 o                         
   4   8   6         91.68        117.63        19.84 o                         
   5   8   6         25.08         33.99        13.25 o                         
   6   8   6         16.99         61.89        24.52 o                         
   7   8   6          1.75        -13.15        13.15 o                         
  -7   9   6          1.15        -17.52        17.52 o                         
  -6   9   6          4.57         10.80        14.78 o                         
  -5   9   6         23.01        -11.19        11.19 o                         
  -4   9   6         40.25         40.68        10.73 o                         
  -3   9   6         97.61         77.84         8.72 o                         
  -2   9   6        264.89        275.57        16.35 o                         
  -1   9   6        107.14        109.84         7.28 o                         
   0   9   6         44.22         55.35         8.11 o                         
   1   9   6        107.09         91.83        10.66 o                         
   2   9   6        264.50        281.05        20.08 o                         
   3   9   6         97.46         94.18        14.72 o                         
   4   9   6         40.11         37.75        11.53 o                         
   5   9   6         23.15         17.94        12.78 o                         
   6   9   6          4.56          1.37        14.00 o                         
   7   9   6          1.14          0.44        24.15 o                         
  -7  10   6          4.81        -16.66        20.18 o                         
  -6  10   6         10.32          1.20        34.02 o                         
  -5  10   6          2.70         -0.92         9.73 o                         
  -4  10   6         16.27         25.81         7.99 o                         
  -3  10   6          7.13         -0.45         5.46 o                         
  -2  10   6         31.74         25.35         5.00 o                         
  -1  10   6         85.75         94.97        17.50 o                         
   0  10   6        296.87        297.86        24.42 o                         
   1  10   6         85.60        104.24        12.62 o                         
   2  10   6         31.97         26.85         9.93 o                         
   3  10   6          7.09         20.94         7.90 o                         
   4  10   6         16.24         54.35        13.36 o                         
   5  10   6          2.67          5.22        12.38 o                         
   6  10   6         10.29         -3.24        12.67 o                         
   7  10   6          4.81         20.14        27.02 o                         
  -6  11   6          0.52         24.26        16.28 o                         
  -5  11   6         11.15          2.95         9.57 o                         
  -4  11   6          3.71         -2.89         7.21 o                         
  -3  11   6        106.01        140.81        11.62 o                         
  -2  11   6         27.75         23.86         5.63 o                         
  -1  11   6        160.77        187.76        21.96 o                         
   0  11   6          8.33          2.99         6.21 o                         
   1  11   6        160.40        150.41        17.52 o                         
   2  11   6         27.80          9.76         8.64 o                         
   3  11   6        105.95        137.56        19.08 o                         
   4  11   6          3.73          4.86        10.46 o                         
   5  11   6         11.14         -6.49        14.40 o                         
   6  11   6          0.52        -13.36        14.75 o                         
  -6  12   6          1.87        -13.42        15.93 o                         
  -5  12   6          2.85        -11.99        11.99 o                         
  -4  12   6         13.98          0.69        12.98 o                         
  -3  12   6          7.99         14.39         6.56 o                         
  -2  12   6         20.98         23.68         5.95 o                         
  -1  12   6        125.96        135.65        13.71 o                         
   0  12   6          0.19        -11.42        11.42 o                         
   1  12   6        126.04        114.90        16.59 o                         
   2  12   6         20.95         20.06         9.29 o                         
   3  12   6          8.01          6.41         7.46 o                         
   4  12   6         13.87          5.76         8.63 o                         
   5  12   6          2.85         19.04        15.20 o                         
   6  12   6          1.87          1.94        15.23 o                         
  -5  13   6          1.76          2.88        14.38 o                         
  -4  13   6          2.00         -2.37        13.16 o                         
  -3  13   6         19.34         21.97         5.73 o                         
  -2  13   6         35.79         35.97         8.61 o                         
  -1  13   6         11.56          1.78         7.88 o                         
   0  13   6          6.15          3.68         8.80 o                         
   1  13   6         11.59         16.95        12.11 o                         
   2  13   6         35.73         40.63        12.32 o                         
   3  13   6         19.33         15.61        14.12 o                         
   4  13   6          1.97         -1.92        10.20 o                         
   5  13   6          1.77         -7.23        15.14 o                         
  -4  14   6         21.47         24.07        13.02 o                         
  -3  14   6          6.67          5.45        15.56 o                         
  -2  14   6          2.48         -8.86         8.86 o                         
  -1  14   6         10.30          7.16         9.63 o                         
   0  14   6          0.05         -4.59         8.93 o                         
   1  14   6         10.16         13.75        11.28 o                         
   2  14   6          2.48          9.06         9.50 o                         
   3  14   6          6.67          1.46        10.49 o                         
   4  14   6         21.41         26.69        30.11 o                         
  -3  15   6          1.98         -1.52        13.14 o                         
  -2  15   6         19.49          1.65        14.74 o                         
  -1  15   6          4.99         11.26        10.63 o                         
   0  15   6          4.91          1.20        14.16 o                         
   1  15   6          4.97        -10.89        10.89 o                         
   2  15   6         19.41         15.92        12.78 o                         
   3  15   6          1.98        -12.04        12.04 o                         
  -2  16   6         46.48         59.13        28.36 o                         
  -1  16   6          4.72        -16.22        16.22 o                         
   0  16   6          0.17         10.37        12.75 o                         
   1  16   6          4.69         -1.85        11.53 o                         
   2  16   6         46.54         72.93        17.61 o                         
   1   0   7       3348.25       3240.26       126.72 o                         
   2   0   7       1225.41       1178.49       127.13 o                         
   3   0   7        496.85        458.44        32.60 o                         
   4   0   7         32.13         36.17        10.90 o                         
   5   0   7        116.24        157.30        26.52 o                         
   6   0   7          5.25         35.09        17.16 o                         
   7   0   7         42.29         46.91        34.95 o                         
   8   0   7          5.05          4.75        21.64 o                         
   9   0   7          4.78         22.98        44.03 o                         
  -8   1   7          7.28        -17.86        17.86 o                         
  -7   1   7          2.51         23.00        17.81 o                         
  -6   1   7          1.54        -11.51        13.98 o                         
  -5   1   7         62.11         51.68        15.52 o                         
  -4   1   7        178.37        155.53        19.71 o                         
  -3   1   7        143.87        138.57        15.53 o                         
  -2   1   7        318.06        289.86        20.54 o                         
  -1   1   7       1172.62       1295.64        67.03 o                         
   0   1   7        415.75        379.93        17.30 o                         
   1   1   7       1174.25       1239.69        83.78 o                         
   2   1   7        317.10        339.29        53.60 o                         
   3   1   7        144.28        125.97        13.24 o                         
   4   1   7        178.29        156.74        18.14 o                         
   5   1   7         61.91         73.01        22.09 o                         
   6   1   7          1.51         -4.03        14.57 o                         
   7   1   7          2.50        -17.26        17.26 o                         
   8   1   7          7.28         -4.03        27.07 o                         
  -8   2   7          3.35         -1.68        16.83 o                         
  -7   2   7         47.23         42.03        39.89 o                         
  -6   2   7         27.39         21.36        17.81 o                         
  -5   2   7         15.84          8.78        13.34 o                         
  -4   2   7         39.14         20.50        10.59 o                         
  -3   2   7        474.07        488.28        32.85 o                         
  -2   2   7       1150.65       1091.52        64.40 o                         
  -1   2   7        310.27        311.89        34.11 o                         
   0   2   7         46.49         46.78         3.70 o                         
   1   2   7        309.31        340.28        18.73 o                         
   2   2   7       1149.83       1345.11       110.65 o                         
   3   2   7        474.33        440.47        27.78 o                         
   4   2   7         39.00         35.74        11.26 o                         
   5   2   7         15.72         26.84        16.97 o                         
   6   2   7         27.32         31.69        17.64 o                         
   7   2   7         47.18         30.50        20.60 o                         
   8   2   7          3.35         10.30        21.87 o                         
  -8   3   7          1.93         18.06        18.65 o                         
  -7   3   7          8.72         19.30        17.45 o                         
  -6   3   7         99.47        105.82        29.87 o                         
  -5   3   7         32.88         60.01        16.64 o                         
  -4   3   7          5.35          9.07         7.28 o                         
  -3   3   7       1201.20       1253.24        96.97 o                         
  -2   3   7        995.89       1018.59        67.29 o                         
  -1   3   7        634.26        569.41        25.95 o                         
   0   3   7       2708.32       2565.93       127.40 o                         
   1   3   7        633.34        566.00        38.46 o                         
   2   3   7        996.17        965.57        49.87 o                         
   3   3   7       1200.30       1353.18        84.63 o                         
   4   3   7          5.33          2.84         7.04 o                         
   5   3   7         32.77         35.70        17.59 o                         
   6   3   7         99.42        163.98        34.46 o                         
   7   3   7          8.74          2.70        20.21 o                         
   8   3   7          1.92         14.63        20.19 o                         
  -8   4   7          9.81         18.50        23.30 o                         
  -7   4   7          2.19        -16.56        16.56 o                         
  -6   4   7         27.99         -7.09        14.02 o                         
  -5   4   7         59.97         77.94        14.31 o                         
  -4   4   7        472.01        450.56        33.09 o                         
  -3   4   7        165.01        163.98        15.85 o                         
  -2   4   7       2539.73       2669.59       140.62 o                         
  -1   4   7        132.14        144.92        17.59 o                         
   0   4   7         10.17         10.41         3.13 o                         
   1   4   7        132.19        123.12         9.74 o                         
   2   4   7       2538.39       2589.90       120.87 o                         
   3   4   7        164.52        172.66        17.50 o                         
   4   4   7        472.49        418.80        35.48 o                         
   5   4   7         60.01         68.42        21.58 o                         
   6   4   7         28.03         27.45        26.23 o                         
   7   4   7          2.18         23.55        18.46 o                         
   8   4   7          9.80          3.48        49.96 o                         
  -8   5   7         21.76         -7.07        23.57 o                         
  -7   5   7          9.53         17.41        18.27 o                         
  -6   5   7          7.45          7.81        17.38 o                         
  -5   5   7        224.65        238.75        29.07 o                         
  -4   5   7        197.34        217.79        20.93 o                         
  -3   5   7        498.34        527.48        43.10 o                         
  -2   5   7       1510.17       1561.20        78.75 o                         
  -1   5   7       1380.25       1385.44        58.45 o                         
   0   5   7       4162.51       4050.76       214.32 o                         
   1   5   7       1379.53       1333.20        58.43 o                         
   2   5   7       1512.09       1536.99        65.93 o                         
   3   5   7        497.93        526.62        89.44 o                         
   4   5   7        197.21        198.41        23.95 o                         
   5   5   7        224.69        236.76        39.17 o                         
   6   5   7          7.43         -9.15        31.16 o                         
   7   5   7          9.51         16.47        16.83 o                         
   8   5   7         21.75         11.76        22.68 o                         
  -8   6   7          6.42         -0.83        22.58 o                         
  -7   6   7         15.66          5.96        30.71 o                         
  -6   6   7         29.46         17.10        17.54 o                         
  -5   6   7         12.98         36.99        13.38 o                         
  -4   6   7         77.02         73.03        15.95 o                         
  -3   6   7        519.58        570.65        34.48 o                         
  -2   6   7       1938.94       1917.10        94.59 o                         
  -1   6   7        328.01        345.71        17.19 o                         
   0   6   7       3557.42       3981.11       205.18 o                         
   1   6   7        328.23        354.00        19.71 o                         
   2   6   7       1941.01       2055.36        97.05 o                         
   3   6   7        519.57        513.40        31.56 o                         
   4   6   7         77.23         72.61        15.43 o                         
   5   6   7         12.98         34.62        21.57 o                         
   6   6   7         29.40         12.01        35.55 o                         
   7   6   7         15.64         13.58        24.15 o                         
   8   6   7          6.43         19.47        20.25 o                         
  -8   7   7          6.47         -9.37        24.38 o                         
  -7   7   7          2.53          3.31        18.69 o                         
  -6   7   7         10.96          4.65        22.47 o                         
  -5   7   7         42.67         47.41        12.35 o                         
  -4   7   7        135.90        147.12        18.27 o                         
  -3   7   7        142.80        175.74        15.39 o                         
  -2   7   7         96.44         96.77        12.62 o                         
  -1   7   7        107.99        110.16         5.96 o                         
   0   7   7        385.88        463.22        24.45 o                         
   1   7   7        107.99         99.88        10.26 o                         
   2   7   7         96.21        106.38        11.78 o                         
   3   7   7        142.79        146.02        16.67 o                         
   4   7   7        135.84        133.26        21.01 o                         
   5   7   7         42.61         49.85        16.09 o                         
   6   7   7         10.98         13.89        15.80 o                         
   7   7   7          2.53         -6.92        16.18 o                         
   8   7   7          6.46         17.79        33.72 o                         
  -7   8   7          1.72        -16.26        19.70 o                         
  -6   8   7          5.07          3.58        15.28 o                         
  -5   8   7         54.51         56.78        17.66 o                         
  -4   8   7         38.44         40.40        12.66 o                         
  -3   8   7        115.99        128.89        13.22 o                         
  -2   8   7         80.26         88.28         7.40 o                         
  -1   8   7        287.74        299.74        15.05 o                         
   0   8   7         45.63         38.70         7.05 o                         
   1   8   7        287.94        313.84        20.28 o                         
   2   8   7         80.30         76.09         9.47 o                         
   3   8   7        116.33        114.40        15.10 o                         
   4   8   7         38.41         32.74        13.86 o                         
   5   8   7         54.37         71.65        17.13 o                         
   6   8   7          5.08          5.50        21.88 o                         
   7   8   7          1.72         11.98        16.72 o                         
  -7   9   7          9.70        -14.53        19.19 o                         
  -6   9   7         10.62         -0.50        15.60 o                         
  -5   9   7          7.62          5.62        17.81 o                         
  -4   9   7         85.34         81.75        20.94 o                         
  -3   9   7        126.05        110.54        10.43 o                         
  -2   9   7         22.58         20.39         3.79 o                         
  -1   9   7        858.42        853.64        47.84 o                         
   0   9   7          5.95          6.74         5.06 o                         
   1   9   7        859.03        987.63        46.84 o                         
   2   9   7         22.59         10.07         7.26 o                         
   3   9   7        126.34        135.03        17.82 o                         
   4   9   7         85.33         99.74        17.65 o                         
   5   9   7          7.60         -7.04         9.46 o                         
   6   9   7         10.59        -11.18        13.33 o                         
   7   9   7          9.72        -15.53        15.53 o                         
  -7  10   7          2.69        -11.03        38.23 o                         
  -6  10   7          5.23        -16.53        18.50 o                         
  -5  10   7         23.19         22.28        22.48 o                         
  -4  10   7          1.93         -9.19         9.19 o                         
  -3  10   7         93.44         97.72         9.73 o                         
  -2  10   7         35.98         40.50         5.56 o                         
  -1  10   7         39.96         47.07        10.83 o                         
   0  10   7        193.17        205.91        22.54 o                         
   1  10   7         39.95         58.93        12.14 o                         
   2  10   7         35.93         24.01         8.51 o                         
   3  10   7         93.78         87.33        14.67 o                         
   4  10   7          1.91         19.19         9.49 o                         
   5  10   7         23.22         35.00        13.16 o                         
   6  10   7          5.21         -1.82        14.18 o                         
   7  10   7          2.70         -8.48        14.89 o                         
  -6  11   7          4.84          1.57        12.39 o                         
  -5  11   7          2.25         11.68         9.46 o                         
  -4  11   7          7.31         -2.48         7.46 o                         
  -3  11   7          0.95         -1.83         4.65 o                         
  -2  11   7          0.45         -0.55         3.44 o                         
  -1  11   7        104.95        112.84        13.67 o                         
   0  11   7          0.70         -0.12         6.89 o                         
   1  11   7        104.97        107.90        14.97 o                         
   2  11   7          0.45         -1.83         6.55 o                         
   3  11   7          0.94          2.34         7.11 o                         
   4  11   7          7.28         17.90        11.51 o                         
   5  11   7          2.25         -7.40        13.64 o                         
   6  11   7          4.85         22.14        14.81 o                         
  -6  12   7          7.83         43.68        61.12 o                         
  -5  12   7          5.27         11.26        11.45 o                         
  -4  12   7          2.94          3.99         7.45 o                         
  -3  12   7         38.98         41.71         6.77 o                         
  -2  12   7         19.79         18.77         6.13 o                         
  -1  12   7        106.41         93.44        15.75 o                         
   0  12   7          3.83         15.55         7.23 o                         
   1  12   7        106.17        105.92        16.71 o                         
   2  12   7         19.91         12.67         7.96 o                         
   3  12   7         38.96         33.26        18.90 o                         
   4  12   7          2.98        -12.79        23.56 o                         
   5  12   7          5.28          1.33        13.79 o                         
   6  12   7          7.84         24.90        18.01 o                         
  -5  13   7          0.01          0.90        18.23 o                         
  -4  13   7          1.26         -7.89         7.89 o                         
  -3  13   7         16.48         21.73         7.05 o                         
  -2  13   7          2.09         -8.32         8.32 o                         
  -1  13   7         15.25          8.24        11.11 o                         
   0  13   7          0.30        -11.78        18.24 o                         
   1  13   7         15.21         14.91         8.19 o                         
   2  13   7          2.08         -8.38         8.38 o                         
   3  13   7         16.49         23.96        11.08 o                         
   4  13   7          1.26         18.68        15.16 o                         
   5  13   7          0.01        -13.93        13.93 o                         
  -4  14   7          8.67          1.24        15.82 o                         
  -3  14   7          3.86         -5.47         5.47 o                         
  -2  14   7          7.28         -1.06        13.91 o                         
  -1  14   7         19.50         10.87        18.08 o                         
   0  14   7         29.33         35.11        14.49 o                         
   1  14   7         19.45         19.58         8.37 o                         
   2  14   7          7.28         -0.31         8.77 o                         
   3  14   7          3.91         10.57        10.30 o                         
   4  14   7          8.71        -12.19        12.19 o                         
  -3  15   7          4.90          7.42        17.09 o                         
  -2  15   7          1.10         -0.67        10.64 o                         
  -1  15   7         17.73         15.01        13.29 o                         
   0  15   7         13.00         -0.17        11.54 o                         
   1  15   7         17.71         31.40        13.20 o                         
   2  15   7          1.10          7.46        11.42 o                         
   3  15   7          4.93         -6.83        18.91 o                         
  -1  16   7         21.77         -9.13        18.88 o                         
   0  16   7         18.47         -0.95        12.22 o                         
   1  16   7         21.81         21.84        13.72 o                         
   0   0   8       5152.30       4827.86       244.46 o                         
   1   0   8       2344.49       2202.66        88.00 o                         
   2   0   8        358.64        279.86        32.15 o                         
   3   0   8       2100.42       2373.01       128.41 o                         
   4   0   8         70.89         78.43        12.54 o                         
   5   0   8         33.25         37.72        12.03 o                         
   6   0   8          1.90        -12.04        13.71 o                         
   7   0   8          2.69         11.40        19.58 o                         
   8   0   8          1.71         45.98        25.19 o                         
  -8   1   8          1.40          2.72        34.86 o                         
  -7   1   8          8.54        -10.67        15.97 o                         
  -6   1   8         30.31         33.77        16.74 o                         
  -5   1   8         18.15         21.64        12.25 o                         
  -4   1   8          0.71         -6.73         6.73 o                         
  -3   1   8        272.69        276.10        23.74 o                         
  -2   1   8       1713.01       1594.07        84.72 o                         
  -1   1   8       1996.91       2095.81        93.86 o                         
   0   1   8       1351.57       1303.93        62.63 o                         
   1   1   8       1996.48       1889.40        97.82 o                         
   2   1   8       1715.13       1616.23        88.29 o                         
   3   1   8        271.50        286.59        34.84 o                         
   4   1   8          0.69         -0.64         8.33 o                         
   5   1   8         18.17         63.06        18.21 o                         
   6   1   8         30.33         21.15        33.66 o                         
   7   1   8          8.53        -18.23        18.23 o                         
   8   1   8          1.40          5.46        19.92 o                         
  -8   2   8          1.63         -6.27        16.62 o                         
  -7   2   8          1.02          0.27        21.76 o                         
  -6   2   8          3.49         30.20        18.29 o                         
  -5   2   8        128.79        113.18        22.86 o                         
  -4   2   8        118.31        123.90        19.37 o                         
  -3   2   8        276.91        316.41        42.99 o                         
  -2   2   8       2920.49       2794.01       143.39 o                         
  -1   2   8        614.78        636.91        36.21 o                         
   0   2   8       1388.70       1395.64        51.83 o                         
   1   2   8        614.44        606.86        31.30 o                         
   2   2   8       2918.27       2838.47       232.05 o                         
   3   2   8        277.03        277.71        27.55 o                         
   4   2   8        118.50        110.01        15.89 o                         
   5   2   8        128.92        117.58        26.69 o                         
   6   2   8          3.50         22.09        17.08 o                         
   7   2   8          1.01          8.87        17.23 o                         
   8   2   8          1.63        -19.18        19.45 o                         
  -8   3   8          0.04        -11.90        16.34 o                         
  -7   3   8         14.13        -25.69        26.77 o                         
  -6   3   8         30.58         15.10        16.00 o                         
  -5   3   8         25.07         25.66        13.22 o                         
  -4   3   8         49.15         49.99        10.62 o                         
  -3   3   8         41.26         21.84        21.45 o                         
  -2   3   8        380.96        367.95        24.48 o                         
  -1   3   8         63.24         60.66         5.88 o                         
   0   3   8        342.64        377.94        18.41 o                         
   1   3   8         63.26         66.23         5.79 o                         
   2   3   8        381.01        373.05        22.57 o                         
   3   3   8         41.43         38.15         8.68 o                         
   4   3   8         49.26         25.50         9.04 o                         
   5   3   8         24.89         -0.77        12.72 o                         
   6   3   8         30.51         73.04        22.95 o                         
   7   3   8         14.16        -18.61        18.61 o                         
   8   3   8          0.04          5.92        31.28 o                         
  -8   4   8          1.66         23.61        24.38 o                         
  -7   4   8         24.58         17.44        18.49 o                         
  -6   4   8          5.32         -5.95        13.97 o                         
  -5   4   8          1.70          1.61         9.69 o                         
  -4   4   8        214.54        233.18        22.46 o                         
  -3   4   8        480.84        501.44        37.97 o                         
  -2   4   8        251.60        271.11        24.17 o                         
  -1   4   8        251.77        258.77        17.05 o                         
   0   4   8       2916.89       2874.58       268.26 o                         
   1   4   8        251.97        267.54        14.99 o                         
   2   4   8        252.29        249.34        18.69 o                         
   3   4   8        481.01        466.22        27.13 o                         
   4   4   8        214.46        220.15        26.59 o                         
   5   4   8          1.67         -2.83        11.71 o                         
   6   4   8          5.29         -4.18        14.47 o                         
   7   4   8         24.58         33.55        29.96 o                         
   8   4   8          1.67        -19.50        19.50 o                         
  -8   5   8         12.62          0.99        31.61 o                         
  -7   5   8         24.27         30.73        20.45 o                         
  -6   5   8         17.56         18.25        15.24 o                         
  -5   5   8        117.49        123.42        20.22 o                         
  -4   5   8         81.36         91.42        13.26 o                         
  -3   5   8        333.47        391.99        30.81 o                         
  -2   5   8       1271.71       1224.41        88.86 o                         
  -1   5   8        685.82        703.25        32.86 o                         
   0   5   8        737.97        804.32        41.04 o                         
   1   5   8        686.39        699.55        33.25 o                         
   2   5   8       1269.27       1391.04       118.70 o                         
   3   5   8        333.21        316.61        23.24 o                         
   4   5   8         81.60         58.09        18.14 o                         
   5   5   8        117.46        124.81        28.47 o                         
   6   5   8         17.58         -4.98        15.54 o                         
   7   5   8         24.28         39.53        23.20 o                         
   8   5   8         12.59         27.07        20.38 o                         
  -8   6   8         15.92          5.00        24.22 o                         
  -7   6   8          7.48         28.62        17.72 o                         
  -6   6   8          4.28         -9.57        12.38 o                         
  -5   6   8         67.92         32.86        15.60 o                         
  -4   6   8        197.45        199.13        20.31 o                         
  -3   6   8        280.87        288.31        46.97 o                         
  -2   6   8        277.11        352.66        24.73 o                         
  -1   6   8        888.06        940.35        40.11 o                         
   0   6   8        317.60        324.23        18.10 o                         
   1   6   8        889.31       1002.76        69.49 o                         
   2   6   8        276.40        297.69        37.54 o                         
   3   6   8        280.96        301.74        30.50 o                         
   4   6   8        197.13        177.39        22.98 o                         
   5   6   8         68.00        105.66        26.33 o                         
   6   6   8          4.31          6.02        16.51 o                         
   7   6   8          7.47        -18.42        18.47 o                         
   8   6   8         15.94        -10.13        30.71 o                         
  -8   7   8          1.19          3.84        24.52 o                         
  -7   7   8          5.71         36.42        23.73 o                         
  -6   7   8         22.02         28.07        18.80 o                         
  -5   7   8         27.86         24.89        14.01 o                         
  -4   7   8        249.83        230.16        21.42 o                         
  -3   7   8        120.11        130.80        12.82 o                         
  -2   7   8         30.82         35.62         7.74 o                         
  -1   7   8         19.99         21.41         2.55 o                         
   0   7   8         57.25         64.24         8.00 o                         
   1   7   8         20.01         22.80         5.25 o                         
   2   7   8         30.72         45.93        11.05 o                         
   3   7   8        120.16        130.96        18.33 o                         
   4   7   8        250.05        279.30        31.27 o                         
   5   7   8         27.97         61.27        16.68 o                         
   6   7   8         22.03         67.49        22.59 o                         
   7   7   8          5.73        -19.52        22.44 o                         
   8   7   8          1.19         18.86        22.86 o                         
  -7   8   8          2.38          6.72        17.17 o                         
  -6   8   8          6.92        -15.81        15.81 o                         
  -5   8   8         28.68         26.25        13.15 o                         
  -4   8   8        134.09        128.31        15.09 o                         
  -3   8   8        234.20        248.49        33.73 o                         
  -2   8   8         49.20         53.46         7.15 o                         
  -1   8   8         60.37         61.73         6.91 o                         
   0   8   8         10.45         13.47         5.01 o                         
   1   8   8         60.74         77.23         9.61 o                         
   2   8   8         49.32         45.84         8.97 o                         
   3   8   8        234.64        281.65        29.77 o                         
   4   8   8        133.99        154.96        21.62 o                         
   5   8   8         28.74         21.75        10.50 o                         
   6   8   8          6.92         12.61        14.07 o                         
   7   8   8          2.38         15.00        17.05 o                         
  -7   9   8         18.13         30.49        30.08 o                         
  -6   9   8          0.67          1.75        21.78 o                         
  -5   9   8         13.09         19.52        12.78 o                         
  -4   9   8         45.79         34.13        11.02 o                         
  -3   9   8          7.74          4.30         6.92 o                         
  -2   9   8        190.64        198.35        13.75 o                         
  -1   9   8         66.55         62.46         7.45 o                         
   0   9   8         12.11          5.84         7.75 o                         
   1   9   8         66.72         58.01        10.00 o                         
   2   9   8        190.83        182.98        20.14 o                         
   3   9   8          7.77         11.39         7.94 o                         
   4   9   8         45.97         48.90        13.45 o                         
   5   9   8         13.09          3.89        16.13 o                         
   6   9   8          0.67          3.70        14.70 o                         
   7   9   8         18.15         -0.92        16.73 o                         
  -7  10   8          0.44         13.03        19.72 o                         
  -6  10   8          0.79         -1.53        15.69 o                         
  -5  10   8          1.62         -4.83        14.09 o                         
  -4  10   8         24.98          8.17         9.44 o                         
  -3  10   8         21.70         13.57         9.03 o                         
  -2  10   8         53.55         53.38         5.92 o                         
  -1  10   8          6.78          8.38         5.27 o                         
   0  10   8        389.32        466.62        31.81 o                         
   1  10   8          6.66          4.88         5.54 o                         
   2  10   8         53.72         36.58        10.88 o                         
   3  10   8         21.64         36.68        19.66 o                         
   4  10   8         25.05         12.94        20.22 o                         
   5  10   8          1.61          9.54        16.12 o                         
   6  10   8          0.80         13.30        13.67 o                         
   7  10   8          0.44        -16.33        19.05 o                         
  -6  11   8          0.01        -11.97        11.97 o                         
  -5  11   8         29.28         34.44        14.50 o                         
  -4  11   8         10.31         19.72        14.27 o                         
  -3  11   8         11.69         13.10         4.90 o                         
  -2  11   8         14.11         16.16         3.68 o                         
  -1  11   8         31.75         24.32         7.15 o                         
   0  11   8          3.97         -5.09         5.89 o                         
   1  11   8         31.78         30.89         8.50 o                         
   2  11   8         14.23         37.33        12.59 o                         
   3  11   8         11.63          3.56         7.96 o                         
   4  11   8         10.35          8.75        10.95 o                         
   5  11   8         29.31         43.87        16.20 o                         
   6  11   8          0.01          1.61        13.98 o                         
  -6  12   8          3.25         16.36        18.65 o                         
  -5  12   8          8.55         17.59        12.70 o                         
  -4  12   8         23.47          5.25         7.68 o                         
  -3  12   8         72.81         75.51         8.47 o                         
  -2  12   8         17.34         -7.26         7.26 o                         
  -1  12   8         96.64         97.81        15.06 o                         
   0  12   8         81.61         79.66        16.20 o                         
   1  12   8         96.93         92.05        14.57 o                         
   2  12   8         17.26         26.75        10.37 o                         
   3  12   8         72.94         79.58        20.20 o                         
   4  12   8         23.50         52.71        16.13 o                         
   5  12   8          8.59        -10.74        13.93 o                         
   6  12   8          3.26         23.77        17.66 o                         
  -5  13   8          8.70         -5.44        16.36 o                         
  -4  13   8          2.95         -2.89        12.78 o                         
  -3  13   8          3.11          7.00         5.55 o                         
  -2  13   8         15.38          2.44        13.68 o                         
  -1  13   8          4.72          1.28        12.75 o                         
   0  13   8         56.67         49.11        16.27 o                         
   1  13   8          4.70         19.81        10.36 o                         
   2  13   8         15.38         -5.84         7.67 o                         
   3  13   8          3.12          6.74         9.23 o                         
   4  13   8          2.95          5.31        13.67 o                         
   5  13   8          8.71         29.77        21.09 o                         
  -4  14   8         15.48          7.49        17.47 o                         
  -3  14   8          6.38         -4.09         7.54 o                         
  -2  14   8          3.72        -14.02        14.02 o                         
  -1  14   8          0.11         -6.31        13.27 o                         
   0  14   8         23.60          9.47        11.29 o                         
   1  14   8          0.11         -8.69         8.93 o                         
   2  14   8          3.71         -1.75         8.88 o                         
   3  14   8          6.37         -9.03         9.80 o                         
   4  14   8         15.48          4.91        11.79 o                         
  -3  15   8          6.29         36.74        20.05 o                         
  -2  15   8         44.71         51.25        15.09 o                         
  -1  15   8         19.61         10.91        19.26 o                         
   0  15   8         14.98         29.51        17.22 o                         
   1  15   8         19.63         11.39        11.85 o                         
   2  15   8         44.71         25.78        13.82 o                         
   3  15   8          6.28         -0.75        12.80 o                         
  -1  16   8         13.21         -9.24        12.53 o                         
   0  16   8         14.05         38.28        15.26 o                         
   1  16   8         13.20          7.81        14.93 o                         
   1   0   9       6589.30       6556.23       255.88 o                         
   2   0   9        772.32        657.33        45.87 o                         
   3   0   9         24.24         51.65         9.02 o                         
   4   0   9        125.91        124.57        15.99 o                         
   5   0   9        141.68        148.41        27.51 o                         
   6   0   9         30.73         58.67        20.00 o                         
   7   0   9         15.15         16.63        19.57 o                         
   8   0   9          3.79        -21.07        21.07 o                         
  -8   1   9          0.66         -7.47        25.56 o                         
  -7   1   9          5.36         -2.35        19.03 o                         
  -6   1   9         33.92         29.44        16.78 o                         
  -5   1   9         73.53         96.78        19.09 o                         
  -4   1   9         21.53         34.68         8.64 o                         
  -3   1   9        106.28        111.19        14.16 o                         
  -2   1   9       1363.81       1364.55        72.23 o                         
  -1   1   9        573.65        531.31        44.67 o                         
   0   1   9       2074.10       1959.68        87.87 o                         
   1   1   9        572.37        592.37        33.58 o                         
   2   1   9       1362.47       1295.93        78.54 o                         
   3   1   9        106.84         85.39        12.42 o                         
   4   1   9         21.59         18.10         7.47 o                         
   5   1   9         73.58         71.48        19.98 o                         
   6   1   9         33.94         28.68        21.02 o                         
   7   1   9          5.35         25.55        19.35 o                         
   8   1   9          0.65          6.34        22.14 o                         
  -8   2   9          5.29         11.05        19.25 o                         
  -7   2   9         12.00         -0.49        17.89 o                         
  -6   2   9         24.10         23.64        15.98 o                         
  -5   2   9        206.45        230.50        26.88 o                         
  -4   2   9         77.17         80.24        14.12 o                         
  -3   2   9         21.89         14.18         7.61 o                         
  -2   2   9        890.65        973.34        63.29 o                         
  -1   2   9         62.15         63.08         6.21 o                         
   0   2   9        295.22        281.07        13.01 o                         
   1   2   9         62.16         51.82         7.90 o                         
   2   2   9        890.50        842.09        44.53 o                         
   3   2   9         21.63         14.98         8.24 o                         
   4   2   9         77.06         86.66        12.66 o                         
   5   2   9        206.42        222.92        38.13 o                         
   6   2   9         24.17         51.74        19.77 o                         
   7   2   9         12.03         17.87        19.57 o                         
   8   2   9          5.30         28.87        50.35 o                         
  -8   3   9          1.78         -7.89        29.20 o                         
  -7   3   9          2.87         10.79        16.99 o                         
  -6   3   9          3.05         11.28        16.54 o                         
  -5   3   9        115.27        113.51        23.28 o                         
  -4   3   9        249.88        212.15        23.10 o                         
  -3   3   9         79.37         82.37        15.03 o                         
  -2   3   9        328.30        415.44        33.49 o                         
  -1   3   9          4.39          7.82         4.40 o                         
   0   3   9         13.20         24.54         4.69 o                         
   1   3   9          4.48          6.63         2.08 o                         
   2   3   9        328.02        346.55        21.69 o                         
   3   3   9         78.97         82.43        25.37 o                         
   4   3   9        249.78        227.74        25.96 o                         
   5   3   9        114.98         99.93        24.55 o                         
   6   3   9          3.05        -13.46        13.46 o                         
   7   3   9          2.87        -17.08        17.08 o                         
   8   3   9          1.78        -15.03        19.42 o                         
  -8   4   9          6.65        -16.54        16.54 o                         
  -7   4   9          6.71         45.52        40.12 o                         
  -6   4   9         57.45         35.38        19.84 o                         
  -5   4   9         35.18         16.34        13.28 o                         
  -4   4   9        141.38        157.88        17.23 o                         
  -3   4   9         98.03         92.42        14.26 o                         
  -2   4   9         87.87         84.88         9.48 o                         
  -1   4   9        863.68        800.18        34.33 o                         
   0   4   9         34.66         40.52         5.06 o                         
   1   4   9        862.89        864.87        37.44 o                         
   2   4   9         87.51         70.75         9.31 o                         
   3   4   9         98.18         88.53        11.27 o                         
   4   4   9        141.45        156.66        27.11 o                         
   5   4   9         35.03         40.10        27.19 o                         
   6   4   9         57.51         50.05        18.62 o                         
   7   4   9          6.71          8.62        18.91 o                         
   8   4   9          6.67         -3.80        18.36 o                         
  -8   5   9         14.99         31.38        27.39 o                         
  -7   5   9          0.25         33.30        21.94 o                         
  -6   5   9         50.90         42.41        32.91 o                         
  -5   5   9         39.04         48.24        13.36 o                         
  -4   5   9        217.22        205.96        34.53 o                         
  -3   5   9        577.48        633.94        44.02 o                         
  -2   5   9        137.04        149.19        17.09 o                         
  -1   5   9         24.24         20.17         4.79 o                         
   0   5   9        142.87        137.89        11.24 o                         
   1   5   9         24.39         25.96         4.64 o                         
   2   5   9        137.09        159.27        13.17 o                         
   3   5   9        578.17        566.58        32.29 o                         
   4   5   9        217.26        211.04        26.72 o                         
   5   5   9         38.98         49.61        18.58 o                         
   6   5   9         50.86         37.53        15.91 o                         
   7   5   9          0.25         14.49        36.87 o                         
   8   5   9         15.00         51.71        23.06 o                         
  -8   6   9          7.90        -19.83        22.56 o                         
  -7   6   9          5.14        -17.25        17.25 o                         
  -6   6   9         50.62         43.71        21.61 o                         
  -5   6   9        209.19        236.52        29.38 o                         
  -4   6   9         46.45         41.74        10.60 o                         
  -3   6   9         43.03         37.79         7.12 o                         
  -2   6   9        180.89        196.61        18.39 o                         
  -1   6   9        197.39        230.36        12.38 o                         
   0   6   9          0.38          0.76         2.88 o                         
   1   6   9        196.84        192.45        26.92 o                         
   2   6   9        181.17        161.28        13.86 o                         
   3   6   9         42.87         42.97         9.27 o                         
   4   6   9         46.35         59.52        13.10 o                         
   5   6   9        209.21        334.63        45.76 o                         
   6   6   9         50.67         69.22        25.42 o                         
   7   6   9          5.14        -11.01        21.16 o                         
   8   6   9          7.92        -29.84        29.84 o                         
  -8   7   9          0.07        -31.28        31.28 o                         
  -7   7   9          4.50         -5.90        18.59 o                         
  -6   7   9          0.91          8.96        19.28 o                         
  -5   7   9         28.53         21.86        15.50 o                         
  -4   7   9        228.69        205.50        20.64 o                         
  -3   7   9         54.72         48.62         8.02 o                         
  -2   7   9        113.49        113.21        13.38 o                         
  -1   7   9         68.46         74.92         6.94 o                         
   0   7   9          6.65         -4.35         4.85 o                         
   1   7   9         68.29         86.44         9.79 o                         
   2   7   9        113.29        102.93        10.92 o                         
   3   7   9         54.72         62.21        12.79 o                         
   4   7   9        228.68        190.22        25.55 o                         
   5   7   9         28.57         36.37        12.68 o                         
   6   7   9          0.90          7.25        11.57 o                         
   7   7   9          4.51         12.48        19.36 o                         
   8   7   9          0.06        -37.84        37.84 o                         
  -7   8   9          4.90         -8.82        20.51 o                         
  -6   8   9          6.26         -5.02        15.82 o                         
  -5   8   9          3.13         -3.94        27.57 o                         
  -4   8   9         19.89         25.46        11.40 o                         
  -3   8   9         93.12        139.57        20.97 o                         
  -2   8   9         83.33         81.22         8.72 o                         
  -1   8   9        175.26        183.47        12.89 o                         
   0   8   9        215.24        208.70        17.91 o                         
   1   8   9        174.85        173.51        14.90 o                         
   2   8   9         83.44         90.48        13.10 o                         
   3   8   9         93.14        126.48        18.94 o                         
   4   8   9         19.86         17.42         9.46 o                         
   5   8   9          3.08         13.83         9.62 o                         
   6   8   9          6.29        -14.26        17.38 o                         
   7   8   9          4.89         10.50        15.81 o                         
  -7   9   9          1.03         10.69        19.76 o                         
  -6   9   9          2.15          7.18        23.34 o                         
  -5   9   9          4.42        -10.84        13.08 o                         
  -4   9   9          7.18          0.27         7.47 o                         
  -3   9   9         13.98          2.33         4.84 o                         
  -2   9   9         30.64         23.91         5.21 o                         
  -1   9   9         83.95        102.22        10.94 o                         
   0   9   9        243.03        251.33        24.53 o                         
   1   9   9         83.82         96.71        13.42 o                         
   2   9   9         30.57         35.21         8.65 o                         
   3   9   9         14.01          7.31         8.77 o                         
   4   9   9          7.10         -6.93        10.32 o                         
   5   9   9          4.46         10.17        12.32 o                         
   6   9   9          2.14         -7.04        12.18 o                         
   7   9   9          1.04         -5.14        18.20 o                         
  -6  10   9          4.25        -13.57        13.57 o                         
  -5  10   9          4.49        -15.45        27.42 o                         
  -4  10   9         45.69         55.66         9.55 o                         
  -3  10   9        100.85         99.04         9.60 o                         
  -2  10   9         38.46         27.37         4.16 o                         
  -1  10   9        122.71        141.76        15.79 o                         
   0  10   9        188.06        186.12        19.14 o                         
   1  10   9        122.88        117.10        14.80 o                         
   2  10   9         38.45         21.03        10.09 o                         
   3  10   9        100.53        119.27        16.59 o                         
   4  10   9         45.72         66.38        16.27 o                         
   5  10   9          4.54         -6.37        13.51 o                         
   6  10   9          4.24        -14.66        14.66 o                         
  -6  11   9          6.26        -24.55        25.51 o                         
  -5  11   9         18.38         -8.06        13.58 o                         
  -4  11   9          0.39         -0.91         6.66 o                         
  -3  11   9        193.19        182.49        14.95 o                         
  -2  11   9         23.66         24.70         7.16 o                         
  -1  11   9         15.86          4.97         6.98 o                         
   0  11   9        327.72        411.24        55.67 o                         
   1  11   9         15.86          2.17         7.87 o                         
   2  11   9         23.69         30.16         9.04 o                         
   3  11   9        193.45        166.38        23.45 o                         
   4  11   9          0.39         -9.91         9.91 o                         
   5  11   9         18.44         28.94        15.63 o                         
   6  11   9          6.28        -15.53        24.87 o                         
  -5  12   9          0.79         -8.11        10.55 o                         
  -4  12   9          7.18          1.65         6.93 o                         
  -3  12   9          3.11         -4.97         4.97 o                         
  -2  12   9         55.36         51.42         9.34 o                         
  -1  12   9         37.61         57.73        15.34 o                         
   0  12   9        139.61        181.24        22.96 o                         
   1  12   9         37.78         32.18         9.20 o                         
   2  12   9         55.56         77.50        12.81 o                         
   3  12   9          3.13         20.09        11.65 o                         
   4  12   9          7.17         -5.49        11.33 o                         
   5  12   9          0.77        -10.11        12.02 o                         
  -5  13   9          5.60        -15.95        17.98 o                         
  -4  13   9         15.65         16.12         9.66 o                         
  -3  13   9         13.26         10.04         5.57 o                         
  -2  13   9         10.45         -7.87         7.87 o                         
  -1  13   9         21.38          8.77        12.79 o                         
   0  13   9         19.47         13.59        10.14 o                         
   1  13   9         21.30         19.39         9.83 o                         
   2  13   9         10.35          7.04        11.47 o                         
   3  13   9         13.22          9.53         9.21 o                         
   4  13   9         15.71         16.14        13.44 o                         
   5  13   9          5.58        -18.13        18.13 o                         
  -4  14   9          7.21          9.91        10.06 o                         
  -3  14   9          9.09         22.45        13.01 o                         
  -2  14   9          7.90          7.11         9.91 o                         
  -1  14   9          2.56        -10.06        10.06 o                         
   0  14   9          0.04         -9.94        12.67 o                         
   1  14   9          2.60          0.68         9.83 o                         
   2  14   9          7.81         20.14        11.32 o                         
   3  14   9          9.11         -4.98        12.80 o                         
   4  14   9          7.20          6.22        13.41 o                         
  -3  15   9          0.88        -14.88        20.29 o                         
  -2  15   9         26.55         20.41        14.23 o                         
  -1  15   9          5.82         42.21        92.85 o                         
   0  15   9         73.96         60.79        17.10 o                         
   1  15   9          5.78         -5.09        12.69 o                         
   2  15   9         26.60         14.98        11.95 o                         
   3  15   9          0.88         -1.90        13.43 o                         
  -1  16   9         13.78         18.07        15.21 o                         
   0  16   9         15.28         26.75        19.39 o                         
   1  16   9         13.76         16.95        16.94 o                         
   0   0  10         12.05          6.97         3.97 o                         
   1   0  10        996.46       1030.43        43.44 o                         
   2   0  10        403.94        352.81        23.36 o                         
   3   0  10        940.28       1144.57       110.30 o                         
   4   0  10        141.78        141.35        15.52 o                         
   5   0  10        100.05        111.26        24.87 o                         
   6   0  10         81.86         87.05        22.75 o                         
   7   0  10         40.06         40.91        22.41 o                         
   8   0  10         12.31         33.47        23.14 o                         
  -8   1  10          4.40          2.09        34.95 o                         
  -7   1  10         61.99         32.99        20.89 o                         
  -6   1  10          8.70         10.35        15.69 o                         
  -5   1  10         29.34          1.96        12.95 o                         
  -4   1  10        211.35        224.41        28.76 o                         
  -3   1  10         84.56         88.15        11.81 o                         
  -2   1  10        162.04        151.50        12.14 o                         
  -1   1  10       1106.74       1071.32        63.45 o                         
   0   1  10        230.05        257.59        14.39 o                         
   1   1  10       1106.40       1263.33        50.20 o                         
   2   1  10        161.44        136.88        12.33 o                         
   3   1  10         84.49         82.19        12.00 o                         
   4   1  10        211.76        205.88        28.10 o                         
   5   1  10         29.16         34.64        16.03 o                         
   6   1  10          8.71         -0.46        16.48 o                         
   7   1  10         62.04         71.46        25.67 o                         
   8   1  10          4.40         51.09        23.38 o                         
  -8   2  10          3.26         -1.59        19.36 o                         
  -7   2  10          3.20         -4.36        15.98 o                         
  -6   2  10         26.98         18.44        18.20 o                         
  -5   2  10        185.73        192.87        40.20 o                         
  -4   2  10         71.08         59.64        12.74 o                         
  -3   2  10          8.61          0.32         5.39 o                         
  -2   2  10        559.62        522.71        41.40 o                         
  -1   2  10       1797.63       1820.78        92.16 o                         
   0   2  10        638.02        568.47        42.03 o                         
   1   2  10       1795.58       1616.79        76.96 o                         
   2   2  10        560.29        596.10        38.27 o                         
   3   2  10          8.53          7.18         4.70 o                         
   4   2  10         71.26         61.69        13.15 o                         
   5   2  10        186.03        169.53        67.40 o                         
   6   2  10         27.04          3.45        18.35 o                         
   7   2  10          3.19         12.78        23.37 o                         
   8   2  10          3.24        -18.32        18.46 o                         
  -8   3  10          7.60         -0.99        26.22 o                         
  -7   3  10          3.33        -16.82        26.05 o                         
  -6   3  10          6.19        -10.44        29.05 o                         
  -5   3  10        106.56        123.29        23.84 o                         
  -4   3  10        333.18        339.05        34.86 o                         
  -3   3  10         64.80         63.91        10.05 o                         
  -2   3  10        482.48        467.49        37.50 o                         
  -1   3  10         62.28         61.37         5.63 o                         
   0   3  10          0.01         -1.59         2.11 o                         
   1   3  10         62.44         51.45         5.40 o                         
   2   3  10        481.53        510.29        28.93 o                         
   3   3  10         64.62         53.85         9.47 o                         
   4   3  10        333.36        325.27        40.32 o                         
   5   3  10        106.75        102.83        21.85 o                         
   6   3  10          6.18        -10.88        10.88 o                         
   7   3  10          3.32        -11.27        23.34 o                         
   8   3  10          7.62         10.77        26.53 o                         
  -8   4  10          4.03         -1.35        30.76 o                         
  -7   4  10         15.65         10.15        19.76 o                         
  -6   4  10         80.78         31.86        18.67 o                         
  -5   4  10         27.39         26.55        15.05 o                         
  -4   4  10         46.99         29.27         8.49 o                         
  -3   4  10        396.22        512.85        37.20 o                         
  -2   4  10        336.49        353.14        37.81 o                         
  -1   4  10        483.61        490.06        20.07 o                         
   0   4  10          3.55         10.61         3.58 o                         
   1   4  10        482.56        488.46        24.05 o                         
   2   4  10        336.96        422.00        73.94 o                         
   3   4  10        395.68        377.55        38.52 o                         
   4   4  10         47.17         34.98        14.31 o                         
   5   4  10         27.31         22.82        15.42 o                         
   6   4  10         81.02         52.30        40.82 o                         
   7   4  10         15.62          0.90        14.50 o                         
   8   4  10          4.05          5.47        16.90 o                         
  -8   5  10          2.25        -10.87        18.22 o                         
  -7   5  10          4.95          5.68        53.87 o                         
  -6   5  10         20.73          7.31        20.60 o                         
  -5   5  10        153.77        138.97        21.44 o                         
  -4   5  10        100.29        111.19        19.87 o                         
  -3   5  10          4.62          0.84         7.42 o                         
  -2   5  10        193.83        244.69        26.67 o                         
  -1   5  10         19.77         21.54         3.99 o                         
   0   5  10         38.91         52.43         7.49 o                         
   1   5  10         19.57         15.71         4.35 o                         
   2   5  10        193.72        235.73        20.38 o                         
   3   5  10          4.56          7.84         5.97 o                         
   4   5  10        100.37         84.09        16.88 o                         
   5   5  10        153.90        131.57        27.50 o                         
   6   5  10         20.72         19.53        15.60 o                         
   7   5  10          4.93         -8.46        19.12 o                         
   8   5  10          2.24        -14.75        23.82 o                         
  -8   6  10          1.11         -5.75        24.37 o                         
  -7   6  10          2.77        -14.49        17.46 o                         
  -6   6  10         49.55         40.33        19.73 o                         
  -5   6  10         37.23         51.28        26.54 o                         
  -4   6  10         17.14         17.83         9.41 o                         
  -3   6  10        468.63        556.16        46.52 o                         
  -2   6  10         63.17         53.43         8.71 o                         
  -1   6  10        321.68        314.15        16.00 o                         
   0   6  10        278.60        271.39        21.21 o                         
   1   6  10        321.02        319.20        20.09 o                         
   2   6  10         63.35         61.24         8.25 o                         
   3   6  10        467.84        483.01        37.91 o                         
   4   6  10         17.34         41.93         9.64 o                         
   5   6  10         37.31         44.07        13.65 o                         
   6   6  10         49.55         42.12        18.49 o                         
   7   6  10          2.78         -8.63        15.44 o                         
   8   6  10          1.11        -30.05        30.05 o                         
  -7   7  10          7.49          8.25        19.30 o                         
  -6   7  10         17.90         11.01        20.07 o                         
  -5   7  10         16.03         29.36        23.39 o                         
  -4   7  10         29.59         20.14         8.91 o                         
  -3   7  10          8.29          3.75         6.81 o                         
  -2   7  10         19.79         21.21         5.02 o                         
  -1   7  10        101.43         99.19         8.78 o                         
   0   7  10        167.15        162.98        13.48 o                         
   1   7  10        101.45        100.94        10.89 o                         
   2   7  10         19.65         15.43         5.84 o                         
   3   7  10          8.31          6.38         6.54 o                         
   4   7  10         29.42         33.68         9.11 o                         
   5   7  10         16.04         17.67        11.37 o                         
   6   7  10         17.89         39.87        19.90 o                         
   7   7  10          7.49         73.72        24.62 o                         
  -7   8  10          0.25        -19.35        19.35 o                         
  -6   8  10          4.13         52.86        23.63 o                         
  -5   8  10         34.70         38.04        14.54 o                         
  -4   8  10         38.04         26.76        10.44 o                         
  -3   8  10         37.26         47.15         8.21 o                         
  -2   8  10        145.74        149.94        12.38 o                         
  -1   8  10        116.39        107.35        11.21 o                         
   0   8  10        131.84        134.67        14.51 o                         
   1   8  10        116.25         94.10        12.16 o                         
   2   8  10        145.60        166.78        18.61 o                         
   3   8  10         37.11         56.90        13.20 o                         
   4   8  10         37.96         30.26        14.82 o                         
   5   8  10         34.77         27.82        20.85 o                         
   6   8  10          4.11         13.30        12.99 o                         
   7   8  10          0.25        -11.21        17.69 o                         
  -7   9  10         16.96        -15.54        51.76 o                         
  -6   9  10         10.84          1.46        20.33 o                         
  -5   9  10          1.68        -12.38        12.38 o                         
  -4   9  10          8.74         -1.89         8.78 o                         
  -3   9  10         83.42         95.04        15.29 o                         
  -2   9  10        184.91        164.73         9.05 o                         
  -1   9  10          3.40         10.29         5.50 o                         
   0   9  10         69.61         78.39        10.48 o                         
   1   9  10          3.42          3.47         5.01 o                         
   2   9  10        185.32        161.46        23.31 o                         
   3   9  10         83.57        116.50        16.31 o                         
   4   9  10          8.78         29.63        11.66 o                         
   5   9  10          1.68         -9.69        19.91 o                         
   6   9  10         10.87          5.69        15.34 o                         
   7   9  10         16.91         23.06        20.92 o                         
  -6  10  10         11.77        -18.58        32.72 o                         
  -5  10  10         11.73         10.92        13.64 o                         
  -4  10  10         11.42         19.49         8.56 o                         
  -3  10  10         21.82         16.70         7.35 o                         
  -2  10  10         21.47         15.37         3.83 o                         
  -1  10  10         10.43          6.93         6.80 o                         
   0  10  10         60.41         74.09        11.40 o                         
   1  10  10         10.37         -3.59         5.64 o                         
   2  10  10         21.51          8.18         8.52 o                         
   3  10  10         21.76         15.65        10.46 o                         
   4  10  10         11.46        -10.21        10.21 o                         
   5  10  10         11.73         28.45        20.19 o                         
   6  10  10         11.77         26.35        16.53 o                         
  -6  11  10          0.35         30.26        19.07 o                         
  -5  11  10         35.62         37.41        11.76 o                         
  -4  11  10          7.12          6.05         7.29 o                         
  -3  11  10         26.25         36.24         5.67 o                         
  -2  11  10         24.14          5.70         5.92 o                         
  -1  11  10        318.45        269.17        30.47 o                         
   0  11  10         80.25        105.15        13.75 o                         
   1  11  10        318.77        267.48        25.19 o                         
   2  11  10         24.15         14.51        10.56 o                         
   3  11  10         26.27         24.14        10.83 o                         
   4  11  10          7.11          3.83        10.72 o                         
   5  11  10         35.62         16.50        13.70 o                         
   6  11  10          0.35         27.63        17.66 o                         
  -5  12  10          1.89        -17.14        17.14 o                         
  -4  12  10         10.46         17.22         7.89 o                         
  -3  12  10         42.66         38.89         7.42 o                         
  -2  12  10         38.85         33.67        17.36 o                         
  -1  12  10        182.83        177.77        50.22 o                         
   0  12  10         73.88         73.81        13.46 o                         
   1  12  10        182.54        171.83        19.86 o                         
   2  12  10         38.91         44.99        17.55 o                         
   3  12  10         42.47         68.89        20.99 o                         
   4  12  10         10.42         16.65        13.15 o                         
   5  12  10          1.88          3.48        14.61 o                         
  -5  13  10          0.62        -11.67        12.00 o                         
  -4  13  10          9.91         -6.82         9.46 o                         
  -3  13  10          1.30         -0.99         4.52 o                         
  -2  13  10         16.47          5.79         9.22 o                         
  -1  13  10         10.20         26.00        11.85 o                         
   0  13  10         67.50         81.06        16.41 o                         
   1  13  10         10.31          1.70         8.32 o                         
   2  13  10         16.46          7.51         9.75 o                         
   3  13  10          1.28         -7.97         8.74 o                         
   4  13  10          9.88         15.92        14.32 o                         
   5  13  10          0.62        -14.22        14.22 o                         
  -4  14  10          1.66         -3.95         9.64 o                         
  -3  14  10          0.82          8.47        12.64 o                         
  -2  14  10          0.03         -2.78        16.44 o                         
  -1  14  10          3.86         -0.75         9.35 o                         
   0  14  10          0.20         -3.60        13.33 o                         
   1  14  10          3.86         23.18        12.26 o                         
   2  14  10          0.02         10.92        11.25 o                         
   3  14  10          0.83          4.83        11.42 o                         
   4  14  10          1.67         -0.88        14.08 o                         
  -3  15  10          0.44         -5.27        17.87 o                         
  -2  15  10          7.81         -4.82        13.31 o                         
  -1  15  10          1.38        -11.92        11.92 o                         
   0  15  10         31.87         21.99        12.27 o                         
   1  15  10          1.39        -10.77        10.77 o                         
   2  15  10          7.79         28.56        12.65 o                         
   3  15  10          0.43        -28.39        28.39 o                         
   1   0  11       4096.67       4377.56       288.58 o                         
   2   0  11        316.95        350.68        18.14 o                         
   3   0  11         33.50         23.76         6.13 o                         
   4   0  11          0.19         -0.59        13.23 o                         
   5   0  11        256.01        269.47        37.56 o                         
   6   0  11         84.97         73.64        23.95 o                         
   7   0  11         13.42         -4.98        19.62 o                         
   8   0  11          7.16         29.91        26.54 o                         
  -8   1  11          1.89        -14.53        20.28 o                         
  -7   1  11          5.17         14.62        18.68 o                         
  -6   1  11          9.90          8.81        15.40 o                         
  -5   1  11         44.37         27.03        14.21 o                         
  -4   1  11        103.25         94.39        20.32 o                         
  -3   1  11        103.26        107.68        12.35 o                         
  -2   1  11       1768.25       1714.00       207.45 o                         
  -1   1  11        429.62        478.55        28.86 o                         
   0   1  11        909.48        749.93        36.21 o                         
   1   1  11        430.14        487.16        23.38 o                         
   2   1  11       1770.16       1765.79        82.61 o                         
   3   1  11        102.82        112.41        14.06 o                         
   4   1  11        103.23        101.70        14.96 o                         
   5   1  11         44.26         16.04        15.46 o                         
   6   1  11          9.96         28.13        19.52 o                         
   7   1  11          5.19         10.81        16.12 o                         
   8   1  11          1.89         -3.81        60.97 o                         
  -8   2  11          2.36          0.55        16.50 o                         
  -7   2  11          9.79          4.41        20.69 o                         
  -6   2  11          9.09         -0.53        15.18 o                         
  -5   2  11         64.45         55.67        14.75 o                         
  -4   2  11         66.47         74.57        11.58 o                         
  -3   2  11        367.92        384.53        38.34 o                         
  -2   2  11        151.12        207.61        45.41 o                         
  -1   2  11        204.44        192.43        12.33 o                         
   0   2  11         65.84         63.76         6.60 o                         
   1   2  11        205.68        178.51        14.55 o                         
   2   2  11        151.37        168.63        13.85 o                         
   3   2  11        367.33        357.29        44.29 o                         
   4   2  11         66.24         85.17        15.12 o                         
   5   2  11         64.53         83.76        21.27 o                         
   6   2  11          9.09         10.78        13.32 o                         
   7   2  11          9.82         44.50        22.76 o                         
   8   2  11          2.35        -15.26        15.26 o                         
  -8   3  11          0.39        -11.99        17.17 o                         
  -7   3  11          0.74         -7.47        14.80 o                         
  -6   3  11         20.28         13.91        15.42 o                         
  -5   3  11         95.54         86.43        17.76 o                         
  -4   3  11         41.34         21.83        12.90 o                         
  -3   3  11        166.78        163.19        12.31 o                         
  -2   3  11        467.52        463.23        37.32 o                         
  -1   3  11        660.28        630.59        51.67 o                         
   0   3  11        851.00        746.99        49.97 o                         
   1   3  11        660.56        618.73        28.37 o                         
   2   3  11        467.54        493.08        28.36 o                         
   3   3  11        166.11        186.22        16.98 o                         
   4   3  11         41.29         41.80        14.47 o                         
   5   3  11         95.63         89.67        20.50 o                         
   6   3  11         20.25         -1.41        14.33 o                         
   7   3  11          0.74        -10.63        15.49 o                         
   8   3  11          0.39        -19.08        24.30 o                         
  -8   4  11          3.30          4.27        17.56 o                         
  -7   4  11          3.00         18.34        19.01 o                         
  -6   4  11          4.47          7.66        16.30 o                         
  -5   4  11         31.17         36.51        19.04 o                         
  -4   4  11        133.53        136.17        17.61 o                         
  -3   4  11        131.29        166.20        14.52 o                         
  -2   4  11        288.89        271.16        26.96 o                         
  -1   4  11        137.03        131.23        11.05 o                         
   0   4  11        429.46        428.36        22.22 o                         
   1   4  11        137.39        150.64        14.14 o                         
   2   4  11        288.87        387.83        75.58 o                         
   3   4  11        131.08        146.28        26.93 o                         
   4   4  11        133.57        133.72        18.51 o                         
   5   4  11         31.10         57.26        19.80 o                         
   6   4  11          4.47         -8.08        13.72 o                         
   7   4  11          2.99         -6.81        17.67 o                         
   8   4  11          3.31        -21.42        23.40 o                         
  -8   5  11          5.65        -19.04        19.04 o                         
  -7   5  11          7.29         32.49        21.52 o                         
  -6   5  11          6.21        -11.69        42.44 o                         
  -5   5  11         25.83         10.98        12.94 o                         
  -4   5  11        206.15        199.10        20.38 o                         
  -3   5  11        374.72        433.43        57.59 o                         
  -2   5  11         13.82          9.05         5.06 o                         
  -1   5  11        732.30        768.18        60.13 o                         
   0   5  11         11.00          4.21         4.82 o                         
   1   5  11        730.47        816.84        57.00 o                         
   2   5  11         13.73          9.14         4.01 o                         
   3   5  11        375.00        425.82        52.38 o                         
   4   5  11        205.92        198.40        24.47 o                         
   5   5  11         25.79         31.75        18.80 o                         
   6   5  11          6.20         10.33        15.75 o                         
   7   5  11          7.28        -18.23        18.23 o                         
   8   5  11          5.65         19.55        22.52 o                         
  -8   6  11          0.65         -8.66        24.62 o                         
  -7   6  11          3.62          4.14        18.87 o                         
  -6   6  11          4.05          9.38        18.56 o                         
  -5   6  11         55.29         36.53        23.51 o                         
  -4   6  11        156.90        137.09        16.73 o                         
  -3   6  11         29.67         20.30        10.10 o                         
  -2   6  11        143.82        146.64        16.03 o                         
  -1   6  11        196.33        226.30        14.41 o                         
   0   6  11          1.16          1.70         3.03 o                         
   1   6  11        196.23        171.78        13.85 o                         
   2   6  11        143.91        145.51        13.41 o                         
   3   6  11         29.76         39.23        10.90 o                         
   4   6  11        156.88        150.45        20.90 o                         
   5   6  11         55.27         58.40        15.23 o                         
   6   6  11          4.06        -11.25        11.25 o                         
   7   6  11          3.64        -13.75        14.04 o                         
   8   6  11          0.65        -22.80        22.80 o                         
  -7   7  11          3.31         12.35        33.23 o                         
  -6   7  11         42.10         59.73        21.44 o                         
  -5   7  11         29.61         49.52        14.90 o                         
  -4   7  11         97.51        111.12        15.20 o                         
  -3   7  11         14.34         21.82        12.18 o                         
  -2   7  11         62.14         44.10         7.83 o                         
  -1   7  11         23.67         25.30         4.67 o                         
   0   7  11         20.32         21.07         5.05 o                         
   1   7  11         23.67         22.51         5.94 o                         
   2   7  11         62.27         68.83        10.45 o                         
   3   7  11         14.36          6.13         8.00 o                         
   4   7  11         97.43        112.61        18.76 o                         
   5   7  11         29.64         17.93        12.18 o                         
   6   7  11         41.97         42.77        16.85 o                         
   7   7  11          3.30        -13.33        13.33 o                         
  -7   8  11          0.98          3.12        22.46 o                         
  -6   8  11          5.07        -15.97        15.97 o                         
  -5   8  11          4.84         16.24        13.26 o                         
  -4   8  11         48.71         52.08        15.59 o                         
  -3   8  11        112.86         95.04        18.43 o                         
  -2   8  11        217.50        217.60        15.43 o                         
  -1   8  11         71.92         66.28         9.57 o                         
   0   8  11         54.00         50.91         9.33 o                         
   1   8  11         71.70         81.75        11.63 o                         
   2   8  11        218.21        228.51        27.13 o                         
   3   8  11        113.08        121.72        18.64 o                         
   4   8  11         48.67         46.39        22.16 o                         
   5   8  11          4.80          1.43        16.07 o                         
   6   8  11          5.09          0.96        12.92 o                         
   7   8  11          0.98        -14.32        14.32 o                         
  -7   9  11          0.17          7.39        24.54 o                         
  -6   9  11          0.55         -4.66        16.40 o                         
  -5   9  11          3.70         -1.16        13.15 o                         
  -4   9  11         39.80         36.57         9.53 o                         
  -3   9  11         27.71         18.12         5.07 o                         
  -2   9  11         87.12         89.25         8.33 o                         
  -1   9  11        212.65        198.58        18.49 o                         
   0   9  11         56.86         49.39         8.89 o                         
   1   9  11        212.84        197.73        22.52 o                         
   2   9  11         87.19        107.71        14.78 o                         
   3   9  11         27.66         25.14        10.71 o                         
   4   9  11         39.83         36.49        13.07 o                         
   5   9  11          3.71         -2.29        11.83 o                         
   6   9  11          0.56         29.05        15.52 o                         
   7   9  11          0.17         23.40        16.17 o                         
  -6  10  11          6.46        -17.60        30.59 o                         
  -5  10  11         25.69          7.40        16.63 o                         
  -4  10  11         18.28         14.27         7.66 o                         
  -3  10  11         18.16         12.50         6.04 o                         
  -2  10  11          5.94         10.51         4.57 o                         
  -1  10  11        135.67        127.16        14.85 o                         
   0  10  11        442.83        460.47        39.52 o                         
   1  10  11        136.13        131.96        15.60 o                         
   2  10  11          5.98          6.18        11.11 o                         
   3  10  11         18.07          3.57         9.10 o                         
   4  10  11         18.19         34.67        11.52 o                         
   5  10  11         25.60         34.67        15.56 o                         
   6  10  11          6.47         -1.04        12.10 o                         
  -6  11  11          9.73         -2.57        29.39 o                         
  -5  11  11         15.25         -2.02        13.54 o                         
  -4  11  11         45.23         50.38         9.13 o                         
  -3  11  11        141.85        150.41        14.13 o                         
  -2  11  11         16.68          5.17        14.06 o                         
  -1  11  11        114.00         93.31        13.48 o                         
   0  11  11         35.16         31.02         8.36 o                         
   1  11  11        114.05         80.39        13.55 o                         
   2  11  11         16.66         11.76         8.78 o                         
   3  11  11        141.95        134.68        26.48 o                         
   4  11  11         45.24         51.06        16.54 o                         
   5  11  11         15.30         29.27        14.05 o                         
   6  11  11          9.73         19.37        17.81 o                         
  -5  12  11          6.13         -6.18        10.85 o                         
  -4  12  11          1.11         -2.73         9.38 o                         
  -3  12  11         37.98         23.06         8.05 o                         
  -2  12  11         38.17         41.51        10.99 o                         
  -1  12  11          2.38         16.54        10.21 o                         
   0  12  11         33.41         29.66         9.40 o                         
   1  12  11          2.35         -2.30         7.20 o                         
   2  12  11         38.11         40.07        11.47 o                         
   3  12  11         37.91         22.04        11.59 o                         
   4  12  11          1.09        -12.59        16.33 o                         
   5  12  11          6.11         17.87        15.19 o                         
  -4  13  11          0.62          4.90         9.49 o                         
  -3  13  11          1.33        -11.19        11.19 o                         
  -2  13  11          3.11         -1.81        10.80 o                         
  -1  13  11         12.87          2.67        21.22 o                         
   0  13  11          2.59         19.67        10.15 o                         
   1  13  11         12.81        -15.44        19.19 o                         
   2  13  11          3.07          0.85         8.19 o                         
   3  13  11          1.34        -11.46        11.46 o                         
   4  13  11          0.62        -10.92        20.64 o                         
  -4  14  11          4.51        -12.00        16.49 o                         
  -3  14  11          5.84         16.23        37.82 o                         
  -2  14  11          3.23          0.56        12.06 o                         
  -1  14  11          6.74          2.41        10.66 o                         
   0  14  11          0.18        -17.65        19.43 o                         
   1  14  11          6.78         16.34        10.09 o                         
   2  14  11          3.26          9.17         9.50 o                         
   3  14  11          5.80         -6.05        10.59 o                         
   4  14  11          4.51          8.65        22.53 o                         
  -2  15  11         12.31         32.53        15.52 o                         
  -1  15  11          3.13        -11.86        21.65 o                         
   0  15  11          5.50         -0.90        12.63 o                         
   1  15  11          3.14        -10.92        10.92 o                         
   2  15  11         12.31         22.02        13.73 o                         
   0   0  12       2070.78       2012.17       128.80 o                         
   1   0  12       1441.71       1565.44        98.89 o                         
   2   0  12       4519.39       4427.92       175.10 o                         
   3   0  12       1858.83       2012.01       134.99 o                         
   4   0  12        565.81        482.46        44.44 o                         
   5   0  12         37.91        -11.42        11.42 o                         
   6   0  12         19.81         14.56        15.05 o                         
   7   0  12         15.59          9.76        18.20 o                         
   8   0  12          1.77          9.89        23.07 o                         
  -8   1  12          3.63        -20.65        20.65 o                         
  -7   1  12         59.62         29.40        35.95 o                         
  -6   1  12         10.35         32.73        40.12 o                         
  -5   1  12         56.10          9.69        23.28 o                         
  -4   1  12         84.08         74.25        14.46 o                         
  -3   1  12        303.81        323.00        23.92 o                         
  -2   1  12         23.14         17.05         5.16 o                         
  -1   1  12       1243.96       1372.15        62.84 o                         
   0   1  12         79.70         71.82         7.01 o                         
   1   1  12       1243.36       1311.63        55.97 o                         
   2   1  12         23.20         11.53         4.55 o                         
   3   1  12        302.82        341.96        35.74 o                         
   4   1  12         83.90        104.17        33.66 o                         
   5   1  12         56.28         52.93        15.57 o                         
   6   1  12         10.34          8.85        14.67 o                         
   7   1  12         59.63         50.20        23.65 o                         
   8   1  12          3.62         14.45        20.80 o                         
  -8   2  12          1.36         25.09        22.99 o                         
  -7   2  12          6.95        -10.34        16.63 o                         
  -6   2  12          5.99        -18.71        32.72 o                         
  -5   2  12         89.66         89.40        16.16 o                         
  -4   2  12         61.65         43.31        11.68 o                         
  -3   2  12         61.47         54.65        12.64 o                         
  -2   2  12        491.25        564.70       101.41 o                         
  -1   2  12        195.93        208.22        13.57 o                         
   0   2  12        133.73        137.37         9.73 o                         
   1   2  12        196.63        204.93        26.08 o                         
   2   2  12        490.89        491.62        28.99 o                         
   3   2  12         61.35         62.12         9.31 o                         
   4   2  12         61.44         59.51        15.17 o                         
   5   2  12         89.35         95.04        24.70 o                         
   6   2  12          5.97         -5.19        10.07 o                         
   7   2  12          6.92         -5.73        24.09 o                         
   8   2  12          1.36        -30.83        30.83 o                         
  -8   3  12          4.33        -12.47        18.77 o                         
  -7   3  12          1.20         24.50        21.21 o                         
  -6   3  12         33.42          5.31        17.04 o                         
  -5   3  12        168.41        153.31        21.79 o                         
  -4   3  12         61.43         84.63        14.82 o                         
  -3   3  12         32.53         25.05        11.40 o                         
  -2   3  12        701.87        715.65        70.75 o                         
  -1   3  12        543.81        568.19        36.48 o                         
   0   3  12        550.53        626.23        29.70 o                         
   1   3  12        543.65        532.90        36.76 o                         
   2   3  12        700.58        649.14        35.74 o                         
   3   3  12         32.48         19.63         7.07 o                         
   4   3  12         61.01         62.42        18.08 o                         
   5   3  12        168.37        129.59        24.36 o                         
   6   3  12         33.39         24.77        16.10 o                         
   7   3  12          1.20         29.85        18.04 o                         
   8   3  12          4.35         18.23        21.79 o                         
  -8   4  12          1.40        -18.18        18.18 o                         
  -7   4  12          9.12        -13.86        13.86 o                         
  -6   4  12          3.84         17.58        32.16 o                         
  -5   4  12        160.45        176.59        25.58 o                         
  -4   4  12        357.52        354.92        29.57 o                         
  -3   4  12         56.07         76.92        13.77 o                         
  -2   4  12        287.71        278.47        24.06 o                         
  -1   4  12        253.72        232.95        13.91 o                         
   0   4  12          7.68          6.34         3.06 o                         
   1   4  12        253.72        296.12        23.43 o                         
   2   4  12        287.56        284.89        23.45 o                         
   3   4  12         56.14         42.52        13.27 o                         
   4   4  12        357.72        358.83        32.95 o                         
   5   4  12        160.42        173.63        31.31 o                         
   6   4  12          3.87         -6.84        12.32 o                         
   7   4  12          9.12         15.15        18.19 o                         
   8   4  12          1.39         -5.01        21.11 o                         
  -8   5  12          0.38        -23.61        23.61 o                         
  -7   5  12         10.56        -31.56        35.62 o                         
  -6   5  12          3.93        -15.18        15.18 o                         
  -5   5  12         16.82          2.88        12.12 o                         
  -4   5  12         75.47         78.25        12.26 o                         
  -3   5  12        183.83        156.29        18.36 o                         
  -2   5  12         82.51         62.37        14.09 o                         
  -1   5  12        593.66        625.85        32.97 o                         
   0   5  12         47.08         46.40         5.90 o                         
   1   5  12        594.45        563.14        32.29 o                         
   2   5  12         82.58         69.36         9.51 o                         
   3   5  12        183.40        173.92        21.16 o                         
   4   5  12         75.25         55.32        12.61 o                         
   5   5  12         16.79         16.67        10.44 o                         
   6   5  12          3.92         19.56        17.36 o                         
   7   5  12         10.54         13.56        18.55 o                         
   8   5  12          0.39        -24.22        30.74 o                         
  -7   6  12          5.48        -19.64        19.64 o                         
  -6   6  12          3.04         11.05        17.77 o                         
  -5   6  12         38.47         60.19        16.93 o                         
  -4   6  12        126.86        128.83        30.29 o                         
  -3   6  12        217.22        219.05        24.38 o                         
  -2   6  12        312.32        308.30        38.43 o                         
  -1   6  12        108.59        142.13        21.29 o                         
   0   6  12         65.24         77.61         8.89 o                         
   1   6  12        108.92        103.22        10.60 o                         
   2   6  12        312.40        326.48        23.39 o                         
   3   6  12        217.25        247.81        26.70 o                         
   4   6  12        126.76        127.63        19.16 o                         
   5   6  12         38.60         27.93        19.65 o                         
   6   6  12          3.04          5.05        12.34 o                         
   7   6  12          5.47        -15.48        15.48 o                         
  -7   7  12          8.37        -23.85        23.85 o                         
  -6   7  12          6.33          2.11        18.28 o                         
  -5   7  12          0.12          8.60        14.83 o                         
  -4   7  12         57.11         46.28        16.06 o                         
  -3   7  12         25.04         15.27         8.69 o                         
  -2   7  12        111.39        115.84        13.57 o                         
  -1   7  12         28.54         48.94        10.25 o                         
   0   7  12          6.40          3.84         4.17 o                         
   1   7  12         28.62         26.01         7.16 o                         
   2   7  12        111.08        127.25        14.84 o                         
   3   7  12         25.06         15.95         9.22 o                         
   4   7  12         57.17         82.01        20.11 o                         
   5   7  12          0.12         -4.85        11.24 o                         
   6   7  12          6.34        -11.80        13.14 o                         
   7   7  12          8.38         26.43        16.26 o                         
  -7   8  12          0.19        -14.35        37.26 o                         
  -6   8  12          4.55         -8.89        16.79 o                         
  -5   8  12         39.54         21.98        15.60 o                         
  -4   8  12         26.31         15.86         9.11 o                         
  -3   8  12         16.55         23.37         9.16 o                         
  -2   8  12         48.33         51.19         6.23 o                         
  -1   8  12         86.90         65.59        10.08 o                         
   0   8  12         57.62         49.80        10.86 o                         
   1   8  12         86.65         98.20        12.35 o                         
   2   8  12         48.45         44.53         9.83 o                         
   3   8  12         16.55          6.31        10.51 o                         
   4   8  12         26.35         15.64        14.77 o                         
   5   8  12         39.62         39.50        14.94 o                         
   6   8  12          4.53         -5.55        11.99 o                         
   7   8  12          0.18         -5.93        13.37 o                         
  -7   9  12          0.02        -24.50        42.83 o                         
  -6   9  12          9.29        -14.33        50.35 o                         
  -5   9  12          3.59         -5.57        32.63 o                         
  -4   9  12         65.14         78.50        12.70 o                         
  -3   9  12        146.00        162.84        36.05 o                         
  -2   9  12        186.76        175.80        17.30 o                         
  -1   9  12         50.63         40.94         8.61 o                         
   0   9  12        523.23        544.53        35.00 o                         
   1   9  12         50.61         55.79        13.07 o                         
   2   9  12        186.50        178.75        20.66 o                         
   3   9  12        145.98        180.64        27.30 o                         
   4   9  12         65.27         53.89        14.59 o                         
   5   9  12          3.62          0.73         9.84 o                         
   6   9  12          9.25         39.52        19.03 o                         
   7   9  12          0.02          3.55        17.21 o                         
  -6  10  12          4.99         -9.03        18.30 o                         
  -5  10  12         25.86         14.08        18.32 o                         
  -4  10  12         18.07          3.66         7.65 o                         
  -3  10  12        105.61        106.57         9.64 o                         
  -2  10  12         51.68         45.08         8.63 o                         
  -1  10  12         57.12         48.20         9.19 o                         
   0  10  12          0.20          2.91         6.01 o                         
   1  10  12         56.96         28.61         7.99 o                         
   2  10  12         51.54         48.18        11.64 o                         
   3  10  12        105.55         94.01        15.43 o                         
   4  10  12         18.08         27.49        25.10 o                         
   5  10  12         25.90         14.10        15.84 o                         
   6  10  12          5.01        -12.93        12.93 o                         
  -6  11  12         11.82        -11.91        38.35 o                         
  -5  11  12         34.35         11.03        15.52 o                         
  -4  11  12         28.97         27.57         8.07 o                         
  -3  11  12         47.07         60.94         6.45 o                         
  -2  11  12        156.72        127.50        22.71 o                         
  -1  11  12        470.72        511.82        50.86 o                         
   0  11  12          2.06         16.24         8.84 o                         
   1  11  12        471.18        447.02        33.59 o                         
   2  11  12        156.84        159.97        19.30 o                         
   3  11  12         47.09         50.12        12.65 o                         
   4  11  12         29.01         40.64        14.47 o                         
   5  11  12         34.32         30.86        16.10 o                         
   6  11  12         11.80         12.30        20.18 o                         
  -5  12  12         20.27          8.05        23.93 o                         
  -4  12  12          5.96          5.67         6.40 o                         
  -3  12  12         25.06         24.22        10.45 o                         
  -2  12  12          9.75         12.49        11.23 o                         
  -1  12  12          8.97         18.96        10.98 o                         
   0  12  12         30.41         31.43        12.55 o                         
   1  12  12          8.95         21.10         8.80 o                         
   2  12  12          9.75          2.21         8.18 o                         
   3  12  12         25.09         30.30        11.17 o                         
   4  12  12          5.99          4.61        11.91 o                         
   5  12  12         20.23          5.91        15.96 o                         
  -4  13  12          2.09          4.10         9.37 o                         
  -3  13  12          1.91         -8.82         8.82 o                         
  -2  13  12          7.50         -8.39        16.40 o                         
  -1  13  12          3.14         -9.03         9.03 o                         
   0  13  12         12.52         24.18         8.90 o                         
   1  13  12          3.11         -4.90         8.02 o                         
   2  13  12          7.52         -3.01         9.74 o                         
   3  13  12          1.89         -9.75         9.75 o                         
   4  13  12          2.07        -20.06        20.06 o                         
  -3  14  12         11.74         18.51        15.96 o                         
  -2  14  12          2.90          5.24        13.84 o                         
  -1  14  12          4.08         -2.87        11.75 o                         
   0  14  12          2.20        -11.32        13.23 o                         
   1  14  12          4.11          3.57        11.94 o                         
   2  14  12          2.90          5.84         9.85 o                         
   3  14  12         11.67        -12.63        17.63 o                         
  -2  15  12          6.68         -1.46        17.83 o                         
  -1  15  12          0.14         -1.41        11.07 o                         
   0  15  12          7.82        -11.71        12.65 o                         
   1  15  12          0.15         -6.57        12.65 o                         
   2  15  12          6.66         15.51        21.47 o                         
   1   0  13       7402.56       7761.49       392.44 o                         
   2   0  13       4215.66       3968.68       158.34 o                         
   3   0  13         26.10         24.54         6.81 o                         
   4   0  13        694.74        536.68        86.02 o                         
   5   0  13        304.67        258.85        34.51 o                         
   6   0  13         29.50         38.54        18.17 o                         
   7   0  13         59.74         48.03        20.81 o                         
   8   0  13          4.12        -22.49        22.49 o                         
  -8   1  13          1.51         -3.11        20.37 o                         
  -7   1  13         26.94        -11.76        18.56 o                         
  -6   1  13         38.17         29.31        18.23 o                         
  -5   1  13        197.21        184.66        29.49 o                         
  -4   1  13        182.62        188.01        23.22 o                         
  -3   1  13        570.30        653.82        68.30 o                         
  -2   1  13        167.21        139.57        14.78 o                         
  -1   1  13         99.69        111.59        10.01 o                         
   0   1  13       2665.66       2872.34       134.62 o                         
   1   1  13         99.80         95.88         7.87 o                         
   2   1  13        166.69        147.02        13.30 o                         
   3   1  13        570.55        631.00        35.05 o                         
   4   1  13        182.52        206.76        27.03 o                         
   5   1  13        197.19        212.91        31.94 o                         
   6   1  13         38.17          3.52        39.46 o                         
   7   1  13         26.94         50.25        30.32 o                         
   8   1  13          1.52        -21.04        21.04 o                         
  -8   2  13          6.18         61.69        36.87 o                         
  -7   2  13          7.62          4.11        19.70 o                         
  -6   2  13         43.62         29.98        18.98 o                         
  -5   2  13         52.54         54.68        13.46 o                         
  -4   2  13         53.21         67.73        22.56 o                         
  -3   2  13         29.53         15.45         7.60 o                         
  -2   2  13        201.64        222.77        26.50 o                         
  -1   2  13        350.38        310.91        18.80 o                         
   0   2  13        312.59        314.62        22.61 o                         
   1   2  13        349.62        318.44        19.73 o                         
   2   2  13        201.62        192.26        16.31 o                         
   3   2  13         29.45         28.94         6.41 o                         
   4   2  13         53.04         54.70        14.26 o                         
   5   2  13         52.46         26.25        27.19 o                         
   6   2  13         43.66         64.78        25.39 o                         
   7   2  13          7.61          8.34        16.58 o                         
   8   2  13          6.17         13.68        20.09 o                         
  -8   3  13          5.27         33.61        59.02 o                         
  -7   3  13          1.99          6.26        16.79 o                         
  -6   3  13          6.17        -13.93        13.93 o                         
  -5   3  13        183.33        205.86        24.60 o                         
  -4   3  13         52.74         74.91        10.28 o                         
  -3   3  13        168.08        157.66        23.09 o                         
  -2   3  13          1.95          8.47         4.81 o                         
  -1   3  13        405.88        416.79        23.11 o                         
   0   3  13        695.92        712.18        49.59 o                         
   1   3  13        406.84        437.67        29.77 o                         
   2   3  13          1.98          7.87         4.13 o                         
   3   3  13        168.40        158.82        18.97 o                         
   4   3  13         52.63         48.39        14.23 o                         
   5   3  13        183.34        225.87        34.54 o                         
   6   3  13          6.18        -23.88        23.88 o                         
   7   3  13          1.96          6.61        17.00 o                         
   8   3  13          5.27        -16.63        19.03 o                         
  -8   4  13          0.19         13.03        32.32 o                         
  -7   4  13          0.33         -8.50        15.94 o                         
  -6   4  13          5.27         12.31        17.87 o                         
  -5   4  13         60.33         56.67        13.78 o                         
  -4   4  13         34.68         33.35         7.95 o                         
  -3   4  13         15.07         12.94         8.40 o                         
  -2   4  13        125.08        112.45        33.77 o                         
  -1   4  13        146.94        143.76        10.97 o                         
   0   4  13        178.89        223.83        15.16 o                         
   1   4  13        146.65        157.84        12.36 o                         
   2   4  13        125.35        103.41        11.69 o                         
   3   4  13         15.06         20.52         7.17 o                         
   4   4  13         34.56         24.63        10.39 o                         
   5   4  13         60.41         52.88        16.83 o                         
   6   4  13          5.27         17.89        26.44 o                         
   7   4  13          0.34        -11.72        27.10 o                         
   8   4  13          0.20        -18.11        18.11 o                         
  -8   5  13          0.01          4.27        35.43 o                         
  -7   5  13          1.35        -14.90        14.90 o                         
  -6   5  13          0.52          5.30        14.89 o                         
  -5   5  13         72.52         69.57        24.08 o                         
  -4   5  13         45.75         54.69        18.16 o                         
  -3   5  13         46.43         54.27        11.85 o                         
  -2   5  13        236.30        308.39        40.80 o                         
  -1   5  13          2.85         -3.51         3.51 o                         
   0   5  13          9.29          4.53         3.95 o                         
   1   5  13          2.77          2.03         3.52 o                         
   2   5  13        236.57        247.59        29.63 o                         
   3   5  13         46.21         34.71        14.78 o                         
   4   5  13         45.86         54.63        11.84 o                         
   5   5  13         72.33         66.61        16.23 o                         
   6   5  13          0.53          8.77        11.38 o                         
   7   5  13          1.35        -17.96        26.62 o                         
   8   5  13          0.01         13.84        24.60 o                         
  -7   6  13          6.85         -2.59        16.36 o                         
  -6   6  13          2.17        -17.25        17.25 o                         
  -5   6  13         60.32         63.24        21.85 o                         
  -4   6  13          4.02         -8.07         8.07 o                         
  -3   6  13        134.39        140.06        18.46 o                         
  -2   6  13         45.12         38.06         8.21 o                         
  -1   6  13         94.04         79.86         9.26 o                         
   0   6  13          2.30          0.03         3.45 o                         
   1   6  13         94.02         99.55        11.56 o                         
   2   6  13         45.00         45.85         7.80 o                         
   3   6  13        134.73        205.57        24.89 o                         
   4   6  13          4.03          0.26         7.84 o                         
   5   6  13         60.18         60.38        16.17 o                         
   6   6  13          2.15         -6.68        16.67 o                         
   7   6  13          6.85         30.36        20.17 o                         
  -7   7  13          2.37        -37.36        37.36 o                         
  -6   7  13         12.29         13.99        20.78 o                         
  -5   7  13         19.95         13.12        14.00 o                         
  -4   7  13        100.35        131.08        15.86 o                         
  -3   7  13         38.72         43.81        14.11 o                         
  -2   7  13         29.83         24.04         6.98 o                         
  -1   7  13          9.76          8.20         3.84 o                         
   0   7  13         92.69         87.79        10.45 o                         
   1   7  13          9.75          5.41         6.16 o                         
   2   7  13         29.70         31.99         8.61 o                         
   3   7  13         38.71         35.51        11.34 o                         
   4   7  13        100.43        124.10        31.59 o                         
   5   7  13         19.98         11.70        10.37 o                         
   6   7  13         12.35         34.86        16.12 o                         
   7   7  13          2.36         11.98        25.43 o                         
  -7   8  13          2.65          0.83        22.07 o                         
  -6   8  13          1.97          9.58        16.68 o                         
  -5   8  13          9.60        -14.04        14.04 o                         
  -4   8  13          3.37         -7.84         9.50 o                         
  -3   8  13          6.30          5.79         9.62 o                         
  -2   8  13         97.17         94.87        10.01 o                         
  -1   8  13         27.91         22.05         6.26 o                         
   0   8  13         81.98         90.88        11.32 o                         
   1   8  13         27.92         35.55         7.49 o                         
   2   8  13         96.97         97.80        13.40 o                         
   3   8  13          6.31          2.13         9.15 o                         
   4   8  13          3.39         -3.73        18.37 o                         
   5   8  13          9.62          9.05        16.74 o                         
   6   8  13          1.97          4.29        13.48 o                         
   7   8  13          2.66         14.28        15.05 o                         
  -6   9  13         15.96         33.42        38.38 o                         
  -5   9  13          1.09         14.81        14.81 o                         
  -4   9  13          9.73        -11.52        11.52 o                         
  -3   9  13         21.43         26.79         8.01 o                         
  -2   9  13         64.44         40.36        12.29 o                         
  -1   9  13         10.80         12.28         6.71 o                         
   0   9  13         13.82         29.54         8.99 o                         
   1   9  13         10.91          5.56         8.34 o                         
   2   9  13         64.44         43.04        12.14 o                         
   3   9  13         21.49         23.68        18.98 o                         
   4   9  13          9.82        -11.75        11.75 o                         
   5   9  13          1.10         -1.22        13.62 o                         
   6   9  13         16.02         37.34        15.40 o                         
  -6  10  13         16.00         17.94        23.65 o                         
  -5  10  13         15.59         13.57        13.60 o                         
  -4  10  13         32.83         18.01        10.24 o                         
  -3  10  13          4.73         -0.42         7.00 o                         
  -2  10  13          1.54          3.59         6.17 o                         
  -1  10  13         38.31         30.16         8.36 o                         
   0  10  13         23.28         27.40         8.18 o                         
   1  10  13         38.31         15.72        11.24 o                         
   2  10  13          1.51         -3.65         7.37 o                         
   3  10  13          4.72         -6.98         6.98 o                         
   4  10  13         32.82         33.65        14.98 o                         
   5  10  13         15.57         -4.24        14.21 o                         
   6  10  13         15.99         44.57        18.21 o                         
  -5  11  13          1.03        -10.17        12.16 o                         
  -4  11  13         29.74         26.04         7.51 o                         
  -3  11  13        124.64        108.34         9.99 o                         
  -2  11  13        219.61        217.20        53.28 o                         
  -1  11  13         88.21         89.65        13.19 o                         
   0  11  13        532.98        588.89        39.52 o                         
   1  11  13         87.93         79.35        13.86 o                         
   2  11  13        219.43        206.14        22.27 o                         
   3  11  13        124.49        131.37        28.11 o                         
   4  11  13         29.78         31.75        17.56 o                         
   5  11  13          1.03         21.01        12.49 o                         
  -5  12  13          3.87          6.90        13.11 o                         
  -4  12  13         12.48         -0.84         6.97 o                         
  -3  12  13         11.57          0.73         7.49 o                         
  -2  12  13         26.77         38.69        23.32 o                         
  -1  12  13         55.96         61.41        12.70 o                         
   0  12  13        135.54        154.46        31.41 o                         
   1  12  13         55.93         53.98        12.59 o                         
   2  12  13         26.74         21.47        13.61 o                         
   3  12  13         11.50          9.22         9.19 o                         
   4  12  13         12.46          3.18        13.71 o                         
   5  12  13          3.87         15.47        13.49 o                         
  -4  13  13          0.23          2.82         8.69 o                         
  -3  13  13          1.46          0.07        13.04 o                         
  -2  13  13         26.00         33.70        14.46 o                         
  -1  13  13          4.38          6.34        18.58 o                         
   0  13  13          0.74         10.36         9.52 o                         
   1  13  13          4.39          0.87        10.00 o                         
   2  13  13         26.02         19.06        12.45 o                         
   3  13  13          1.45        -10.59        10.59 o                         
   4  13  13          0.24        -15.68        15.68 o                         
  -3  14  13          8.57         14.08        18.54 o                         
  -2  14  13          0.52         -7.61        12.75 o                         
  -1  14  13         14.70          9.45        11.88 o                         
   0  14  13         31.25          6.15        19.95 o                         
   1  14  13         14.64         15.34        11.31 o                         
   2  14  13          0.54        -18.57        18.57 o                         
   3  14  13          8.56         -7.03        17.24 o                         
  -1  15  13          1.88         -2.44        15.35 o                         
   0  15  13          9.06         -3.97        13.61 o                         
   1  15  13          1.89        -11.90        11.90 o                         
   0   0  14       6732.56       6607.07       410.81 o                         
   1   0  14       2875.78       2898.80       150.57 o                         
   2   0  14          0.03          4.54         3.23 o                         
   3   0  14       2063.22       2384.54       128.25 o                         
   4   0  14          6.29         14.81         7.95 o                         
   5   0  14         80.29         90.38        17.75 o                         
   6   0  14         57.48         38.32        38.77 o                         
   7   0  14          1.13        -16.81        16.81 o                         
   8   0  14          0.01        -31.68        34.95 o                         
  -8   1  14          9.34          8.79        20.98 o                         
  -7   1  14         26.56         23.55        18.36 o                         
  -6   1  14         55.50         37.71        21.30 o                         
  -5   1  14        116.37         77.14        16.49 o                         
  -4   1  14         35.42         18.13        16.93 o                         
  -3   1  14         10.17         16.20        10.23 o                         
  -2   1  14        633.78        651.13        40.45 o                         
  -1   1  14        689.35        799.02        41.12 o                         
   0   1  14        555.09        531.45        27.77 o                         
   1   1  14        689.59        844.97        36.83 o                         
   2   1  14        634.62        721.66        42.60 o                         
   3   1  14         10.18         18.42         6.54 o                         
   4   1  14         35.34         37.65        10.93 o                         
   5   1  14        116.29        108.37        21.96 o                         
   6   1  14         55.50         29.69        18.62 o                         
   7   1  14         26.53         22.41        18.61 o                         
   8   1  14          9.35         41.20        23.04 o                         
  -8   2  14          7.72         18.00        38.23 o                         
  -7   2  14          0.79          4.01        18.41 o                         
  -6   2  14          0.59        -28.32        37.84 o                         
  -5   2  14          4.04         10.62        11.19 o                         
  -4   2  14        112.58        103.18        11.41 o                         
  -3   2  14         78.22         60.86        12.02 o                         
  -2   2  14        787.87        929.16        59.41 o                         
  -1   2  14         48.32         45.14         6.21 o                         
   0   2  14          7.30          8.94         3.80 o                         
   1   2  14         48.16         50.65         8.09 o                         
   2   2  14        788.70       1002.14        51.26 o                         
   3   2  14         78.58         77.62        12.22 o                         
   4   2  14        112.76        110.60        16.52 o                         
   5   2  14          4.05          7.08        12.33 o                         
   6   2  14          0.61        -12.25        12.25 o                         
   7   2  14          0.79        -10.80        16.82 o                         
   8   2  14          7.73        -25.29        25.29 o                         
  -8   3  14          2.78        -19.29        19.29 o                         
  -7   3  14          0.47         -3.44        15.53 o                         
  -6   3  14          2.45         -0.44        32.42 o                         
  -5   3  14         76.85        111.81        17.53 o                         
  -4   3  14        130.77        170.41        39.53 o                         
  -3   3  14        313.10        354.86        36.17 o                         
  -2   3  14        218.70        218.35        17.85 o                         
  -1   3  14        296.29        306.09        18.70 o                         
   0   3  14          0.09         -2.21         2.60 o                         
   1   3  14        296.45        307.96        20.81 o                         
   2   3  14        219.10        225.69        18.78 o                         
   3   3  14        312.77        350.87        51.33 o                         
   4   3  14        130.77        114.03        15.49 o                         
   5   3  14         76.67        119.87        31.22 o                         
   6   3  14          2.42         12.05        40.30 o                         
   7   3  14          0.46         -9.70        15.59 o                         
   8   3  14          2.76        -20.51        20.51 o                         
  -8   4  14          2.51         10.38        23.47 o                         
  -7   4  14          4.55        -26.50        27.61 o                         
  -6   4  14          3.44        -11.81        11.81 o                         
  -5   4  14         52.16         28.75        11.06 o                         
  -4   4  14         50.95         64.15        22.56 o                         
  -3   4  14        164.80        145.84        18.87 o                         
  -2   4  14          0.95         -1.55         4.72 o                         
  -1   4  14        114.25        116.01         9.37 o                         
   0   4  14         81.92        100.50         9.59 o                         
   1   4  14        114.40        114.72         9.25 o                         
   2   4  14          0.98         -2.23         3.73 o                         
   3   4  14        164.88        152.91        19.43 o                         
   4   4  14         50.93         38.83        11.32 o                         
   5   4  14         52.21         62.33        14.26 o                         
   6   4  14          3.45         13.08        16.93 o                         
   7   4  14          4.55         11.42        15.77 o                         
   8   4  14          2.51         -9.01        17.55 o                         
  -7   5  14         16.93        -19.32        25.19 o                         
  -6   5  14          5.66         17.25        14.19 o                         
  -5   5  14         33.11         28.60        15.34 o                         
  -4   5  14         22.44         21.07        13.70 o                         
  -3   5  14        101.44         92.87        16.35 o                         
  -2   5  14        120.15        134.31        11.62 o                         
  -1   5  14         30.11         24.83         6.72 o                         
   0   5  14        173.50        160.22        12.93 o                         
   1   5  14         29.94         29.36         5.29 o                         
   2   5  14        120.34        117.09        18.75 o                         
   3   5  14        100.95        113.79        16.89 o                         
   4   5  14         22.39         14.19        12.83 o                         
   5   5  14         33.23         32.89        11.27 o                         
   6   5  14          5.67        -10.81        10.81 o                         
   7   5  14         16.93         18.15        13.91 o                         
  -7   6  14         11.54          1.04        23.85 o                         
  -6   6  14         12.28        -10.71        14.84 o                         
  -5   6  14         13.33         28.14        15.40 o                         
  -4   6  14         64.44         58.26        44.52 o                         
  -3   6  14         39.53         43.18         7.78 o                         
  -2   6  14         11.84          5.22         5.52 o                         
  -1   6  14         33.65         17.48         5.75 o                         
   0   6  14         15.48          6.81         4.18 o                         
   1   6  14         34.00         35.64         7.82 o                         
   2   6  14         11.76         16.90         7.77 o                         
   3   6  14         39.48         17.64         9.57 o                         
   4   6  14         64.27         61.75        15.23 o                         
   5   6  14         13.31         10.91        10.83 o                         
   6   6  14         12.29         -8.25        12.54 o                         
   7   6  14         11.59         10.58        15.36 o                         
  -7   7  14         13.10         -9.24        18.28 o                         
  -6   7  14          7.22        -14.40        22.62 o                         
  -5   7  14          4.11         -8.88        13.75 o                         
  -4   7  14         54.94         44.23        20.64 o                         
  -3   7  14        271.62        250.21        26.74 o                         
  -2   7  14        194.96        211.64        37.28 o                         
  -1   7  14         47.44         50.95         7.43 o                         
   0   7  14          4.10         25.79         6.08 o                         
   1   7  14         47.48         32.53         8.46 o                         
   2   7  14        195.37        237.65        20.46 o                         
   3   7  14        271.69        272.99        54.19 o                         
   4   7  14         55.03         41.02        26.40 o                         
   5   7  14          4.13          2.88         9.03 o                         
   6   7  14          7.23         13.32        12.96 o                         
   7   7  14         13.10          9.60        28.25 o                         
  -7   8  14          5.07        -20.30        20.30 o                         
  -6   8  14          0.37          4.24        19.56 o                         
  -5   8  14          9.54          5.82        14.30 o                         
  -4   8  14         20.08         31.12        10.98 o                         
  -3   8  14         99.50        128.66        17.54 o                         
  -2   8  14         22.98         17.91         4.02 o                         
  -1   8  14        140.32        135.55        13.97 o                         
   0   8  14        114.30        104.02        13.07 o                         
   1   8  14        140.57        134.79        15.55 o                         
   2   8  14         23.05         29.95         8.45 o                         
   3   8  14         99.36        141.76        21.31 o                         
   4   8  14         20.08         21.67        11.28 o                         
   5   8  14          9.57         18.48        11.66 o                         
   6   8  14          0.36         20.44        13.55 o                         
   7   8  14          5.08        -14.54        36.70 o                         
  -6   9  14          4.89        -19.85        19.85 o                         
  -5   9  14         19.87         21.91        16.15 o                         
  -4   9  14         16.65         23.83        10.43 o                         
  -3   9  14         34.43         41.66         7.95 o                         
  -2   9  14         23.20         23.36        11.31 o                         
  -1   9  14         84.50         90.09        15.93 o                         
   0   9  14        310.62        300.01        24.47 o                         
   1   9  14         84.58         91.11        15.55 o                         
   2   9  14         23.28         12.92         7.38 o                         
   3   9  14         34.34         41.71        16.13 o                         
   4   9  14         16.67         16.74        14.63 o                         
   5   9  14         19.89         -1.74        17.88 o                         
   6   9  14          4.88        -11.98        11.98 o                         
  -6  10  14          8.39         -4.21        20.02 o                         
  -5  10  14         11.83         13.20        14.14 o                         
  -4  10  14         14.68         13.24         9.98 o                         
  -3  10  14         70.43         71.35         8.94 o                         
  -2  10  14         42.87         15.35        10.91 o                         
  -1  10  14        144.00        103.97        21.92 o                         
   0  10  14         19.79         -2.34         9.73 o                         
   1  10  14        144.04        146.13        18.13 o                         
   2  10  14         42.82         38.35         9.23 o                         
   3  10  14         70.48         45.71        13.50 o                         
   4  10  14         14.64         25.27        13.01 o                         
   5  10  14         11.82         10.01        15.08 o                         
   6  10  14          8.41         -5.58        14.37 o                         
  -5  11  14         24.86         54.42        14.97 o                         
  -4  11  14          7.67          3.58         7.76 o                         
  -3  11  14         10.86         10.76         5.82 o                         
  -2  11  14        113.52        104.60        13.74 o                         
  -1  11  14         75.17         39.44        11.22 o                         
   0  11  14          7.23          6.76         7.70 o                         
   1  11  14         75.14         29.43        16.41 o                         
   2  11  14        113.49         79.09        14.07 o                         
   3  11  14         10.83         -8.30         8.30 o                         
   4  11  14          7.63         16.61        14.36 o                         
   5  11  14         24.89         14.31        15.27 o                         
  -5  12  14          1.99          5.76        12.59 o                         
  -4  12  14         27.95         10.92        32.68 o                         
  -3  12  14          8.24         -6.55        13.15 o                         
  -2  12  14         33.83         35.68        19.76 o                         
  -1  12  14          5.72         -8.86         8.86 o                         
   0  12  14          7.00         -1.10        12.36 o                         
   1  12  14          5.68         -8.51         8.51 o                         
   2  12  14         33.80         13.37         9.43 o                         
   3  12  14          8.27          0.26         8.87 o                         
   4  12  14         27.89         22.38        14.17 o                         
   5  12  14          1.99          7.49        15.19 o                         
  -4  13  14          6.84         -2.58        14.05 o                         
  -3  13  14          2.13        -16.06        16.06 o                         
  -2  13  14          3.74          5.05        11.74 o                         
  -1  13  14         24.34          6.46        13.03 o                         
   0  13  14          2.01         12.64         9.98 o                         
   1  13  14         24.33         33.11        10.70 o                         
   2  13  14          3.75          1.82        10.28 o                         
   3  13  14          2.13        -10.64        10.64 o                         
   4  13  14          6.84        -10.27        30.03 o                         
  -3  14  14          4.84          1.04        16.38 o                         
  -2  14  14          3.95        -15.57        15.57 o                         
  -1  14  14          2.42        -12.66        18.31 o                         
   0  14  14          0.55        -10.55        10.55 o                         
   1  14  14          2.38          9.70        10.56 o                         
   2  14  14          3.97        -10.63        10.63 o                         
   3  14  14          4.87         -2.73        11.92 o                         
  -1  15  14          4.39         -6.62        13.24 o                         
   0  15  14          0.57        -11.83        11.83 o                         
   1  15  14          4.40         25.91        30.63 o                         
   1   0  15        284.98        277.06        20.34 o                         
   2   0  15        216.81        230.20        16.83 o                         
   3   0  15        146.46        144.79        13.32 o                         
   4   0  15         58.19         60.58        25.39 o                         
   5   0  15        142.33        150.07        23.95 o                         
   6   0  15          0.73         22.06        12.55 o                         
   7   0  15         40.36         19.31        16.96 o                         
   8   0  15         12.49         36.84        22.72 o                         
  -8   1  15         11.54         77.41        85.51 o                         
  -7   1  15          8.20         -5.45        46.35 o                         
  -6   1  15         50.18         47.73        18.84 o                         
  -5   1  15         18.63         41.89        12.67 o                         
  -4   1  15        159.29        170.29        32.86 o                         
  -3   1  15        509.28        486.51        35.65 o                         
  -2   1  15        189.74        219.35        24.79 o                         
  -1   1  15        252.90        249.98        16.95 o                         
   0   1  15          8.44         16.31         3.43 o                         
   1   1  15        252.71        308.66        30.57 o                         
   2   1  15        189.68        158.37        16.87 o                         
   3   1  15        509.19        561.03        37.41 o                         
   4   1  15        159.11        159.64        19.51 o                         
   5   1  15         18.63         -7.81        21.66 o                         
   6   1  15         50.14         51.57        19.47 o                         
   7   1  15          8.20         14.74        19.05 o                         
   8   1  15         11.55         20.87        38.05 o                         
  -8   2  15          1.92        -18.39        18.39 o                         
  -7   2  15          6.16         18.83        30.89 o                         
  -6   2  15         20.11         13.31        18.35 o                         
  -5   2  15          9.70          1.19         8.80 o                         
  -4   2  15        399.42        334.84        60.51 o                         
  -3   2  15         82.77        106.31        19.25 o                         
  -2   2  15        198.69        221.67        32.66 o                         
  -1   2  15         10.70          7.26         3.42 o                         
   0   2  15          4.94          4.20         2.73 o                         
   1   2  15         10.65          5.41         3.54 o                         
   2   2  15        198.79        192.80        17.15 o                         
   3   2  15         82.55        102.08        13.88 o                         
   4   2  15        399.91        413.22        81.59 o                         
   5   2  15          9.66         -8.30        17.26 o                         
   6   2  15         20.09         20.17        14.22 o                         
   7   2  15          6.17        -13.55        15.94 o                         
   8   2  15          1.91         48.14        20.69 o                         
  -8   3  15          3.17          4.93        24.97 o                         
  -7   3  15          0.40          0.78        15.59 o                         
  -6   3  15          0.58        -19.55        19.55 o                         
  -5   3  15         13.39        -10.60        16.80 o                         
  -4   3  15        126.25        112.46        32.25 o                         
  -3   3  15        234.16        205.26        27.32 o                         
  -2   3  15         46.55         50.09         8.23 o                         
  -1   3  15        395.69        404.71        26.56 o                         
   0   3  15         20.97         16.61         5.32 o                         
   1   3  15        394.82        413.05        25.19 o                         
   2   3  15         46.53         48.01         8.48 o                         
   3   3  15        234.77        260.21        31.22 o                         
   4   3  15        125.94        111.16        16.54 o                         
   5   3  15         13.38         12.22        10.00 o                         
   6   3  15          0.59         21.78        13.44 o                         
   7   3  15          0.40         -2.94        15.61 o                         
   8   3  15          3.17        -19.79        35.19 o                         
  -7   4  15          2.59         -6.56        15.80 o                         
  -6   4  15         12.41          0.39        12.28 o                         
  -5   4  15         17.95         11.05         6.85 o                         
  -4   4  15        140.85        122.26        28.21 o                         
  -3   4  15         91.05         73.85        13.15 o                         
  -2   4  15         44.10         34.55         7.02 o                         
  -1   4  15          6.89          5.86         3.09 o                         
   0   4  15        463.85        515.59        26.60 o                         
   1   4  15          6.90         -2.44         2.97 o                         
   2   4  15         44.30         56.28        10.34 o                         
   3   4  15         91.04         92.61        15.36 o                         
   4   4  15        140.94        142.21        19.68 o                         
   5   4  15         17.99         35.40         9.75 o                         
   6   4  15         12.34         28.78        15.69 o                         
   7   4  15          2.57          6.01        18.54 o                         
  -7   5  15         35.77         17.51        20.54 o                         
  -6   5  15         54.54         38.86        16.24 o                         
  -5   5  15        205.70        221.63        16.02 o                         
  -4   5  15         38.98         36.27        18.03 o                         
  -3   5  15         72.39         72.89        14.09 o                         
  -2   5  15         11.79          8.50         3.66 o                         
  -1   5  15         19.33         19.40         3.58 o                         
   0   5  15        381.42        375.83        21.81 o                         
   1   5  15         19.18         18.20         5.14 o                         
   2   5  15         11.70         14.19         5.61 o                         
   3   5  15         72.51         86.03        13.78 o                         
   4   5  15         38.99         51.80        22.35 o                         
   5   5  15        205.62        277.93        33.38 o                         
   6   5  15         54.52         88.81        19.65 o                         
   7   5  15         35.77         36.92        17.28 o                         
  -7   6  15         22.36         -4.90        16.93 o                         
  -6   6  15         51.95         47.69        21.63 o                         
  -5   6  15         30.61         15.71        20.29 o                         
  -4   6  15         66.16         95.40        24.43 o                         
  -3   6  15         39.95         48.53        17.30 o                         
  -2   6  15         26.49         25.94         4.78 o                         
  -1   6  15        148.68        157.04        14.58 o                         
   0   6  15         14.24         14.82         5.04 o                         
   1   6  15        148.36        145.25        14.15 o                         
   2   6  15         26.52         25.02        15.54 o                         
   3   6  15         40.13         33.10         9.89 o                         
   4   6  15         66.00         67.51        15.39 o                         
   5   6  15         30.74         19.92        11.67 o                         
   6   6  15         51.89         23.76        37.85 o                         
   7   6  15         22.34         33.68        18.08 o                         
  -7   7  15          0.44          1.97        19.88 o                         
  -6   7  15          7.57         19.77        14.88 o                         
  -5   7  15          5.20         -4.95        14.00 o                         
  -4   7  15         66.62         54.50         9.55 o                         
  -3   7  15        291.73        292.32        22.33 o                         
  -2   7  15         34.05         39.01         5.41 o                         
  -1   7  15        241.39        273.78        21.04 o                         
   0   7  15         86.14        104.83        12.72 o                         
   1   7  15        241.69        221.76        19.62 o                         
   2   7  15         34.20         54.63         9.31 o                         
   3   7  15        292.02        302.97        38.68 o                         
   4   7  15         66.68         79.89        20.70 o                         
   5   7  15          5.20         -2.43         8.93 o                         
   6   7  15          7.58         -4.90        11.14 o                         
   7   7  15          0.45        -16.46        16.46 o                         
  -6   8  15          2.16        -26.08        26.08 o                         
  -5   8  15          5.86         25.36        18.77 o                         
  -4   8  15          5.31          6.16         9.35 o                         
  -3   8  15         26.43         20.96         9.11 o                         
  -2   8  15         40.68         39.67         3.88 o                         
  -1   8  15         42.73         35.29        10.83 o                         
   0   8  15         34.23         63.06        15.61 o                         
   1   8  15         42.56         35.04         8.10 o                         
   2   8  15         40.58         38.43        13.55 o                         
   3   8  15         26.48         17.59        17.59 o                         
   4   8  15          5.31         11.66        11.39 o                         
   5   8  15          5.87         11.08        10.90 o                         
   6   8  15          2.16          6.20        13.39 o                         
  -6   9  15         15.57          5.96        31.85 o                         
  -5   9  15         15.91         12.30        12.77 o                         
  -4   9  15          0.30          7.60         8.60 o                         
  -3   9  15          6.60          6.84         6.62 o                         
  -2   9  15          3.93         27.93        12.83 o                         
  -1   9  15        212.12        204.24        51.39 o                         
   0   9  15          7.23         -4.40         6.79 o                         
   1   9  15        212.42        209.02        20.56 o                         
   2   9  15          3.85          8.89         8.38 o                         
   3   9  15          6.56         -8.62         8.62 o                         
   4   9  15          0.30         -9.03         9.03 o                         
   5   9  15         15.92         13.34        14.01 o                         
   6   9  15         15.55          8.69        12.32 o                         
  -6  10  15          5.00         14.98        22.93 o                         
  -5  10  15         16.93         36.81        22.19 o                         
  -4  10  15         20.50         42.18         9.48 o                         
  -3  10  15         66.89         74.57        10.23 o                         
  -2  10  15        170.24        159.77        16.64 o                         
  -1  10  15        358.37        397.78        29.72 o                         
   0  10  15         28.87         20.93         8.28 o                         
   1  10  15        358.51        311.82        27.98 o                         
   2  10  15        170.13        184.12        20.73 o                         
   3  10  15         66.98         41.94        13.13 o                         
   4  10  15         20.56         21.77        13.75 o                         
   5  10  15         16.97         13.86        16.46 o                         
   6  10  15          4.98         -3.01        15.28 o                         
  -5  11  15         22.64         42.88        15.09 o                         
  -4  11  15         15.80         10.02         8.54 o                         
  -3  11  15         30.34         44.53        17.29 o                         
  -2  11  15          6.53         11.59         7.56 o                         
  -1  11  15        135.33        123.85        16.78 o                         
   0  11  15         78.83         77.65        11.30 o                         
   1  11  15        135.43        175.80        19.13 o                         
   2  11  15          6.55        -10.66        10.66 o                         
   3  11  15         30.34         35.90        15.52 o                         
   4  11  15         15.82          7.06        20.38 o                         
   5  11  15         22.66         31.44        15.51 o                         
  -4  12  15         11.07          7.78         9.33 o                         
  -3  12  15          2.95         10.10        19.97 o                         
  -2  12  15          2.19         -1.89        15.49 o                         
  -1  12  15          3.12         -0.26        15.16 o                         
   0  12  15          7.20         -7.91         7.91 o                         
   1  12  15          3.16         14.79         8.74 o                         
   2  12  15          2.21         16.99         9.85 o                         
   3  12  15          2.96         12.80        12.16 o                         
   4  12  15         11.06        -18.10        18.10 o                         
  -4  13  15          3.79        -16.44        16.44 o                         
  -3  13  15          8.06         -4.03        18.87 o                         
  -2  13  15          0.24          2.30        14.79 o                         
  -1  13  15          0.43         -1.56        21.35 o                         
   0  13  15         25.35         25.98        12.91 o                         
   1  13  15          0.43          9.44        10.19 o                         
   2  13  15          0.25         -9.32         9.32 o                         
   3  13  15          8.07          5.01        12.97 o                         
   4  13  15          3.81          0.51        26.93 o                         
  -2  14  15          9.61         -2.29        21.68 o                         
  -1  14  15          2.19         26.73        14.31 o                         
   0  14  15          5.61          4.77        11.83 o                         
   1  14  15          2.17         -1.87        10.97 o                         
   2  14  15          9.57         -6.96        11.81 o                         
   0   0  16         84.19        139.71        32.37 o                         
   1   0  16         52.86         53.25        14.12 o                         
   2   0  16        259.09        237.25        16.85 o                         
   3   0  16          0.32          0.76         5.32 o                         
   4   0  16         61.83         69.26        12.28 o                         
   5   0  16          0.76         -4.65        20.18 o                         
   6   0  16          0.16        -12.60        12.60 o                         
   7   0  16         22.23         23.59        39.97 o                         
   8   0  16          9.46         12.03        23.59 o                         
  -8   1  16          2.73        -18.71        19.93 o                         
  -7   1  16          3.38        -14.23        22.68 o                         
  -6   1  16         23.89         31.57        13.99 o                         
  -5   1  16         14.84          5.80         8.96 o                         
  -4   1  16        134.59        123.54        18.98 o                         
  -3   1  16        233.12        259.28        24.22 o                         
  -2   1  16         68.18         76.67        18.06 o                         
  -1   1  16         63.80         65.09         8.00 o                         
   0   1  16        478.60        549.20        46.62 o                         
   1   1  16         63.92         75.83         9.47 o                         
   2   1  16         68.03         70.20         9.34 o                         
   3   1  16        232.81        234.53        23.12 o                         
   4   1  16        134.56        121.68        17.21 o                         
   5   1  16         14.79         16.21        20.33 o                         
   6   1  16         23.93         19.30        13.08 o                         
   7   1  16          3.38          2.35        15.47 o                         
   8   1  16          2.73         17.78        51.19 o                         
  -8   2  16          0.62        -36.15        41.39 o                         
  -7   2  16          0.16         10.99        15.78 o                         
  -6   2  16          3.69        -14.53        14.53 o                         
  -5   2  16         18.67         -5.56         7.76 o                         
  -4   2  16        106.23         63.78        27.80 o                         
  -3   2  16          4.64          2.38         7.35 o                         
  -2   2  16        133.66        147.15        18.72 o                         
  -1   2  16        162.74        167.03        15.58 o                         
   0   2  16        791.92        816.93        41.18 o                         
   1   2  16        162.55        169.07        17.55 o                         
   2   2  16        133.11        125.58        14.10 o                         
   3   2  16          4.55         -1.52         5.89 o                         
   4   2  16        106.18        135.52        21.16 o                         
   5   2  16         18.71          8.24         8.52 o                         
   6   2  16          3.70          3.16        11.82 o                         
   7   2  16          0.16         -9.00        17.18 o                         
   8   2  16          0.61          1.68        40.96 o                         
  -7   3  16          6.13         -1.80        15.53 o                         
  -6   3  16         19.54          1.71        12.52 o                         
  -5   3  16         46.22         65.57        34.05 o                         
  -4   3  16         48.14         24.00        19.07 o                         
  -3   3  16         98.38         99.52        16.07 o                         
  -2   3  16         33.40         32.73         5.93 o                         
  -1   3  16        453.26        466.95        25.93 o                         
   0   3  16         42.99         35.15         6.91 o                         
   1   3  16        452.86        466.53        28.60 o                         
   2   3  16         33.41         29.21         9.65 o                         
   3   3  16         98.23        111.87        15.78 o                         
   4   3  16         48.09         47.46        12.74 o                         
   5   3  16         46.15         35.67        11.04 o                         
   6   3  16         19.53         15.16        11.40 o                         
   7   3  16          6.14         29.46        52.97 o                         
  -7   4  16          1.51          0.53        14.22 o                         
  -6   4  16          5.77          2.07        10.33 o                         
  -5   4  16          9.70        -14.94        14.94 o                         
  -4   4  16        108.88        123.12        27.65 o                         
  -3   4  16         38.21         48.48        12.07 o                         
  -2   4  16         73.83         60.79         8.05 o                         
  -1   4  16         75.81         72.39         7.75 o                         
   0   4  16        185.22        197.82        19.47 o                         
   1   4  16         75.64         86.33         7.91 o                         
   2   4  16         73.76         69.84        12.20 o                         
   3   4  16         38.30         45.79        10.38 o                         
   4   4  16        109.01        126.68        29.78 o                         
   5   4  16          9.77         15.04        15.58 o                         
   6   4  16          5.74          3.30        12.69 o                         
   7   4  16          1.50          5.52        14.22 o                         
  -7   5  16         28.85        -14.37        14.37 o                         
  -6   5  16         25.34         16.57        14.28 o                         
  -5   5  16         37.56         24.42        16.15 o                         
  -4   5  16         43.63         51.81        19.91 o                         
  -3   5  16        375.86        393.22        64.80 o                         
  -2   5  16        175.04        181.60        14.83 o                         
  -1   5  16        344.86        347.68        20.88 o                         
   0   5  16        181.07        211.44        18.16 o                         
   1   5  16        344.87        319.43        27.37 o                         
   2   5  16        175.22        160.27        20.70 o                         
   3   5  16        375.35        345.01        43.32 o                         
   4   5  16         43.89         47.45        15.94 o                         
   5   5  16         37.55         55.04        13.74 o                         
   6   5  16         25.33         49.83        13.46 o                         
   7   5  16         28.83        -12.32        22.71 o                         
  -7   6  16         24.48        -23.98        24.26 o                         
  -6   6  16         47.11         38.18        12.85 o                         
  -5   6  16        246.52        241.15        39.79 o                         
  -4   6  16        166.02        234.87        41.29 o                         
  -3   6  16        106.20        123.03        25.28 o                         
  -2   6  16        283.38        292.79        19.69 o                         
  -1   6  16        534.64        518.15        32.44 o                         
   0   6  16          3.48          3.46         4.97 o                         
   1   6  16        535.14        487.85        38.46 o                         
   2   6  16        283.12        290.92        29.01 o                         
   3   6  16        106.22        136.71        20.73 o                         
   4   6  16        165.89        168.56        30.44 o                         
   5   6  16        246.51        223.30        28.12 o                         
   6   6  16         47.08         24.98        18.70 o                         
   7   6  16         24.48         23.95        15.26 o                         
  -7   7  16         12.03        -13.69        26.04 o                         
  -6   7  16          7.32        -12.10        46.29 o                         
  -5   7  16         38.29         14.83        20.75 o                         
  -4   7  16         18.22         11.25        11.67 o                         
  -3   7  16         52.58         43.44        11.29 o                         
  -2   7  16        134.89        145.16        14.69 o                         
  -1   7  16         36.01         37.81         7.53 o                         
   0   7  16        337.25        316.50        28.68 o                         
   1   7  16         35.82         36.70         8.22 o                         
   2   7  16        134.71        102.26        15.62 o                         
   3   7  16         52.63         54.83        15.13 o                         
   4   7  16         18.25         24.57        11.21 o                         
   5   7  16         38.31         18.52        22.60 o                         
   6   7  16          7.32         -1.04        12.91 o                         
   7   7  16         12.02         16.33        18.75 o                         
  -6   8  16          1.68          9.59        23.26 o                         
  -5   8  16          3.93         16.96        15.01 o                         
  -4   8  16          0.99         -8.32         8.32 o                         
  -3   8  16         59.28         63.98        24.04 o                         
  -2   8  16         40.43         37.51        12.49 o                         
  -1   8  16         10.64         22.47         7.31 o                         
   0   8  16         10.22         19.00         6.55 o                         
   1   8  16         10.73         -2.84         6.47 o                         
   2   8  16         40.30         42.04        10.23 o                         
   3   8  16         59.31         41.96        12.43 o                         
   4   8  16          0.99         -3.23         8.97 o                         
   5   8  16          3.92         -8.91         9.43 o                         
   6   8  16          1.68        -13.38        18.71 o                         
  -6   9  16         29.92         76.10        26.51 o                         
  -5   9  16          9.97         33.16        17.97 o                         
  -4   9  16          1.74         -8.86         8.86 o                         
  -3   9  16         83.00         88.58        10.34 o                         
  -2   9  16         11.98          6.31         8.36 o                         
  -1   9  16          4.75          6.46         6.89 o                         
   0   9  16         20.60          5.98         6.69 o                         
   1   9  16          4.72         -5.98         5.98 o                         
   2   9  16         12.04         14.11         9.63 o                         
   3   9  16         83.10         77.57        15.59 o                         
   4   9  16          1.73         -5.26        10.38 o                         
   5   9  16         10.01        -19.95        26.76 o                         
   6   9  16         29.92         27.36        25.09 o                         
  -5  10  16         17.47         16.73        20.85 o                         
  -4  10  16         34.12         29.67         8.28 o                         
  -3  10  16          2.00         -2.05         5.25 o                         
  -2  10  16         95.27         77.69        11.81 o                         
  -1  10  16         11.00         15.71         8.75 o                         
   0  10  16         10.92          6.19         6.78 o                         
   1  10  16         11.05         -7.44         7.44 o                         
   2  10  16         95.36         86.86        17.02 o                         
   3  10  16          2.00         -3.67        18.67 o                         
   4  10  16         34.16         26.87        11.36 o                         
   5  10  16         17.44         40.65        15.12 o                         
  -5  11  16          4.08         -4.76        18.19 o                         
  -4  11  16         15.12         20.72         9.33 o                         
  -3  11  16         22.14         22.59        16.38 o                         
  -2  11  16         19.33         20.04         9.85 o                         
  -1  11  16          5.99          6.50         8.16 o                         
   0  11  16        126.31        124.56        15.87 o                         
   1  11  16          5.94          5.98         9.79 o                         
   2  11  16         19.39         17.01        15.31 o                         
   3  11  16         22.08         10.74        12.45 o                         
   4  11  16         15.09         17.12        12.15 o                         
   5  11  16          4.07         -7.02        12.82 o                         
  -4  12  16          1.28         -8.90         8.90 o                         
  -3  12  16          3.59        -21.28        29.66 o                         
  -2  12  16          1.89         16.08        10.67 o                         
  -1  12  16          4.73         -3.80        13.60 o                         
   0  12  16          0.19        -11.24        11.24 o                         
   1  12  16          4.68         -4.86         8.08 o                         
   2  12  16          1.88         -5.58         8.68 o                         
   3  12  16          3.55          5.08        13.63 o                         
   4  12  16          1.29        -11.48        11.48 o                         
  -3  13  16          3.98         -8.52        14.24 o                         
  -2  13  16          4.07          4.80        13.48 o                         
  -1  13  16          3.54         -8.50         8.50 o                         
   0  13  16         29.22         45.46        13.04 o                         
   1  13  16          3.54          7.96        11.09 o                         
   2  13  16          4.07         -0.07        11.05 o                         
   3  13  16          3.98        -21.61        21.61 o                         
  -2  14  16          1.88          7.29        16.14 o                         
  -1  14  16          2.27        -10.31        13.16 o                         
   0  14  16         16.73         12.49        13.13 o                         
   1  14  16          2.26         -6.69        11.75 o                         
   2  14  16          1.89          2.13        12.43 o                         
   1   0  17          1.15          2.02         5.20 o                         
   2   0  17         36.67         30.44         5.99 o                         
   3   0  17         84.01         98.64        13.22 o                         
   4   0  17          1.56         13.73         7.15 o                         
   5   0  17          6.12         13.73        12.18 o                         
   6   0  17         22.17         19.86        18.77 o                         
   7   0  17          0.14        -14.99        14.99 o                         
  -7   1  17          9.05         -4.09        32.39 o                         
  -6   1  17         16.59          9.63        32.42 o                         
  -5   1  17         30.25         48.33        14.68 o                         
  -4   1  17         53.50         73.22        25.33 o                         
  -3   1  17        103.24         93.39        14.04 o                         
  -2   1  17         80.40         98.30        12.16 o                         
  -1   1  17         21.61         25.81         6.32 o                         
   0   1  17        501.06        564.03        30.26 o                         
   1   1  17         21.45         32.16         5.42 o                         
   2   1  17         80.41         96.81        15.78 o                         
   3   1  17        103.44        115.36        17.16 o                         
   4   1  17         53.51         56.63        21.47 o                         
   5   1  17         30.29         21.57         8.21 o                         
   6   1  17         16.54         11.77        16.06 o                         
   7   1  17          9.04         16.79        14.76 o                         
  -7   2  17          5.78        -15.69        15.69 o                         
  -6   2  17         18.13         12.29        20.75 o                         
  -5   2  17          5.69          6.14        21.29 o                         
  -4   2  17         67.21         33.81        28.46 o                         
  -3   2  17         80.11         80.06        12.52 o                         
  -2   2  17         84.48         87.51        14.42 o                         
  -1   2  17        374.27        439.32        24.38 o                         
   0   2  17         15.43          5.89         4.15 o                         
   1   2  17        374.54        383.21        18.68 o                         
   2   2  17         84.40         99.11        11.61 o                         
   3   2  17         80.02         96.58        15.47 o                         
   4   2  17         67.13         43.75        17.37 o                         
   5   2  17          5.68         -8.66         8.66 o                         
   6   2  17         18.15         11.96        14.46 o                         
   7   2  17          5.77         35.50        24.39 o                         
  -7   3  17          2.37          9.55        15.72 o                         
  -6   3  17          1.64         -9.91         9.91 o                         
  -5   3  17         10.53          6.68        21.23 o                         
  -4   3  17         97.30        138.02        39.77 o                         
  -3   3  17        244.29        246.98        23.63 o                         
  -2   3  17        105.03        100.28        11.71 o                         
  -1   3  17        156.21        134.83        11.85 o                         
   0   3  17        654.36        739.01        39.67 o                         
   1   3  17        155.69        170.39        15.43 o                         
   2   3  17        105.12        110.58        15.39 o                         
   3   3  17        243.82        298.84        28.88 o                         
   4   3  17         97.30        108.91        29.00 o                         
   5   3  17         10.50         17.62        13.37 o                         
   6   3  17          1.64          4.62        10.87 o                         
   7   3  17          2.37          4.01        14.33 o                         
  -7   4  17         15.29          6.54        25.71 o                         
  -6   4  17         18.46         -8.15        18.49 o                         
  -5   4  17         25.33        -11.56        17.98 o                         
  -4   4  17        100.68         97.64        28.21 o                         
  -3   4  17         79.29         81.01        14.23 o                         
  -2   4  17         67.69         81.49        10.02 o                         
  -1   4  17         16.33         10.79         4.00 o                         
   0   4  17        120.36        122.05        11.73 o                         
   1   4  17         16.22         15.77         8.21 o                         
   2   4  17         67.77         68.75        14.14 o                         
   3   4  17         79.16         96.88        15.02 o                         
   4   4  17        100.34        117.92        18.11 o                         
   5   4  17         25.33         26.07        10.55 o                         
   6   4  17         18.48          3.19        12.17 o                         
   7   4  17         15.25         -3.16        20.44 o                         
  -7   5  17         53.18         41.43        31.71 o                         
  -6   5  17         27.15         61.57        24.94 o                         
  -5   5  17        315.94        233.92        37.91 o                         
  -4   5  17        116.04         83.30        24.22 o                         
  -3   5  17          7.89          9.25         6.16 o                         
  -2   5  17         63.29         67.80        11.56 o                         
  -1   5  17       1092.49       1168.01        56.73 o                         
   0   5  17        293.29        268.45        20.86 o                         
   1   5  17       1091.71       1219.98        61.21 o                         
   2   5  17         63.48         56.42        12.35 o                         
   3   5  17          7.93          2.65         6.97 o                         
   4   5  17        116.12        121.31        19.58 o                         
   5   5  17        315.86        299.46        34.25 o                         
   6   5  17         27.26          8.86        13.49 o                         
   7   5  17         53.18         60.54        17.77 o                         
  -7   6  17         26.90         45.55        30.72 o                         
  -6   6  17         25.45         10.37        21.15 o                         
  -5   6  17        141.80        136.79        32.17 o                         
  -4   6  17          5.12          5.06        14.49 o                         
  -3   6  17       1040.38       1174.81        63.07 o                         
  -2   6  17        247.73        239.48        20.56 o                         
  -1   6  17       1050.82       1115.89        61.81 o                         
   0   6  17        293.71        323.93        32.16 o                         
   1   6  17       1050.26       1166.88        62.53 o                         
   2   6  17        247.48        255.15        26.85 o                         
   3   6  17       1040.92       1133.91       139.68 o                         
   4   6  17          5.10         -4.99         8.54 o                         
   5   6  17        141.89        167.21        24.23 o                         
   6   6  17         25.47         -4.13        12.36 o                         
   7   6  17         26.92        102.25        46.45 o                         
  -6   7  17         20.69         37.36        25.10 o                         
  -5   7  17         40.61         -6.47        18.58 o                         
  -4   7  17        101.62         94.12        26.28 o                         
  -3   7  17        161.47        166.53        15.98 o                         
  -2   7  17        150.32        162.61        17.21 o                         
  -1   7  17        103.12        106.99        13.44 o                         
   0   7  17        263.64        268.67        22.18 o                         
   1   7  17        102.99        105.69        12.94 o                         
   2   7  17        150.52        155.41        21.19 o                         
   3   7  17        161.27        161.87        27.10 o                         
   4   7  17        101.50        129.78        24.11 o                         
   5   7  17         40.60         17.46        12.98 o                         
   6   7  17         20.72         16.57        12.11 o                         
  -6   8  17         14.39          3.15        25.42 o                         
  -5   8  17          8.30         -7.52        17.23 o                         
  -4   8  17         18.51         20.51        13.38 o                         
  -3   8  17         33.26         39.69        16.52 o                         
  -2   8  17         21.88         21.96         6.42 o                         
  -1   8  17         36.89         33.07         8.59 o                         
   0   8  17          0.08         -5.31         8.54 o                         
   1   8  17         37.06         45.11         9.20 o                         
   2   8  17         21.91         13.74         7.34 o                         
   3   8  17         33.30          9.23        10.27 o                         
   4   8  17         18.49         11.69        10.79 o                         
   5   8  17          8.27          5.95        15.64 o                         
   6   8  17         14.40         16.57        13.59 o                         
  -6   9  17          4.84          0.26        43.22 o                         
  -5   9  17          9.14          0.35        14.55 o                         
  -4   9  17         32.41         41.78        11.82 o                         
  -3   9  17         61.39         70.30         9.37 o                         
  -2   9  17        158.07        180.70        26.75 o                         
  -1   9  17         35.98         38.16        10.52 o                         
   0   9  17         48.68         34.38        14.22 o                         
   1   9  17         35.86         49.85        10.67 o                         
   2   9  17        158.18        253.27        26.86 o                         
   3   9  17         61.38         29.95        14.70 o                         
   4   9  17         32.43         57.33        16.02 o                         
   5   9  17          9.13         11.45        12.30 o                         
   6   9  17          4.83         14.19        15.46 o                         
  -5  10  17          7.15         10.94        21.35 o                         
  -4  10  17          0.71         -7.20         7.20 o                         
  -3  10  17         19.13         13.46        16.70 o                         
  -2  10  17          2.92          1.82         9.02 o                         
  -1  10  17         21.28         13.35        10.66 o                         
   0  10  17        287.88        291.82        29.58 o                         
   1  10  17         21.39         23.38        10.27 o                         
   2  10  17          2.90         -3.62        10.90 o                         
   3  10  17         19.09         16.88        10.43 o                         
   4  10  17          0.72          1.10        15.09 o                         
   5  10  17          7.17         -1.04        15.28 o                         
  -5  11  17          0.72         -6.99        14.47 o                         
  -4  11  17         14.19         -9.01         9.01 o                         
  -3  11  17          9.56         26.18        22.29 o                         
  -2  11  17         27.63         12.89         9.00 o                         
  -1  11  17         17.86         -1.66        10.33 o                         
   0  11  17          3.38          4.25         8.91 o                         
   1  11  17         17.82         10.08         9.83 o                         
   2  11  17         27.61          3.81        11.23 o                         
   3  11  17          9.61          1.77         9.36 o                         
   4  11  17         14.24          2.68        18.89 o                         
   5  11  17          0.72         -3.64        14.78 o                         
  -4  12  17          6.07         -1.49        16.22 o                         
  -3  12  17          1.16        -17.50        17.50 o                         
  -2  12  17          0.37         -5.66         9.08 o                         
  -1  12  17         15.67          7.97        11.23 o                         
   0  12  17         30.34         26.00        10.87 o                         
   1  12  17         15.52         11.55         9.48 o                         
   2  12  17          0.37         -0.56         9.49 o                         
   3  12  17          1.16         -9.62        11.11 o                         
   4  12  17          6.04          6.02        20.02 o                         
  -3  13  17          2.00        -15.82        15.82 o                         
  -2  13  17          4.95          3.22        15.55 o                         
  -1  13  17          3.06         -9.46         9.46 o                         
   0  13  17          5.66         -0.84        11.06 o                         
   1  13  17          3.08        -18.28        20.17 o                         
   2  13  17          4.93          5.32        13.94 o                         
   3  13  17          1.98         18.55        13.99 o                         
  -1  14  17         15.95          5.04        14.48 o                         
   0  14  17          5.93          4.70        11.91 o                         
   1  14  17         15.96         16.19        17.98 o                         
   0   0  18       1672.15       1725.17       114.80 o                         
   1   0  18          2.51         10.54         4.91 o                         
   2   0  18        564.29        704.00        37.16 o                         
   3   0  18        259.57        254.52        31.59 o                         
   4   0  18         19.63         23.07         8.05 o                         
   5   0  18          0.43         -9.61        11.35 o                         
   6   0  18          1.75         -6.09        22.35 o                         
   7   0  18          4.40          2.74        27.85 o                         
  -7   1  18         12.87        -14.80        15.29 o                         
  -6   1  18          9.26         15.60        13.53 o                         
  -5   1  18          3.05         -7.80         7.80 o                         
  -4   1  18        142.59        123.11        22.91 o                         
  -3   1  18         87.96         78.92        23.98 o                         
  -2   1  18         98.34         99.89        12.37 o                         
  -1   1  18          4.91          7.41         4.77 o                         
   0   1  18         15.05         14.12         4.68 o                         
   1   1  18          4.86          8.11         5.50 o                         
   2   1  18         98.44         86.53        11.86 o                         
   3   1  18         87.98        105.87        14.08 o                         
   4   1  18        142.65        171.07        20.62 o                         
   5   1  18          3.03          2.29         8.49 o                         
   6   1  18          9.27          7.08        15.18 o                         
   7   1  18         12.87         -7.57        17.88 o                         
  -7   2  18          4.80          3.92        14.45 o                         
  -6   2  18          0.24         -9.39         9.39 o                         
  -5   2  18         10.49        -14.92        19.67 o                         
  -4   2  18         39.52         21.07        25.27 o                         
  -3   2  18        290.80        302.63        25.92 o                         
  -2   2  18         34.69         26.46         6.60 o                         
  -1   2  18         47.85         50.40         7.30 o                         
   0   2  18         35.37         30.74         5.50 o                         
   1   2  18         47.98         52.23         7.43 o                         
   2   2  18         34.68         26.96         8.15 o                         
   3   2  18        290.40        277.20        26.03 o                         
   4   2  18         39.49         47.62        11.16 o                         
   5   2  18         10.45          7.11        12.12 o                         
   6   2  18          0.23          2.83        10.40 o                         
   7   2  18          4.79         12.14        13.19 o                         
  -7   3  18          7.50         17.93        40.66 o                         
  -6   3  18          7.98         41.51        32.96 o                         
  -5   3  18         15.49        -18.35        18.35 o                         
  -4   3  18        145.19        167.06        30.96 o                         
  -3   3  18         27.30         20.08        14.81 o                         
  -2   3  18        140.21        156.69        16.42 o                         
  -1   3  18        139.20        169.13        13.49 o                         
   0   3  18        131.89        116.70        12.82 o                         
   1   3  18        139.58        139.22        23.24 o                         
   2   3  18        140.25        151.91        19.59 o                         
   3   3  18         27.31         31.09         9.67 o                         
   4   3  18        145.46        145.95        19.99 o                         
   5   3  18         15.54         13.87         9.74 o                         
   6   3  18          8.02          6.37        10.69 o                         
   7   3  18          7.49         -4.33        21.64 o                         
  -7   4  18         32.90         39.04        58.92 o                         
  -6   4  18          4.54        -16.97        18.52 o                         
  -5   4  18        124.93        101.13        32.94 o                         
  -4   4  18         84.10        105.60        28.96 o                         
  -3   4  18        211.40        237.43        19.91 o                         
  -2   4  18         88.28         87.21        13.82 o                         
  -1   4  18        493.33        529.07        31.89 o                         
   0   4  18        110.43        113.70        13.53 o                         
   1   4  18        493.00        483.31        37.13 o                         
   2   4  18         88.25         78.41        13.78 o                         
   3   4  18        211.36        195.36        27.30 o                         
   4   4  18         84.20         91.52        16.39 o                         
   5   4  18        124.83        110.01        20.62 o                         
   6   4  18          4.55        -16.76        16.76 o                         
   7   4  18         32.90         34.42        16.14 o                         
  -7   5  18         19.48          0.28        24.64 o                         
  -6   5  18          6.43         11.32        18.69 o                         
  -5   5  18        105.72        115.90        27.23 o                         
  -4   5  18         76.39         93.52        26.38 o                         
  -3   5  18       1255.55       1344.53        70.89 o                         
  -2   5  18         78.71         70.58        12.09 o                         
  -1   5  18        679.13        703.56        55.10 o                         
   0   5  18         51.24         54.26         8.71 o                         
   1   5  18        680.19        685.37        47.59 o                         
   2   5  18         78.81         57.55        12.00 o                         
   3   5  18       1255.25       1649.56       149.99 o                         
   4   5  18         76.47         86.69        16.87 o                         
   5   5  18        105.63         86.71        16.73 o                         
   6   5  18          6.42         13.12        14.09 o                         
   7   5  18         19.45         22.97        18.19 o                         
  -7   6  18         91.36         77.42        33.87 o                         
  -6   6  18          2.33          4.85        21.17 o                         
  -5   6  18        252.21        231.77        35.08 o                         
  -4   6  18         55.68        105.56        24.59 o                         
  -3   6  18        378.11        440.54        45.87 o                         
  -2   6  18         28.57         35.14         6.87 o                         
  -1   6  18       1117.12       1223.50       103.51 o                         
   0   6  18         12.85         26.94         6.85 o                         
   1   6  18       1117.99       1205.32        70.02 o                         
   2   6  18         28.61         23.43        10.69 o                         
   3   6  18        378.22        467.40        40.92 o                         
   4   6  18         55.62         64.91        16.00 o                         
   5   6  18        252.32        276.02        32.19 o                         
   6   6  18          2.32         -6.28        13.94 o                         
   7   6  18         91.41        129.04        27.40 o                         
  -6   7  18          7.72         53.01        24.69 o                         
  -5   7  18         25.46         32.11        17.22 o                         
  -4   7  18          3.47         -1.78        15.80 o                         
  -3   7  18         81.21         62.47        12.47 o                         
  -2   7  18        170.69        183.39        21.99 o                         
  -1   7  18        462.68        504.62        50.68 o                         
   0   7  18        382.96        423.88        46.12 o                         
   1   7  18        462.65        448.49        33.04 o                         
   2   7  18        170.75        149.16        21.01 o                         
   3   7  18         81.13        119.64        18.97 o                         
   4   7  18          3.48          8.29         9.83 o                         
   5   7  18         25.40          5.66        12.38 o                         
   6   7  18          7.72         14.25        12.44 o                         
  -6   8  18          3.45         20.32        25.41 o                         
  -5   8  18          2.94          9.74        16.89 o                         
  -4   8  18          4.29        -15.43        15.43 o                         
  -3   8  18         20.41          9.68         5.77 o                         
  -2   8  18         38.30         30.86        17.40 o                         
  -1   8  18         35.91         54.29         9.86 o                         
   0   8  18         22.01         27.47         7.57 o                         
   1   8  18         35.95         17.69         7.07 o                         
   2   8  18         38.23         33.46        13.11 o                         
   3   8  18         20.56         26.38        11.42 o                         
   4   8  18          4.29          1.90         9.73 o                         
   5   8  18          2.94         24.62        10.97 o                         
   6   8  18          3.43         26.95        21.67 o                         
  -5   9  18          9.71         -7.13        23.88 o                         
  -4   9  18         25.34         -6.80        19.58 o                         
  -3   9  18         16.32         10.52        12.44 o                         
  -2   9  18         27.53         34.13        16.29 o                         
  -1   9  18         22.55         15.66         7.85 o                         
   0   9  18          0.04         -5.61         5.61 o                         
   1   9  18         22.52         23.40        10.56 o                         
   2   9  18         27.48         18.50         9.68 o                         
   3   9  18         16.42          1.07        10.18 o                         
   4   9  18         25.37         26.44        12.66 o                         
   5   9  18          9.66          2.99        30.82 o                         
  -5  10  18          1.48        -14.42        18.23 o                         
  -4  10  18         15.12          9.04         6.41 o                         
  -3  10  18          1.37        -13.74        18.20 o                         
  -2  10  18         10.08          1.98         8.32 o                         
  -1  10  18          1.50         -7.09         8.13 o                         
   0  10  18          0.62         -6.76         6.76 o                         
   1  10  18          1.51         -6.95         6.95 o                         
   2  10  18         10.07         -0.67        10.80 o                         
   3  10  18          1.36         -4.21        19.51 o                         
   4  10  18         15.09          6.84        12.71 o                         
   5  10  18          1.48         -6.25        12.36 o                         
  -4  11  18          2.89         -2.35        10.15 o                         
  -3  11  18         10.53         -9.77        32.63 o                         
  -2  11  18         21.54         17.61        16.46 o                         
  -1  11  18         39.89         48.61        11.63 o                         
   0  11  18          5.69        -12.56        12.56 o                         
   1  11  18         39.91         19.24        18.29 o                         
   2  11  18         21.60          1.27        11.77 o                         
   3  11  18         10.57          6.30        12.14 o                         
   4  11  18          2.86        -12.68        12.85 o                         
  -4  12  18          2.26         31.09        18.92 o                         
  -3  12  18          2.21         -3.62        15.61 o                         
  -2  12  18          9.31        -11.48        16.42 o                         
  -1  12  18          4.42         -0.19        11.63 o                         
   0  12  18          4.39          9.99         9.74 o                         
   1  12  18          4.40         -1.91         9.09 o                         
   2  12  18          9.32        -19.29        19.29 o                         
   3  12  18          2.22         22.43        14.57 o                         
   4  12  18          2.27        -13.02        13.02 o                         
  -3  13  18          1.86        -24.48        24.48 o                         
  -2  13  18          0.11        -14.79        14.79 o                         
  -1  13  18          8.52          5.75        11.95 o                         
   0  13  18          0.09        -23.38        23.38 o                         
   1  13  18          8.57          0.92        10.70 o                         
   2  13  18          0.11        -11.41        11.41 o                         
   3  13  18          1.85         57.99        35.55 o                         
   0  14  18          8.71         -0.19        11.69 o                         
   1  14  18         10.98         19.91        35.13 o                         
   1   0  19        162.51        205.99        34.94 o                         
   2   0  19        453.22        522.31        30.13 o                         
   3   0  19         39.18         49.67        12.71 o                         
   4   0  19        106.67        102.96        13.90 o                         
   5   0  19          2.13         19.90        13.95 o                         
   6   0  19          0.23        -11.51        11.51 o                         
   7   0  19          4.01          0.13        16.66 o                         
  -7   1  19          3.36        -14.28        14.28 o                         
  -6   1  19         20.00         64.48        15.87 o                         
  -5   1  19         21.73         11.22        12.11 o                         
  -4   1  19          5.64         -0.89        22.56 o                         
  -3   1  19         63.85         58.45        19.13 o                         
  -2   1  19        111.11        105.48        13.29 o                         
  -1   1  19         63.12         76.45        10.83 o                         
   0   1  19          5.71          3.02         7.68 o                         
   1   1  19         63.01         57.38        10.41 o                         
   2   1  19        111.26         95.02        16.76 o                         
   3   1  19         63.85         67.43        11.53 o                         
   4   1  19          5.57          2.93         7.09 o                         
   5   1  19         21.72         19.68        11.25 o                         
   6   1  19         20.04         17.17        11.48 o                         
   7   1  19          3.35        -11.84        11.84 o                         
  -7   2  19          1.49        -27.97        27.97 o                         
  -6   2  19          2.66         26.83        24.66 o                         
  -5   2  19         41.76         38.36        16.48 o                         
  -4   2  19         10.94         28.39        18.05 o                         
  -3   2  19         44.93         53.98        15.31 o                         
  -2   2  19        115.20        106.63        13.15 o                         
  -1   2  19         69.62         63.32         8.33 o                         
   0   2  19         10.70         13.33         4.33 o                         
   1   2  19         69.91         76.52         9.67 o                         
   2   2  19        115.16        116.31        15.42 o                         
   3   2  19         44.89         40.77        12.10 o                         
   4   2  19         10.96          5.04        10.46 o                         
   5   2  19         41.85         59.41        22.11 o                         
   6   2  19          2.66         -2.79        11.37 o                         
   7   2  19          1.49         -8.16        13.01 o                         
  -7   3  19          3.22         51.01        39.82 o                         
  -6   3  19          0.45         -9.93        33.99 o                         
  -5   3  19          6.37         -0.72        22.62 o                         
  -4   3  19         90.30         85.69        17.96 o                         
  -3   3  19          5.50          2.92         5.95 o                         
  -2   3  19         58.51         45.20         9.81 o                         
  -1   3  19        189.96        210.32        16.21 o                         
   0   3  19        105.59         89.34        11.73 o                         
   1   3  19        190.04        214.44        23.47 o                         
   2   3  19         58.57         53.78        11.71 o                         
   3   3  19          5.56          7.46         7.13 o                         
   4   3  19         90.40         78.00        13.66 o                         
   5   3  19          6.36          8.75        11.24 o                         
   6   3  19          0.45         -4.04        10.14 o                         
   7   3  19          3.23          1.26        18.06 o                         
  -7   4  19         29.28         66.35        30.32 o                         
  -6   4  19          2.27        -18.03        20.42 o                         
  -5   4  19        138.31        126.34        33.45 o                         
  -4   4  19         48.27         51.61        21.67 o                         
  -3   4  19        334.60        376.60        27.19 o                         
  -2   4  19         68.10         71.03        10.44 o                         
  -1   4  19        635.67        634.74        36.77 o                         
   0   4  19        216.15        220.55        21.33 o                         
   1   4  19        635.97        775.45        49.65 o                         
   2   4  19         68.23         77.61        13.30 o                         
   3   4  19        334.45        366.92        33.49 o                         
   4   4  19         48.40         40.11        17.20 o                         
   5   4  19        138.35        155.94        34.34 o                         
   6   4  19          2.29         -7.26        13.26 o                         
   7   4  19         29.29         -0.68        41.63 o                         
  -7   5  19         90.90         91.06        30.98 o                         
  -6   5  19          3.59         16.36        47.85 o                         
  -5   5  19        193.87        224.60        38.28 o                         
  -4   5  19         22.37         28.28        17.23 o                         
  -3   5  19        288.04        303.36        22.74 o                         
  -2   5  19         11.37         12.65         5.14 o                         
  -1   5  19       1831.72       1948.12        91.95 o                         
   0   5  19          3.75         -1.90         7.30 o                         
   1   5  19       1831.17       1917.18       122.41 o                         
   2   5  19         11.42          7.01         9.47 o                         
   3   5  19        288.20        326.85        33.02 o                         
   4   5  19         22.37         36.82        11.75 o                         
   5   5  19        193.75        153.72        27.66 o                         
   6   5  19          3.59          9.94        13.77 o                         
   7   5  19         90.81        118.81        25.13 o                         
  -6   6  19          0.28         48.90        28.90 o                         
  -5   6  19        110.14         52.51        42.26 o                         
  -4   6  19         62.45         67.55        19.75 o                         
  -3   6  19        677.96        854.42       121.21 o                         
  -2   6  19         44.89         56.46         7.94 o                         
  -1   6  19        575.31        591.65        49.75 o                         
   0   6  19         30.06         19.90        10.02 o                         
   1   6  19        575.00        583.48        34.31 o                         
   2   6  19         44.87         50.09        11.95 o                         
   3   6  19        678.30        646.20        50.37 o                         
   4   6  19         62.52         74.00        15.11 o                         
   5   6  19        110.30         87.77        18.81 o                         
   6   6  19          0.28         -0.89        12.85 o                         
  -6   7  19         10.15         36.85        25.99 o                         
  -5   7  19         44.19         17.21        15.98 o                         
  -4   7  19          0.42         -7.82         7.82 o                         
  -3   7  19        231.23        242.24        19.15 o                         
  -2   7  19         93.91        110.21         9.97 o                         
  -1   7  19        215.95        260.02        48.90 o                         
   0   7  19          0.43          0.15         7.38 o                         
   1   7  19        215.89        189.92        17.81 o                         
   2   7  19         93.75        110.17        17.74 o                         
   3   7  19        231.02        188.16        25.76 o                         
   4   7  19          0.42          2.62        17.69 o                         
   5   7  19         44.17         37.57        13.66 o                         
   6   7  19         10.13          7.32        13.80 o                         
  -6   8  19          2.64          0.46        21.64 o                         
  -5   8  19          5.18        -31.11        31.11 o                         
  -4   8  19         16.25         13.87        10.49 o                         
  -3   8  19         17.44          9.06        11.30 o                         
  -2   8  19         22.85         36.08        11.40 o                         
  -1   8  19         73.14         90.73        12.02 o                         
   0   8  19          0.54          2.06         7.34 o                         
   1   8  19         72.81         65.58        16.20 o                         
   2   8  19         22.87          9.67        10.31 o                         
   3   8  19         17.46          5.60        10.36 o                         
   4   8  19         16.17         -0.06        15.68 o                         
   5   8  19          5.18        -11.83        11.83 o                         
   6   8  19          2.63          3.30        12.81 o                         
  -5   9  19          2.12        -21.87        21.87 o                         
  -4   9  19          6.87          2.76         9.69 o                         
  -3   9  19         15.91         -4.67         6.30 o                         
  -2   9  19         13.34          6.23         7.62 o                         
  -1   9  19        144.51        153.88        19.82 o                         
   0   9  19          1.07          0.14         7.54 o                         
   1   9  19        144.63        174.29        17.74 o                         
   2   9  19         13.36         17.56        10.86 o                         
   3   9  19         16.02         -1.38        19.67 o                         
   4   9  19          6.87          0.63        13.96 o                         
   5   9  19          2.14          3.62        12.18 o                         
  -5  10  19          7.18        -13.04        20.60 o                         
  -4  10  19          1.33         -8.06        11.32 o                         
  -3  10  19          7.74        -14.31        14.31 o                         
  -2  10  19          1.45         11.62        10.05 o                         
  -1  10  19          6.68         -2.16         9.87 o                         
   0  10  19         57.44         47.70        13.35 o                         
   1  10  19          6.66         11.36         9.15 o                         
   2  10  19          1.45         -7.52         7.52 o                         
   3  10  19          7.74          4.14        12.25 o                         
   4  10  19          1.33        -12.08        12.08 o                         
   5  10  19          7.19         14.36        14.69 o                         
  -4  11  19          2.77          3.12         8.85 o                         
  -3  11  19          1.32         -6.94        34.29 o                         
  -2  11  19          0.53         -9.46         9.46 o                         
  -1  11  19         45.00         32.83        13.14 o                         
   0  11  19         22.14         10.63         9.67 o                         
   1  11  19         45.09         28.93        11.67 o                         
   2  11  19          0.53         -3.13         9.46 o                         
   3  11  19          1.35        -14.11        14.94 o                         
   4  11  19          2.76        -10.47        12.93 o                         
  -3  12  19         16.51          7.05        21.39 o                         
  -2  12  19          8.67         -6.26        11.87 o                         
  -1  12  19          5.38        -10.37        10.37 o                         
   0  12  19          3.43         -2.96         9.55 o                         
   1  12  19          5.40         -0.82        10.74 o                         
   2  12  19          8.62         -6.25        15.12 o                         
   3  12  19         16.45         16.79        12.87 o                         
  -2  13  19          0.28          3.16        16.39 o                         
  -1  13  19          6.04         -6.52        10.18 o                         
   0  13  19          1.99        -10.46        11.72 o                         
   1  13  19          6.02         -4.77        11.91 o                         
   2  13  19          0.28        -11.57        11.57 o                         
   0   0  20         40.83         43.61        10.63 o                         
   1   0  20         26.97         37.79         7.77 o                         
   2   0  20          5.85          6.32         5.31 o                         
   3   0  20        201.42        198.98        53.26 o                         
   4   0  20         41.81         41.82        13.47 o                         
   5   0  20          1.05         -1.78        13.79 o                         
   6   0  20          3.55        -16.31        16.66 o                         
   7   0  20          0.32         -1.62        13.62 o                         
  -7   1  20          1.77         10.17        36.39 o                         
  -6   1  20          8.98         -4.04        13.45 o                         
  -5   1  20          3.55         10.76        11.27 o                         
  -4   1  20         12.02          5.40         8.99 o                         
  -3   1  20         51.21         50.92        31.88 o                         
  -2   1  20         47.13         41.40         9.28 o                         
  -1   1  20         79.00         88.46        12.02 o                         
   0   1  20        383.56        445.20        26.21 o                         
   1   1  20         78.91         80.05        12.50 o                         
   2   1  20         46.94         48.79        12.73 o                         
   3   1  20         51.11         69.46        12.51 o                         
   4   1  20         12.04          6.65         8.13 o                         
   5   1  20          3.57          3.92         9.97 o                         
   6   1  20          9.03         -7.90        14.64 o                         
   7   1  20          1.77          8.13        14.02 o                         
  -7   2  20          8.40         87.89        41.21 o                         
  -6   2  20          0.64         15.46        34.35 o                         
  -5   2  20          6.77        -13.25        13.25 o                         
  -4   2  20          5.44         -1.21         8.12 o                         
  -3   2  20        190.96        214.82        27.33 o                         
  -2   2  20         18.69          9.11         5.96 o                         
  -1   2  20        161.23        153.29        13.93 o                         
   0   2  20         35.81         37.55         6.74 o                         
   1   2  20        161.30        165.00        12.52 o                         
   2   2  20         18.63         23.64         8.79 o                         
   3   2  20        190.89        237.12        25.63 o                         
   4   2  20          5.43         25.60        10.97 o                         
   5   2  20          6.77         25.89        10.97 o                         
   6   2  20          0.63        -18.92        18.92 o                         
   7   2  20          8.40         -5.76        14.10 o                         
  -7   3  20          2.23        -31.28        31.28 o                         
  -6   3  20          2.43         16.48        32.90 o                         
  -5   3  20          2.58         -0.13        22.47 o                         
  -4   3  20          8.99         -2.97         9.19 o                         
  -3   3  20         26.17         21.10         7.43 o                         
  -2   3  20          6.82          8.74         5.55 o                         
  -1   3  20         49.31         40.68         8.50 o                         
   0   3  20          0.39         -4.33         4.33 o                         
   1   3  20         49.46         58.72        13.27 o                         
   2   3  20          6.77          0.11         8.72 o                         
   3   3  20         26.20         21.33        11.63 o                         
   4   3  20          9.00          5.22         8.91 o                         
   5   3  20          2.61        -16.67        16.69 o                         
   6   3  20          2.44          0.50        27.63 o                         
   7   3  20          2.22         -3.99        28.02 o                         
  -7   4  20         48.36         15.96        28.62 o                         
  -6   4  20         11.00         28.48        38.77 o                         
  -5   4  20        123.79        110.76        18.78 o                         
  -4   4  20          2.19          1.51        20.83 o                         
  -3   4  20        520.28        548.65        35.28 o                         
  -2   4  20        168.06        183.92        17.12 o                         
  -1   4  20        748.53        799.05        42.40 o                         
   0   4  20          4.58         -5.01        10.62 o                         
   1   4  20        747.85        790.61        54.02 o                         
   2   4  20        167.88        180.87        23.15 o                         
   3   4  20        520.26        551.46        71.83 o                         
   4   4  20          2.20        -10.25        13.09 o                         
   5   4  20        123.79        117.02        19.26 o                         
   6   4  20         11.01         11.85        13.23 o                         
   7   4  20         48.37         68.90        21.31 o                         
  -6   5  20          0.90        -23.63        23.76 o                         
  -5   5  20        123.14        101.13        34.42 o                         
  -4   5  20         13.52         25.46        10.05 o                         
  -3   5  20        575.43        663.48        40.87 o                         
  -2   5  20         32.90         32.43         8.05 o                         
  -1   5  20        752.06        772.49        40.84 o                         
   0   5  20         33.28         31.71         7.17 o                         
   1   5  20        752.46        757.97        53.27 o                         
   2   5  20         32.82         68.69        14.05 o                         
   3   5  20        575.27        594.48        49.01 o                         
   4   5  20         13.50         -0.85         9.04 o                         
   5   5  20        122.92        124.34        22.03 o                         
   6   5  20          0.91        -12.29        12.29 o                         
  -6   6  20          1.62         -2.71        30.08 o                         
  -5   6  20         65.66         54.42        39.47 o                         
  -4   6  20          6.51         -2.77        16.68 o                         
  -3   6  20        163.26        197.09        26.41 o                         
  -2   6  20        107.83        105.70        17.79 o                         
  -1   6  20        916.61        979.09        96.82 o                         
   0   6  20         15.17         21.69         7.27 o                         
   1   6  20        917.05        977.77        50.83 o                         
   2   6  20        107.81         97.22        16.92 o                         
   3   6  20        163.31        155.63        22.84 o                         
   4   6  20          6.53         25.42        15.29 o                         
   5   6  20         65.72         68.30        17.64 o                         
   6   6  20          1.64        -13.11        13.11 o                         
  -6   7  20         15.87         36.37        27.41 o                         
  -5   7  20         67.18         58.36        27.10 o                         
  -4   7  20         10.26         -7.43        10.27 o                         
  -3   7  20         50.10         26.15         9.28 o                         
  -2   7  20        142.27        201.01        23.36 o                         
  -1   7  20        209.45        209.54        33.70 o                         
   0   7  20          1.77         -3.26         9.60 o                         
   1   7  20        209.34        171.96        17.19 o                         
   2   7  20        142.20        160.47        36.87 o                         
   3   7  20         50.07         32.30        26.63 o                         
   4   7  20         10.27          8.13        13.75 o                         
   5   7  20         67.08         41.50        19.32 o                         
   6   7  20         15.87         24.20        16.80 o                         
  -5   8  20          7.85         11.08        24.29 o                         
  -4   8  20         18.37         15.61         8.20 o                         
  -3   8  20          1.12          0.26         6.95 o                         
  -2   8  20         28.54         40.27        10.71 o                         
  -1   8  20         73.43         90.76        13.34 o                         
   0   8  20         45.38         39.54        11.35 o                         
   1   8  20         73.45         73.28        11.62 o                         
   2   8  20         28.59         13.38        10.41 o                         
   3   8  20          1.12         -8.70         8.70 o                         
   4   8  20         18.28          7.62        32.20 o                         
   5   8  20          7.87        -16.97        16.97 o                         
  -5   9  20         20.82          2.45        24.04 o                         
  -4   9  20          3.76         -3.46         9.67 o                         
  -3   9  20         35.51         37.76         9.83 o                         
  -2   9  20         34.30         31.17         9.53 o                         
  -1   9  20         22.98         36.07         8.49 o                         
   0   9  20          1.24          4.23         7.81 o                         
   1   9  20         22.88         23.17         8.55 o                         
   2   9  20         34.29         34.44        12.74 o                         
   3   9  20         35.49         38.12        15.08 o                         
   4   9  20          3.75         -8.84        48.56 o                         
   5   9  20         20.79          6.63        15.17 o                         
  -4  10  20          4.58          2.38         7.49 o                         
  -3  10  20          6.12         -7.21         8.27 o                         
  -2  10  20         47.51         67.46        12.97 o                         
  -1  10  20          2.32         -1.73        12.13 o                         
   0  10  20          0.51         12.75         9.41 o                         
   1  10  20          2.33         -8.64         8.68 o                         
   2  10  20         47.48         19.22        11.67 o                         
   3  10  20          6.10         -4.12        12.90 o                         
   4  10  20          4.59         23.11        13.16 o                         
  -4  11  20          0.05        -12.66        51.34 o                         
  -3  11  20          5.50         13.67        20.00 o                         
  -2  11  20          6.55         -1.44        10.31 o                         
  -1  11  20          0.97         -1.57        12.33 o                         
   0  11  20          0.50         -4.71         9.10 o                         
   1  11  20          0.99         -3.30        12.40 o                         
   2  11  20          6.51         -1.76        10.58 o                         
   3  11  20          5.51         -6.76        11.62 o                         
   4  11  20          0.04         12.81        14.63 o                         
  -3  12  20          1.46        -20.97        32.27 o                         
  -2  12  20         11.47         -2.99        28.69 o                         
  -1  12  20          6.60        -11.08        11.08 o                         
   0  12  20         38.12         28.64        12.82 o                         
   1  12  20          6.61         -0.52        16.03 o                         
   2  12  20         11.44         10.98        11.49 o                         
   3  12  20          1.46        -13.09        13.42 o                         
  -1  13  20          0.93        -14.93        14.93 o                         
   0  13  20         32.49         15.41        13.24 o                         
   1  13  20          0.93         -3.62        13.34 o                         
   1   0  21          2.66         -0.54         5.71 o                         
   2   0  21         38.86         45.36         9.77 o                         
   3   0  21          0.53          6.11         8.76 o                         
   4   0  21         46.15         52.43        16.40 o                         
   5   0  21          0.47          2.96        11.52 o                         
   6   0  21          0.41        -11.32        20.48 o                         
   7   0  21          4.12         -0.75        18.15 o                         
  -7   1  21         13.43         60.43        43.94 o                         
  -6   1  21         21.36         26.47        15.76 o                         
  -5   1  21         28.31         14.27        23.76 o                         
  -4   1  21         22.81         22.43        12.10 o                         
  -3   1  21         48.97         71.85        17.32 o                         
  -2   1  21         67.84         73.83        11.83 o                         
  -1   1  21         41.22         66.18        10.38 o                         
   0   1  21        139.51        136.99        13.44 o                         
   1   1  21         41.30         38.54        10.56 o                         
   2   1  21         67.70         69.76        16.70 o                         
   3   1  21         49.02         70.06        19.71 o                         
   4   1  21         22.75         16.17        17.94 o                         
   5   1  21         28.37         40.78        12.24 o                         
   6   1  21         21.33         38.19        13.49 o                         
   7   1  21         13.47          0.66        13.54 o                         
  -7   2  21          1.05        -34.05        34.05 o                         
  -6   2  21         15.88         17.05        15.20 o                         
  -5   2  21          3.06         -3.11        12.08 o                         
  -4   2  21         10.47          6.02        11.09 o                         
  -3   2  21         25.66         33.49        10.83 o                         
  -2   2  21         44.79         45.46        15.37 o                         
  -1   2  21         37.81         33.87         7.95 o                         
   0   2  21          1.09          0.86         4.19 o                         
   1   2  21         37.67         44.86         6.04 o                         
   2   2  21         44.72         31.04        11.37 o                         
   3   2  21         25.74         20.66        10.34 o                         
   4   2  21         10.46         15.39         8.13 o                         
   5   2  21          3.06         -9.78         9.78 o                         
   6   2  21         15.88         25.57        13.22 o                         
   7   2  21          1.05          8.55        13.89 o                         
  -6   3  21          0.37         -1.97        21.69 o                         
  -5   3  21         16.73        -14.04        39.28 o                         
  -4   3  21         14.47         12.51        15.37 o                         
  -3   3  21         42.34         45.20        13.78 o                         
  -2   3  21         53.22         56.59        10.10 o                         
  -1   3  21         35.94         36.10         7.84 o                         
   0   3  21          1.09         -9.87        12.89 o                         
   1   3  21         36.03         28.72        12.93 o                         
   2   3  21         53.28         62.96        19.75 o                         
   3   3  21         42.22         37.11        11.74 o                         
   4   3  21         14.52         12.11        10.16 o                         
   5   3  21         16.71         18.74        15.11 o                         
   6   3  21          0.37         13.01        13.93 o                         
  -6   4  21          6.67        -25.29        25.42 o                         
  -5   4  21        114.28        106.98        22.01 o                         
  -4   4  21          5.31          2.21        13.39 o                         
  -3   4  21        249.35        277.72        23.02 o                         
  -2   4  21        113.79        104.14        12.38 o                         
  -1   4  21       1007.84       1116.96        55.44 o                         
   0   4  21          6.47          4.52         7.09 o                         
   1   4  21       1008.04       1106.69       126.82 o                         
   2   4  21        113.58        126.84        18.90 o                         
   3   4  21        249.22        277.23        30.53 o                         
   4   4  21          5.26          6.86         9.22 o                         
   5   4  21        114.38        146.83        23.17 o                         
   6   4  21          6.65          2.64        11.20 o                         
  -6   5  21          4.54         22.27        25.08 o                         
  -5   5  21         89.24         94.52        19.02 o                         
  -4   5  21          2.85         -5.70         7.49 o                         
  -3   5  21        255.33        257.01        34.31 o                         
  -2   5  21         42.28         25.56        11.64 o                         
  -1   5  21        214.13        248.38        23.35 o                         
   0   5  21         37.84         12.18        10.47 o                         
   1   5  21        213.58        191.48        28.44 o                         
   2   5  21         42.40         33.18        12.69 o                         
   3   5  21        255.03        228.94        28.60 o                         
   4   5  21          2.86         13.25        10.01 o                         
   5   5  21         89.26        106.61        19.45 o                         
   6   5  21          4.55          0.80        11.95 o                         
  -6   6  21          9.89        -11.46        48.76 o                         
  -5   6  21         34.24         62.76        29.49 o                         
  -4   6  21          8.01         -8.04        15.42 o                         
  -3   6  21        138.38        137.89        16.68 o                         
  -2   6  21         54.02         49.55         7.46 o                         
  -1   6  21        119.87        139.53        18.06 o                         
   0   6  21         46.40         36.97         8.77 o                         
   1   6  21        119.71        108.27        47.08 o                         
   2   6  21         54.01         29.79        10.55 o                         
   3   6  21        138.60        133.50        31.14 o                         
   4   6  21          8.06        -11.16        11.16 o                         
   5   6  21         34.36         41.65        15.58 o                         
   6   6  21          9.85         14.18        14.46 o                         
  -6   7  21          1.62        -26.20        30.23 o                         
  -5   7  21         17.26         18.97        15.92 o                         
  -4   7  21         12.14         19.08         9.66 o                         
  -3   7  21         37.18         43.63         7.85 o                         
  -2   7  21         37.57         24.06        14.01 o                         
  -1   7  21        156.41        163.79        19.81 o                         
   0   7  21         20.19         14.31         6.97 o                         
   1   7  21        156.55        168.85        16.20 o                         
   2   7  21         37.62         33.11        12.81 o                         
   3   7  21         37.19         24.67        11.75 o                         
   4   7  21         12.13         12.55        22.99 o                         
   5   7  21         17.29         43.75        16.65 o                         
   6   7  21          1.63         -9.60        12.56 o                         
  -5   8  21          3.81         -1.09        12.24 o                         
  -4   8  21         13.13         17.96         9.78 o                         
  -3   8  21          9.32          4.31         6.28 o                         
  -2   8  21          1.09         19.14         8.24 o                         
  -1   8  21         23.53         18.87         8.99 o                         
   0   8  21          4.03          6.55         9.82 o                         
   1   8  21         23.60         23.31         8.82 o                         
   2   8  21          1.07         -3.38         9.99 o                         
   3   8  21          9.36         -7.55        10.75 o                         
   4   8  21         13.19         27.19        14.12 o                         
   5   8  21          3.79         14.57        27.39 o                         
  -5   9  21          3.18          5.47        11.83 o                         
  -4   9  21          6.14         -6.64         9.11 o                         
  -3   9  21          2.10          0.98        19.38 o                         
  -2   9  21         66.25        113.67        15.97 o                         
  -1   9  21         18.68         10.86        10.13 o                         
   0   9  21         74.04         99.59        17.50 o                         
   1   9  21         18.56         15.50        10.41 o                         
   2   9  21         66.31        101.57        17.97 o                         
   3   9  21          2.07          9.51        11.37 o                         
   4   9  21          6.16         36.84        12.99 o                         
   5   9  21          3.18         -3.43        13.91 o                         
  -4  10  21          9.26         12.36         7.99 o                         
  -3  10  21          2.59         -8.41         8.41 o                         
  -2  10  21          1.92          0.19         9.60 o                         
  -1  10  21         16.51         16.52         9.85 o                         
   0  10  21         53.53         46.13        13.83 o                         
   1  10  21         16.52         17.68         9.16 o                         
   2  10  21          1.92        -10.57        10.57 o                         
   3  10  21          2.61         25.50        13.43 o                         
   4  10  21          9.28          7.34        15.29 o                         
  -3  11  21          1.73        -16.98        16.98 o                         
  -2  11  21         18.39         18.35        23.65 o                         
  -1  11  21          7.58         -0.25        12.44 o                         
   0  11  21          0.34          1.58         9.92 o                         
   1  11  21          7.55          0.11         8.62 o                         
   2  11  21         18.39         -8.05        22.56 o                         
   3  11  21          1.71        -13.58        13.58 o                         
  -2  12  21         11.44         -7.75        23.54 o                         
  -1  12  21          1.92        -12.92        12.92 o                         
   0  12  21          0.03         -0.39        12.29 o                         
   1  12  21          1.91         -9.97         9.97 o                         
   2  12  21         11.43          1.98        13.56 o                         
   0  13  21          0.00        -27.07        27.07 o                         
   0   0  22        201.96        184.12        22.78 o                         
   1   0  22         23.61         26.18         7.68 o                         
   2   0  22        142.84        181.56        23.72 o                         
   3   0  22         62.75         86.65        40.31 o                         
   4   0  22         44.93         48.39        14.67 o                         
   5   0  22          0.38         -7.33        11.01 o                         
   6   0  22         24.51         51.41        20.59 o                         
  -6   1  22         16.32         42.77        19.14 o                         
  -5   1  22         22.98         -7.92        12.10 o                         
  -4   1  22         62.08         27.92        12.65 o                         
  -3   1  22         32.89         49.24        14.61 o                         
  -2   1  22        169.78        161.98        23.77 o                         
  -1   1  22         31.96         37.48        11.65 o                         
   0   1  22         10.09         19.24         9.45 o                         
   1   1  22         32.03         39.62        16.75 o                         
   2   1  22        169.93        204.69        28.78 o                         
   3   1  22         33.02         22.78        12.04 o                         
   4   1  22         61.98         62.94        24.46 o                         
   5   1  22         23.06         15.12        18.31 o                         
   6   1  22         16.31         27.65        13.12 o                         
  -6   2  22          0.99          5.65        39.46 o                         
  -5   2  22          2.91         14.38        22.47 o                         
  -4   2  22          9.62         21.51        12.06 o                         
  -3   2  22         35.63         23.22        13.05 o                         
  -2   2  22          2.99         12.13         9.02 o                         
  -1   2  22         39.25         25.67         7.91 o                         
   0   2  22          9.16         22.20         6.40 o                         
   1   2  22         39.14         23.06         7.00 o                         
   2   2  22          2.99          5.49         8.06 o                         
   3   2  22         35.67         18.94        11.17 o                         
   4   2  22          9.62          7.27        10.44 o                         
   5   2  22          2.91         -6.75        10.86 o                         
   6   2  22          1.01          9.95        12.46 o                         
  -6   3  22          1.51        -13.60        13.60 o                         
  -5   3  22          6.19         10.75        12.89 o                         
  -4   3  22         11.05         -9.56        29.45 o                         
  -3   3  22         92.06        169.67        36.70 o                         
  -2   3  22         18.52         14.61         7.24 o                         
  -1   3  22         82.81         91.66        15.15 o                         
   0   3  22         75.47         80.74        15.36 o                         
   1   3  22         82.51         83.57        16.57 o                         
   2   3  22         18.46         25.97        10.44 o                         
   3   3  22         91.98         85.96        20.39 o                         
   4   3  22         11.02         18.10        19.63 o                         
   5   3  22          6.24         17.44        11.17 o                         
   6   3  22          1.50        -11.95        11.95 o                         
  -6   4  22          6.36        -21.08        21.08 o                         
  -5   4  22          6.33          5.90        15.41 o                         
  -4   4  22         14.65         23.16         9.62 o                         
  -3   4  22        148.85        159.60        16.81 o                         
  -2   4  22         15.38         25.43         7.45 o                         
  -1   4  22        233.68        225.84        18.45 o                         
   0   4  22        195.10        231.77        23.46 o                         
   1   4  22        233.63        279.29        32.56 o                         
   2   4  22         15.44         17.83        11.17 o                         
   3   4  22        149.13        132.14        21.85 o                         
   4   4  22         14.67         20.08        11.65 o                         
   5   4  22          6.32          8.92        11.38 o                         
   6   4  22          6.37         10.66        13.54 o                         
  -6   5  22          4.73          6.71        21.10 o                         
  -5   5  22         20.27          2.39         9.77 o                         
  -4   5  22          8.04         -0.37         8.11 o                         
  -3   5  22         12.29         19.88        14.43 o                         
  -2   5  22         15.29         18.60         9.74 o                         
  -1   5  22         99.37        100.28        14.88 o                         
   0   5  22          0.15         -7.21         7.21 o                         
   1   5  22         99.54         75.90        15.67 o                         
   2   5  22         15.37          2.81        12.41 o                         
   3   5  22         12.23         -0.41         9.66 o                         
   4   5  22          8.05          4.01        10.25 o                         
   5   5  22         20.21         36.96        13.72 o                         
   6   5  22          4.73         19.04        14.14 o                         
  -6   6  22          1.15        -19.28        20.15 o                         
  -5   6  22         19.52         25.45        27.02 o                         
  -4   6  22          1.62         11.81         9.50 o                         
  -3   6  22         30.75         41.30         8.54 o                         
  -2   6  22          1.89         -4.92         4.92 o                         
  -1   6  22         74.78         64.75        16.19 o                         
   0   6  22          8.32         15.33         7.89 o                         
   1   6  22         74.83         93.37        20.45 o                         
   2   6  22          1.88         -4.88         9.60 o                         
   3   6  22         30.76         33.84        12.21 o                         
   4   6  22          1.61         -4.72        11.55 o                         
   5   6  22         19.52         11.07        25.69 o                         
   6   6  22          1.16         -7.20        13.36 o                         
  -5   7  22         12.90         17.60        24.59 o                         
  -4   7  22         17.56         21.52        11.91 o                         
  -3   7  22          9.33         10.54         7.31 o                         
  -2   7  22         14.30         -4.33        11.61 o                         
  -1   7  22          2.23         -3.96        13.19 o                         
   0   7  22         10.34          6.72         7.17 o                         
   1   7  22          2.25         13.54        12.63 o                         
   2   7  22         14.34         15.24        11.11 o                         
   3   7  22          9.36          6.11        10.15 o                         
   4   7  22         17.53         25.76        14.02 o                         
   5   7  22         12.89         27.97        14.01 o                         
  -5   8  22          5.90          5.17        12.15 o                         
  -4   8  22          4.29         -9.19         9.19 o                         
  -3   8  22         24.69         26.17        19.35 o                         
  -2   8  22         31.19         37.02        11.21 o                         
  -1   8  22          0.24         14.39         9.84 o                         
   0   8  22          0.45         -7.41         7.41 o                         
   1   8  22          0.25         -8.95         8.95 o                         
   2   8  22         31.29         34.87        12.38 o                         
   3   8  22         24.65         19.45        16.50 o                         
   4   8  22          4.29        -10.08        10.08 o                         
   5   8  22          5.90         -7.47        13.85 o                         
  -4   9  22          6.09         19.16        11.25 o                         
  -3   9  22          1.08          7.76         9.82 o                         
  -2   9  22         11.26         14.84        10.34 o                         
  -1   9  22          7.09          0.76         9.63 o                         
   0   9  22         18.32         19.20         8.97 o                         
   1   9  22          7.09        -11.45        11.45 o                         
   2   9  22         11.31          0.15        10.59 o                         
   3   9  22          1.07        -10.17        10.17 o                         
   4   9  22          6.14        -12.86        12.86 o                         
  -4  10  22          1.27        -13.22        14.31 o                         
  -3  10  22          1.60         -9.27         9.27 o                         
  -2  10  22          7.59         -6.08        24.05 o                         
  -1  10  22         16.90         11.43        10.99 o                         
   0  10  22         42.18         63.06        12.80 o                         
   1  10  22         16.90          1.76        15.39 o                         
   2  10  22          7.67          2.04        11.86 o                         
   3  10  22          1.58         -4.89        12.74 o                         
   4  10  22          1.27          2.98        12.57 o                         
  -3  11  22          8.41         -5.83        20.66 o                         
  -2  11  22         26.09         34.51        13.31 o                         
  -1  11  22          1.89         -3.38        10.53 o                         
   0  11  22          1.39         -4.77         9.77 o                         
   1  11  22          1.91        -10.14        10.14 o                         
   2  11  22         26.06         18.71        15.57 o                         
   3  11  22          8.41        -16.07        25.71 o                         
  -2  12  22         19.39         12.01        18.03 o                         
  -1  12  22          2.92        -17.54        17.54 o                         
   0  12  22         25.96          0.43        19.61 o                         
   1  12  22          2.95         18.69        12.17 o                         
   2  12  22         19.37         17.83        15.24 o                         
   1   0  23         81.47         85.20        12.89 o                         
   2   0  23         52.86         40.42        10.20 o                         
   3   0  23          2.13         12.92        10.12 o                         
   4   0  23         83.13         58.97        49.30 o                         
   5   0  23         29.45         57.63        55.10 o                         
   6   0  23          1.09        -10.34        13.84 o                         
  -6   1  23         24.69         48.80        18.38 o                         
  -5   1  23         18.90          4.32        14.13 o                         
  -4   1  23         63.01         93.46        35.13 o                         
  -3   1  23        101.16         89.01        18.56 o                         
  -2   1  23        106.58         77.39        18.20 o                         
  -1   1  23         89.92        106.97        17.24 o                         
   0   1  23        112.23        115.01        14.49 o                         
   1   1  23         90.05         75.79        14.97 o                         
   2   1  23        106.39         88.62        18.89 o                         
   3   1  23        101.30         99.58        57.79 o                         
   4   1  23         62.91         53.48        20.51 o                         
   5   1  23         18.90         11.21        22.41 o                         
   6   1  23         24.62         36.33        20.51 o                         
  -6   2  23          2.90        -14.15        14.15 o                         
  -5   2  23          5.71        -12.87        12.87 o                         
  -4   2  23         70.38         72.29        17.68 o                         
  -3   2  23         26.76         19.85        10.49 o                         
  -2   2  23        117.53        163.04        43.18 o                         
  -1   2  23         17.82         11.19         7.10 o                         
   0   2  23         31.93         10.69        12.99 o                         
   1   2  23         17.73          3.99         5.40 o                         
   2   2  23        117.52        117.47        26.65 o                         
   3   2  23         26.78         13.83        12.19 o                         
   4   2  23         70.43         50.91        12.81 o                         
   5   2  23          5.70          4.34        12.66 o                         
   6   2  23          2.90        -14.53        14.53 o                         
  -6   3  23         11.44        -14.98        14.98 o                         
  -5   3  23          7.28         -6.45        11.11 o                         
  -4   3  23          4.16         -9.12         9.12 o                         
  -3   3  23         73.16        119.15        27.64 o                         
  -2   3  23          8.51          8.12         5.89 o                         
  -1   3  23         31.59         31.92         7.48 o                         
   0   3  23         15.25         11.05         6.85 o                         
   1   3  23         31.72         35.20        13.82 o                         
   2   3  23          8.48         11.35         8.60 o                         
   3   3  23         73.36         58.05        13.92 o                         
   4   3  23          4.15          7.93        11.54 o                         
   5   3  23          7.28         -1.40        12.16 o                         
   6   3  23         11.44          1.06        12.96 o                         
  -6   4  23          1.94          6.41        20.07 o                         
  -5   4  23         44.69         20.86        14.10 o                         
  -4   4  23         28.36         21.59        10.91 o                         
  -3   4  23         13.78         14.79         7.93 o                         
  -2   4  23          1.25         -3.94         5.29 o                         
  -1   4  23         62.30         55.72        11.91 o                         
   0   4  23          1.04         -5.72         5.72 o                         
   1   4  23         62.40         24.92        11.56 o                         
   2   4  23          1.26         -6.53        11.02 o                         
   3   4  23         13.75         16.59        20.58 o                         
   4   4  23         28.44         50.11        14.22 o                         
   5   4  23         44.68         28.71        13.93 o                         
   6   4  23          1.94         20.47        14.26 o                         
  -6   5  23          6.01         -7.60        14.15 o                         
  -5   5  23          0.98          7.65        12.17 o                         
  -4   5  23          0.15          8.98         8.28 o                         
  -3   5  23         34.68         38.73         8.52 o                         
  -2   5  23         27.46         33.13         8.80 o                         
  -1   5  23         18.83         19.51         9.47 o                         
   0   5  23          6.19         -4.64         9.24 o                         
   1   5  23         18.81         19.48        12.32 o                         
   2   5  23         27.48         52.23        16.45 o                         
   3   5  23         34.71         30.33        13.95 o                         
   4   5  23          0.15         -1.38        10.74 o                         
   5   5  23          0.99        -13.78        13.78 o                         
   6   5  23          6.01         12.37        27.95 o                         
  -5   6  23         11.71         12.87        23.98 o                         
  -4   6  23          0.20         -2.13        12.00 o                         
  -3   6  23         16.47         40.52        11.88 o                         
  -2   6  23          2.05          1.48         8.55 o                         
  -1   6  23         13.41         13.86        14.61 o                         
   0   6  23         11.17          5.75         7.67 o                         
   1   6  23         13.36          0.78        10.69 o                         
   2   6  23          2.05         -3.83         9.92 o                         
   3   6  23         16.49         14.13        13.48 o                         
   4   6  23          0.19         -9.06        22.70 o                         
   5   6  23         11.75         17.59        13.50 o                         
  -5   7  23          1.84          2.09        12.39 o                         
  -4   7  23          0.05        -26.61        31.63 o                         
  -3   7  23         14.08         16.83        11.26 o                         
  -2   7  23          3.49         -7.88         7.88 o                         
  -1   7  23          8.93         19.15         9.13 o                         
   0   7  23          1.60         -2.74         8.10 o                         
   1   7  23          8.96         27.21        11.40 o                         
   2   7  23          3.52         -1.12         9.94 o                         
   3   7  23         14.07         19.31        13.54 o                         
   4   7  23          0.05        -11.61        11.61 o                         
   5   7  23          1.86         18.24        18.28 o                         
  -5   8  23          3.26        -30.68        30.68 o                         
  -4   8  23          1.52          5.57        17.79 o                         
  -3   8  23          5.66         12.39        13.45 o                         
  -2   8  23          3.32         -8.60         8.60 o                         
  -1   8  23         16.05         16.54        10.15 o                         
   0   8  23         14.03          5.34        16.51 o                         
   1   8  23         15.94         29.97        17.16 o                         
   2   8  23          3.37         -3.10        10.53 o                         
   3   8  23          5.65         10.42        13.55 o                         
   4   8  23          1.51         -3.70        13.47 o                         
   5   8  23          3.27         15.18        21.84 o                         
  -4   9  23          0.50          5.21        15.03 o                         
  -3   9  23          4.84          6.54        17.03 o                         
  -2   9  23         16.59         10.63        10.15 o                         
  -1   9  23         10.28        -11.78        23.58 o                         
   0   9  23         17.46          9.15        13.06 o                         
   1   9  23         10.27         -4.06         9.85 o                         
   2   9  23         16.63         17.76        12.88 o                         
   3   9  23          4.82        -16.59        16.59 o                         
   4   9  23          0.50          2.29        15.48 o                         
  -3  10  23          2.62        -11.02        11.02 o                         
  -2  10  23         21.29         38.03        13.90 o                         
  -1  10  23         27.55         40.44        13.38 o                         
   0  10  23         13.06          4.63         9.33 o                         
   1  10  23         27.50         26.78        12.44 o                         
   2  10  23         21.32         26.47        14.51 o                         
   3  10  23          2.63        -13.91        24.51 o                         
  -2  11  23          0.63        -11.72        11.72 o                         
  -1  11  23          3.55        -11.95        11.95 o                         
   0  11  23         42.04         34.81        16.06 o                         
   1  11  23          3.54         -3.32        10.94 o                         
   2  11  23          0.63         -4.25        12.72 o                         
  -1  12  23         18.07         10.89        23.88 o                         
   0  12  23         35.30         24.75        14.77 o                         
   1  12  23         18.11         42.17        31.88 o                         
   0   0  24         92.23         56.90        19.76 o                         
   1   0  24          3.22         -7.19         7.19 o                         
   2   0  24          0.21         13.38         9.04 o                         
   3   0  24        215.07        207.88        30.23 o                         
   4   0  24          4.80          5.57        13.58 o                         
   5   0  24          2.60        -17.79        26.74 o                         
   6   0  24         41.53         10.88        15.64 o                         
  -6   1  24          2.54         -5.20        23.82 o                         
  -5   1  24         13.96         10.97        26.41 o                         
  -4   1  24         35.98         28.30        13.84 o                         
  -3   1  24         62.16         75.26        19.19 o                         
  -2   1  24        146.18        104.12        18.44 o                         
  -1   1  24        123.33        142.59        17.78 o                         
   0   1  24         62.58         48.03        12.06 o                         
   1   1  24        123.44        131.82        30.78 o                         
   2   1  24        145.95        131.42        41.16 o                         
   3   1  24         62.16         19.96        13.45 o                         
   4   1  24         35.87         30.77        13.91 o                         
   5   1  24         13.96          3.79        16.33 o                         
   6   1  24          2.54         47.00        30.41 o                         
  -6   2  24          6.22          1.53        26.14 o                         
  -5   2  24          8.43        -13.09        13.09 o                         
  -4   2  24         15.21         33.48        12.20 o                         
  -3   2  24         16.19         -1.48        30.41 o                         
  -2   2  24         28.55         15.90         9.82 o                         
  -1   2  24         61.70         62.14        10.60 o                         
   0   2  24         27.62         32.27        12.05 o                         
   1   2  24         61.79         57.39        10.79 o                         
   2   2  24         28.68         43.59        14.27 o                         
   3   2  24         16.29         20.69        25.27 o                         
   4   2  24         15.20          7.64        12.17 o                         
   5   2  24          8.44         -2.22        16.45 o                         
   6   2  24          6.22         -9.41        42.89 o                         
  -6   3  24          2.00         23.39        20.18 o                         
  -5   3  24          0.12        -13.49        13.49 o                         
  -4   3  24          7.30         14.03        11.05 o                         
  -3   3  24         63.95         37.31        13.49 o                         
  -2   3  24         21.93         37.60         9.58 o                         
  -1   3  24         17.33         17.32         7.93 o                         
   0   3  24         35.49         33.38        10.34 o                         
   1   3  24         17.23         16.86        11.76 o                         
   2   3  24         21.92         21.52        10.24 o                         
   3   3  24         63.96         69.68        19.59 o                         
   4   3  24          7.28         -9.02        10.81 o                         
   5   3  24          0.11          0.93        12.40 o                         
   6   3  24          1.99         -4.38        28.64 o                         
  -6   4  24          6.32        -10.11        36.39 o                         
  -5   4  24         10.31          3.20        14.14 o                         
  -4   4  24          1.72          4.35        10.98 o                         
  -3   4  24         52.06         46.92        19.99 o                         
  -2   4  24         23.09         27.11         6.49 o                         
  -1   4  24          6.92         16.00         6.73 o                         
   0   4  24          8.17          8.74         7.41 o                         
   1   4  24          6.94          3.11         9.22 o                         
   2   4  24         23.13         15.03        21.77 o                         
   3   4  24         52.15         50.38        16.67 o                         
   4   4  24          1.71         -1.62        11.15 o                         
   5   4  24         10.28          7.85        16.31 o                         
   6   4  24          6.35         55.04        40.81 o                         
  -5   5  24         19.54          9.99        27.90 o                         
  -4   5  24          4.37        -10.90        10.90 o                         
  -3   5  24          2.82         -8.12         8.12 o                         
  -2   5  24         16.98          3.56         7.11 o                         
  -1   5  24          4.29         17.48         9.47 o                         
   0   5  24          7.33         10.54         8.14 o                         
   1   5  24          4.31          8.53        10.68 o                         
   2   5  24         16.87         33.86        14.66 o                         
   3   5  24          2.77        -12.54        12.54 o                         
   4   5  24          4.38          7.64        15.82 o                         
   5   5  24         19.49          7.24        11.97 o                         
  -5   6  24          0.53         -7.50        13.18 o                         
  -4   6  24          4.34         -7.25        11.72 o                         
  -3   6  24         31.91         36.89        11.14 o                         
  -2   6  24         15.38         18.09         6.05 o                         
  -1   6  24         42.87         43.23        12.39 o                         
   0   6  24          9.06         -7.04         7.04 o                         
   1   6  24         42.93         -0.01        15.39 o                         
   2   6  24         15.41         33.13        19.79 o                         
   3   6  24         31.94         31.61        14.36 o                         
   4   6  24          4.32         -9.28        11.59 o                         
   5   6  24          0.54        -13.50        13.50 o                         
  -5   7  24          2.58         -4.24        22.65 o                         
  -4   7  24          4.78         -1.76        12.44 o                         
  -3   7  24          2.65          2.88         7.36 o                         
  -2   7  24         13.65          3.12        14.62 o                         
  -1   7  24          5.06          4.61         9.11 o                         
   0   7  24          0.81         -4.05        18.17 o                         
   1   7  24          5.01         -8.22         8.83 o                         
   2   7  24         13.61         -7.42        14.51 o                         
   3   7  24          2.63          2.55        11.40 o                         
   4   7  24          4.77         27.80        18.25 o                         
   5   7  24          2.56         12.88        37.66 o                         
  -4   8  24          4.08         17.24        10.97 o                         
  -3   8  24          7.56         39.71        11.25 o                         
  -2   8  24          2.82          0.15         9.89 o                         
  -1   8  24          8.54         -1.34        10.87 o                         
   0   8  24          4.48         -9.38         9.38 o                         
   1   8  24          8.59         -1.59        17.45 o                         
   2   8  24          2.83        -12.22        12.22 o                         
   3   8  24          7.51         -3.40        13.02 o                         
   4   8  24          4.08         -2.48        14.09 o                         
  -4   9  24          0.53         19.85        21.51 o                         
  -3   9  24          3.13          9.63        10.84 o                         
  -2   9  24          6.82         -6.77        10.64 o                         
  -1   9  24         16.11         23.58        17.85 o                         
   0   9  24         31.36         28.85        13.67 o                         
   1   9  24         16.16          6.38        12.66 o                         
   2   9  24          6.83         29.72        14.48 o                         
   3   9  24          3.13        -19.07        19.07 o                         
   4   9  24          0.54         -9.65        19.36 o                         
  -3  10  24          7.04         19.49        14.79 o                         
  -2  10  24          5.73        -12.58        17.38 o                         
  -1  10  24          8.89        -10.88        10.88 o                         
   0  10  24          5.68         14.34        11.58 o                         
   1  10  24          8.92         -9.38        20.29 o                         
   2  10  24          5.74         -5.49        15.31 o                         
   3  10  24          7.01          6.46        16.01 o                         
  -2  11  24          4.37          0.53        13.65 o                         
  -1  11  24          6.35          7.65        14.02 o                         
   0  11  24         14.54          7.35        12.37 o                         
   1  11  24          6.33         18.40        14.52 o                         
   2  11  24          4.38        -22.81        26.11 o                         
   1   0  25          0.69          8.77         8.78 o                         
   2   0  25         99.46         91.56        19.13 o                         
   3   0  25          0.22         -6.81        11.18 o                         
   4   0  25         51.18         40.21        17.70 o                         
   5   0  25         42.50          9.96        49.45 o                         
   6   0  25          4.40          5.87        18.34 o                         
  -6   1  25          7.22        -17.24        17.38 o                         
  -5   1  25         13.94        -22.98        22.98 o                         
  -4   1  25         11.49         -1.56        12.25 o                         
  -3   1  25         61.28         66.58        17.73 o                         
  -2   1  25         39.50         34.73        24.18 o                         
  -1   1  25         80.08         68.14        12.30 o                         
   0   1  25         81.73         57.96        15.25 o                         
   1   1  25         80.01         83.23        18.61 o                         
   2   1  25         39.53          3.79        12.39 o                         
   3   1  25         61.32         53.52        39.13 o                         
   4   1  25         11.51         42.59        14.68 o                         
   5   1  25         13.98         -5.07        13.26 o                         
   6   1  25          7.20         16.52        24.33 o                         
  -6   2  25          9.40        -36.39        36.39 o                         
  -5   2  25          0.30         -5.25        15.00 o                         
  -4   2  25          1.12         -3.59        18.77 o                         
  -3   2  25         16.51         16.92        10.94 o                         
  -2   2  25         26.29         32.15         9.53 o                         
  -1   2  25          4.60         -6.39         6.39 o                         
   0   2  25          0.15         -8.22         8.22 o                         
   1   2  25          4.59          4.98         8.56 o                         
   2   2  25         26.21         32.59        14.75 o                         
   3   2  25         16.50         33.82        27.73 o                         
   4   2  25          1.11          0.57        11.30 o
[truncated: 40,744 more chars]
